# Supplementary material for: A small molecule PI3Kα activator for cardioprotection and neuroregeneration
Source: Nature. Author manuscript; Available in PMC 2023 Jun 21. (PMC7614683; doi:10.1038/s41586-023-05972-2)
Supplement: SI Table 1 [file EMS175910-supplement-SI_Table_1.xlsx]

## Sheet: Summary Meta Data
HDX Meta Data Table
Data Set			p110a
Number of peptides			81
Average Standard Deviation			0.00706092
Timepoints (min)			[0.005, 0.05, 0.5, 5, 50.0]
Significance Threshold			2.5%/0.25Da
Mean Difference			0.000176323
Number of Repeats			3
Coverage			0.825
Redundancy			1.24
Data Set			p85a
Number of peptides			67
Average Standard Deviation			0.00674374
Timepoints (min)			[0.005, 0.05, 0.5, 5, 50.0]
Significance Threshold			2.5%/0.25Da
Mean Difference			0.0002
Number of Repeats			3
Coverage			0.887
Redundancy			1.37
Unpaired student's t test

## Sheet: BYL719 Binding Data
				Date:			04.07.22		SD	0.00706268
Global Color scale				Experiment date:			02.06.22			0.00222265
0.1	0.35	0.7		Sample:			PK3CA_HUMAN											-0.05	-0.025	0.025	0.05
				Instrument:			Waters Cyclic IMS HMS Williamina
																										STDEVS					STDEVS
		Max Frac Deut		0.906		a	A Apo					b	C BYL791						a-b differences							a	A Apo				b	C BYL791						Da Differences			Significant Change? |(>2.5%| & |>0.25| & passes t-test <0.05
Start	End	Mod	m/z	#D	RT	0.005	0.05	0.5	5	50		0.005	0.05	0.5	5	50	Start	End	0.005	0.05	0.5	5	50	Start	End	0.005	0.05	0.5	5	50	0.005	0.05	0.5	5	50	0.005	0.05	0.5	5	50						p-values
11	23		1560.87	10	7.72-7.74	0.144037	0.199696	0.260942	0.324835	0.361338		0.144526	0.203595	0.255165	0.329075	0.36147	11	23	-0.000488742	-0.00389956	0.00577671	-0.00423962	-0.000131347	11	23	0.0115558	0.00678808	0.00813079	0.0111719	0.00721578	0.0138887	0.00653377	0.00482373	0.0129566	0.00331512	-0.00488742	-0.0389956	0.0577671	-0.0423962	-0.00131347	-	-	-	-	-	0.964876	0.513078	0.349579	0.689866
33	40		934.466	7	7.87-7.88	0.0127652	0.027792	0.048915	0.0707764	0.137851		0.0161627	0.0229491	0.0526684	0.0755311	0.139595	33	40	-0.00339751	0.00484295	-0.00375339	-0.00475465	-0.00174377	33	40	0.00919568	0.0125032	0.0111126	0.0109781	0.0128371	0.0115058	0.00885005	0.0119752	0.0107155	0.010734	-0.0237826	0.0339007	-0.0262737	-0.0332826	-0.0122064	-	-	-	-	-	0.709919	0.613092	0.711001	0.619858
43	62		2477.44	18	6.11-6.13	0.0675774	0.103599	0.148021	0.199577	0.287234		0.0683507	0.102816	0.139262	0.198102	0.278219	43	62	-0.000773363	0.000782377	0.00875852	0.00147437	0.0090157	43	62	0.00651974	0.00752986	0.00191703	0.00321131	0.00911062	0.00843169	0.00357469	0.00229844	0.00618059	0.00269291	-0.0139205	0.0140828	0.157653	0.0265386	0.162283	-	-	-	-	-	0.906052	0.878735	0.00713733	0.732458
43	67		3023.63	23	6.22-6.25	0.0729952	0.120426	0.178952	0.243496	0.318124		0.0745793	0.122594	0.171324	0.250283	0.312608	43	67	-0.00158408	-0.00216801	0.00762799	-0.00678702	0.00551593	43	67	0.00825818	0.00876768	0.00499832	0.00973078	0.0148558	0.00997082	0.0061396	0.00145796	0.00761119	0.0097815	-0.0364338	-0.0498642	0.175444	-0.156102	0.126866	-	-	-	-	-	0.842527	0.743416	0.0641475	0.395204
50	67		2189.13	16	5.70-5.72	0.108074	0.176406	0.255127	0.32552	0.374901		0.115366	0.178439	0.248672	0.318586	0.376911	50	67	-0.00729132	-0.00203325	0.00645523	0.00693391	-0.00201	50	67	0.00620688	0.00667357	0.00638466	0.00348034	0.00942232	0.0136138	0.0106233	0.00979939	0.0145535	0.00329512	-0.116661	-0.032532	0.103284	0.110943	-0.03216	-	-	-	-	-	0.446154	0.792852	0.393225	0.467188
69	76		922.488	7	6.31-6.33	-0.00401845	0.00224992	0.0213646	0.0450224	0.0688073		-0.00655061	0.00296957	0.020222	0.041444	0.068371	69	76	0.00253217	-0.000719647	0.00114254	0.00357837	0.000436298	69	76	0.0069929	0.00425449	0.0106578	0.00429439	0.00633507	0.00431757	0.00519899	0.00468559	0.00585273	0.00562898	0.0177252	-0.00503753	0.00799779	0.0250486	0.00305408	-	-	-	-	-	0.621852	0.861831	0.873278	0.441331
77	93		2185.05	16	7.00-7.02	0.155013	0.173402	0.207526	0.224514	0.235956		0.150175	0.168811	0.200934	0.223115	0.246074	77	93	0.00483823	0.00459071	0.00659223	0.00139859	-0.0101177	77	93	0.00563887	0.00494481	0.00654794	0.00330077	0.00593405	0.00519474	0.00547958	0.00251594	0.00593274	0.00166743	0.0774117	0.0734514	0.105476	0.0223775	-0.161883	-	-	-	-	-	0.335801	0.341985	0.178909	0.739261
92	99		1033.62	6	8.66-8.67	0.0190241	0.0219829	0.0248492	0.0189019	0.0718955		0.0174253	0.0206992	0.0223841	0.025931	0.0702011	92	99	0.00159879	0.00128366	0.00246505	-0.00702907	0.00169444	92	99	0.0116008	0.0072443	0.00960651	0.00633922	0.00691519	0.00658407	0.0086227	0.00678642	0.00887638	0.00760449	0.00959272	0.00770199	0.0147903	-0.0421744	0.0101667	-	-	-	-	-	0.845682	0.853122	0.734971	0.326875
100	113		1623.94	12	5.24-5.25	0.171833	0.239947	0.308569	0.401072	0.419467		0.18275	0.245089	0.300201	0.402091	0.430829	100	113	-0.0109165	-0.00514174	0.00836856	-0.00101941	-0.0113622	100	113	0.0074782	0.00272783	0.00895981	0.00353642	0.00819472	0.0141974	0.00748813	0.00615563	0.00340738	0.00776085	-0.130998	-0.0617009	0.100423	-0.0122329	-0.136347	-	-	-	-	-	0.30398	0.326376	0.25327	0.737367
100	116		2023.13	15	4.80-4.81	0.146829	0.205001	0.265781	0.39838	0.445539		0.149041	0.202281	0.260495	0.394717	0.443915	100	116	-0.00221177	0.00271965	0.00528646	0.00366313	0.00162458	100	116	0.00336946	0.00689308	0.0102008	0.0033741	0.00662274	0.0148909	0.00249272	0.0032131	0.00926439	0.00406534	-0.0331766	0.0407947	0.0792969	0.054947	0.0243687	-	-	-	-	-	0.814238	0.555438	0.440173	0.554935
110	119		1218.68	9	6.48-6.49	0.0408431	0.0593587	0.118063	0.298096	0.393546		0.0362003	0.0572796	0.102444	0.299396	0.388858	110	119	0.00464287	0.0020791	0.0156193	-0.00130059	0.00468764	110	119	0.00602048	0.00888729	0.00955249	0.00277925	0.00266642	0.00467084	0.002539	0.00473498	0.00764901	0.00438717	0.0417859	0.0187119	0.140574	-0.0117053	0.0421887	-	-	-	-	-	0.350789	0.71668	0.0641535	0.795647
120	128		966.442	7	8.32-8.33	0.0423663	0.122369	0.195627	0.23934	0.304782		0.0642198	0.125956	0.190512	0.241111	0.32103	120	128	-0.0218535	-0.00358704	0.00511558	-0.00177137	-0.0162482	120	128	0.0106466	0.0162401	0.00609366	0.0109601	0.00944229	0.0149174	0.00560959	0.00464459	0.00370451	0.00555929	-0.152975	-0.0251093	0.0358091	-0.0123996	-0.113737	-	-	-	-	-	0.107799	0.735941	0.31187	0.803966
128	138		1322.59	9	5.93-5.95	0.182488	0.235402	0.311521	0.338869	0.401632		0.190017	0.233642	0.305404	0.339453	0.401078	128	138	-0.00752845	0.00176085	0.00611724	-0.000583885	0.000554207	128	138	0.00538656	0.0121865	0.00690679	0.00587822	0.00581935	0.0123999	0.00162779	0.00239698	0.00357064	0.0048819	-0.0677561	0.0158477	0.0550552	-0.00525497	0.00498786	-	-	-	-	-	0.389406	0.816299	0.220857	0.890212
128	139		1469.66	10	7.12-7.13	0.154559	0.203169	0.265284	0.294005	0.344852		0.158133	0.19521	0.265566	0.294157	0.348131	128	139	-0.00357362	0.00795883	-0.000281567	-0.000151656	-0.0032787	128	139	0.00675011	0.0130418	0.00621678	0.00674868	0.00226876	0.00869139	0.00205552	0.00438267	0.00475364	0.0026702	-0.0357362	0.0795883	-0.00281567	-0.00151656	-0.032787	-	-	-	-	-	0.603832	0.355382	0.951954	0.976139
141	151		1258.69	10	5.00-5.03	0.0243362	0.0390853	0.0442325	0.11573	0.243104		0.0143975	0.0303608	0.041606	0.111982	0.209411	141	151	0.00993874	0.0087245	0.00262649	0.00374713	0.033693	141	151	0.00770541	0.0150898	0.00609404	0.0176695	0.00779603	0.00311126	0.00567605	0.00442472	0.00886479	0.00715872	0.0993874	0.087245	0.0262649	0.0374713	0.33693	-	-	-	-	+	0.107039	0.401668	0.578385	0.759145
150	164		1681.84	13	5.45-5.46	0.138732	0.167709	0.208218	0.300076	0.418095		0.14225	0.16829	0.202963	0.301899	0.421516	150	164	-0.00351817	-0.000581423	0.00525548	-0.0018223	-0.00342061	150	164	0.00667295	0.00836296	0.00768356	0.0031288	0.00535167	0.00607888	0.00332705	0.00270555	0.00559747	0.00246782	-0.0457362	-0.0075585	0.0683212	-0.0236898	-0.044468	-	-	-	-	-	0.536642	0.916301	0.326386	0.648365
165	190		3028.58	21	6.20-6.21	0.195279	0.255847	0.285481	0.349638	0.388006		0.202041	0.256156	0.278393	0.346831	0.387815	165	190	-0.00676175	-0.000309103	0.0070883	0.00280758	0.000190686	165	190	0.0109141	0.00299968	0.00211836	0.00398397	0.0114413	0.0174244	0.00664638	0.00756754	0.0129657	0.00553905	-0.141997	-0.00649117	0.148854	0.0589592	0.00400442	-	-	-	-	-	0.599398	0.944996	0.193248	0.73808
193	209		2017.11	15	7.39-7.40	0.159787	0.210964	0.268184	0.291734	0.299129		0.161657	0.216008	0.262998	0.292989	0.302804	193	209	-0.00186917	-0.00504371	0.00518631	-0.00125504	-0.00367535	193	209	0.00418308	0.00493164	0.00252597	0.00661516	0.00666063	0.0121977	0.00959014	0.00868771	0.00763098	0.00774834	-0.0280375	-0.0756556	0.0777947	-0.0188256	-0.0551302	-	-	-	-	-	0.814134	0.463326	0.376974	0.840105
210	222		1465.75	11	5.49-5.50	0.0813387	0.0956484	0.0982887	0.124659	0.224945		0.0821559	0.0930754	0.0959518	0.126322	0.225073	210	222	-0.000817279	0.00257305	0.00233685	-0.00166326	-0.000127734	210	222	0.00303432	0.00997722	0.00471975	0.00497722	0.00516817	0.004619	0.00452077	0.00325597	0.0101218	0.00354586	-0.00899007	0.0283035	0.0257053	-0.0182958	-0.00140508	-	-	-	-	-	0.810475	0.704937	0.519194	0.811003
224	233		1203.74	9	2.66-2.68	0.240841	0.279048	0.287851	0.303095	0.309042		0.240945	0.268319	0.273326	0.296073	0.297185	224	233	-0.000104121	0.0107296	0.0145251	0.00702232	0.0118563	224	233	0.0206928	0.00667219	0.0101678	0.0204035	0.0207999	0.0146008	0.0163365	0.0145513	0.016363	0.0109478	-0.000937086	0.0965662	0.130726	0.0632009	0.106706	-	-	-	-	-	0.994659	0.35169	0.229379	0.666086
245	252		1013.53	7	6.64-6.65	0.274493	0.328071	0.331015	0.331305	0.339391		0.276408	0.326748	0.327547	0.330777	0.34134	245	252	-0.00191517	0.00132324	0.00346752	0.000528067	-0.0019486	245	252	0.00796878	0.00265279	0.002614	0.00341202	0.00784185	0.0140676	0.00531457	0.00706969	0.00691895	0.00401388	-0.0134062	0.00926269	0.0242726	0.00369647	-0.0136402	-	-	-	-	-	0.847457	0.719248	0.470182	0.911339
253	260		916.354	7	5.11-5.12	0.0370158	0.0480735	0.0651864	0.0690262	0.103572		0.0286395	0.0468018	0.0605517	0.0716504	0.106886	253	260	0.00837622	0.00127168	0.00463466	-0.00262425	-0.00331441	253	260	0.00882387	0.00519284	0.00447367	0.0053584	0.0113387	0.00433601	0.00588095	0.00524677	0.00412756	0.0059631	0.0586336	0.00890177	0.0324426	-0.0183698	-0.0232009	-	-	-	-	-	0.214074	0.792825	0.309037	0.538398
261	275		1935.04	13	6.19-6.20	0.120714	0.137075	0.144328	0.169218	0.231717		0.12333	0.13165	0.138116	0.175527	0.228072	261	275	-0.00261623	0.00542562	0.00621218	-0.00630914	0.00364502	261	275	0.00489217	0.0123113	0.00374028	0.00528655	0.00246943	0.00767159	0.00180014	0.00352267	0.00498591	0.00271447	-0.034011	0.0705331	0.0807583	-0.0820188	0.0473852	-	-	-	-	-	0.644599	0.49211	0.104338	0.207072
280	287		931.485	6	7.32-7.33	0.116182	0.150668	0.185615	0.202039	0.205518		0.121237	0.14089	0.179555	0.200724	0.214454	280	287	-0.00505482	0.00977741	0.00606071	0.00131494	-0.00893617	280	287	0.00580335	0.00980923	0.00485946	0.00948547	0.00248252	0.010285	0.00252336	0.0066812	0.00712693	0.00456714	-0.0303289	0.0586645	0.0363642	0.00788962	-0.053617	-	-	-	-	-	0.499627	0.169843	0.272729	0.857123
286	293		922.474	7	6.06-6.07	0.280999	0.30514	0.324137	0.409283	0.464237		0.288475	0.305676	0.317861	0.413051	0.4756	286	293	-0.00747635	-0.00053532	0.0062761	-0.0037679	-0.0113627	286	293	0.00145017	0.00649038	0.00878493	0.00437717	0.00677815	0.00762583	0.00339089	0.00751955	0.00415279	0.00380306	-0.0523344	-0.00374724	0.0439327	-0.0263753	-0.0795386	-	-	-	-	-	0.170601	0.905352	0.400413	0.34027
294	301		956.385	6	6.82-6.83	0.318072	0.375183	0.435315	0.448059	0.451163		0.321385	0.371542	0.44162	0.449522	0.46265	294	301	-0.00331291	0.00364018	-0.00630537	-0.00146247	-0.0114873	294	301	0.0079759	0.0085092	0.005195	0.00707873	0.00925993	0.012259	0.0107631	0.00892347	0.00861534	0.00478072	-0.0198775	0.0218411	-0.0378322	-0.00877483	-0.0689238	-	-	-	-	-	0.714813	0.669718	0.349841	0.831428
308	327		2200.1	18	5.21-5.22	0.370705	0.406553	0.416658	0.43769	0.459873		0.376235	0.402911	0.408054	0.434468	0.45884	308	327	-0.0055298	0.00364146	0.00860375	0.00322259	0.0010333	308	327	0.0202965	0.00251073	0.00338325	0.0015864	0.0109918	0.0158141	0.0098521	0.0126789	0.0167755	0.00629666	-0.0995364	0.0655464	0.154868	0.0580066	0.0185993	-	-	-	-	-	0.728592	0.568617	0.319547	0.757082
321	327		765.399	6	4.20-4.25	0.124328	0.157286	0.224988	0.241015	0.231584		0.129009	0.158939	0.215503	0.233705	0.234584	321	327	-0.00468065	-0.00165287	0.00948565	0.00731015	-0.00300018	321	327	0.00393837	0.0137964	0.00936148	0.00888079	0.0061525	0.00248859	0.00480114	0.00308021	0.0134638	0.00777428	-0.0280839	-0.00991722	0.0569139	0.0438609	-0.0180011	-	-	-	-	-	0.156802	0.854179	0.170821	0.476328
343	355		1624.87	12	6.87-6.88	0.327906	0.406099	0.428333	0.461603	0.460885		0.327884	0.402165	0.425674	0.460095	0.465177	343	355	2.16152e-05	0.0039346	0.00265949	0.00150754	-0.00429203	343	355	0.00596358	0.00298997	0.00296799	0.00307993	0.00694132	0.0162664	0.00558011	0.0065803	0.012493	0.0053245	0.000259382	0.0472152	0.0319139	0.0180905	-0.0515044	-	-	-	-	-	0.998379	0.342303	0.558098	0.849093
356	373		1944.92	16	5.60-5.62	0.0561447	0.0911586	0.104076	0.0972571	0.113908		0.0576103	0.0883222	0.101496	0.1051	0.112763	356	373	-0.00146558	0.00283637	0.00257995	-0.00784251	0.00114556	356	373	0.0100041	0.00740639	0.00192136	0.00682685	0.00150683	0.00530546	0.00127877	0.00306919	0.00267619	0.00192294	-0.0234492	0.0453819	0.0412792	-0.12548	0.0183289	-	-	-	-	-	0.833611	0.549014	0.28472	0.137593
370	387		2213.07	15	7.50-7.51	0.108399	0.197702	0.255889	0.318203	0.361875		0.111295	0.197909	0.249708	0.315314	0.362674	370	387	-0.00289684	-0.000206623	0.00618065	0.00288911	-0.000798308	370	387	0.00409963	0.00803767	0.00433834	0.00378617	0.00655423	0.0112529	0.00696703	0.00389176	0.00867807	0.004139	-0.0434525	-0.00309934	0.0927097	0.0433366	-0.0119746	-	-	-	-	-	0.696775	0.974772	0.140115	0.625102
391	401		1284.74	8	7.25-7.26	0.0343427	0.0503645	0.0663582	0.0767871	0.0876919		0.0348433	0.0465786	0.0619455	0.0788286	0.0775243	391	401	-0.000500552	0.00378587	0.00441267	-0.00204153	0.0101676	391	401	0.00857161	0.00907105	0.0023343	0.00620861	0.00261231	0.00417136	0.00162141	0.00618943	0.004258	0.00257726	-0.00400442	0.030287	0.0353013	-0.0163322	0.0813411	-	-	-	-	-	0.931906	0.516009	0.312244	0.663038
403	429		2926.48	25	6.90-6.91	0.0455227	0.0504596	0.0538612	0.0845061	0.109046		0.0447133	0.0507778	0.0551763	0.088856	0.109852	403	429	0.00080936	-0.00031819	-0.0013151	-0.00434993	-0.000805519	403	429	0.00989166	0.0100261	0.0097653	0.0101902	0.0102977	0.0101034	0.00971996	0.00987461	0.0112939	0.0117506	0.020234	-0.00795475	-0.0328775	-0.108748	-0.020138	-	-	-	-	-	0.925793	0.97041	0.877672	0.646363
430	443		1560.76	13	7.65-7.66	0.112207	0.159778	0.198878	0.254112	0.301064		0.116178	0.15993	0.19371	0.260886	0.303556	430	443	-0.00397045	-0.000152063	0.00516853	-0.00677458	-0.00249193	430	443	0.0081749	0.0128542	0.00921048	0.00709934	0.00716276	0.00881313	0.00462557	0.00402267	0.00764349	0.00600824	-0.0516159	-0.00197682	0.0671909	-0.0880695	-0.0323951	-	-	-	-	-	0.597876	0.985541	0.423419	0.323596
444	455		1389.72	9	8.21-8.22	0.110464	0.187169	0.291765	0.318127	0.312109		0.117362	0.196603	0.294186	0.310045	0.313774	444	455	-0.00689772	-0.00943402	-0.0024209	0.00808156	-0.00166519	444	455	0.00787209	0.0122036	0.00980329	0.0127286	0.010648	0.00986179	0.0094778	0.00786179	0.00616986	0.00616716	-0.0620795	-0.0849062	-0.0217881	0.072734	-0.0149868	-	-	-	-	-	0.39735	0.349919	0.755381	0.3784
454	473		2082.05	16	7.49-7.50	0.0680691	0.113841	0.163784	0.255058	0.331422		0.0840129	0.110913	0.154825	0.258536	0.34585	454	473	-0.0159438	0.00292757	0.00895978	-0.00347861	-0.0144287	454	473	0.00884616	0.011511	0.0125986	0.0121805	0.0150055	0.00309071	0.00329567	0.00654981	0.0107304	0.015676	-0.255102	0.0468411	0.143357	-0.0556578	-0.23086	-	-	-	-	-	0.0420923	0.693714	0.335838	0.729335
483	491		1021.54	7	6.99-7.00	0.19207	0.222635	0.272245	0.318815	0.35585		0.202962	0.218601	0.262446	0.318658	0.357159	483	491	-0.010891	0.00403406	0.0097988	0.000156575	-0.00130952	483	491	0.00821429	0.00538206	0.00905803	0.00652507	0.00620672	0.00991343	0.00337275	0.00498187	0.00666493	0.00367124	-0.0762373	0.0282384	0.0685916	0.00109603	-0.00916667	-	-	-	-	-	0.216728	0.333053	0.175982	0.978197
492	506		1731.81	14	6.39-6.40	0.389419	0.43156	0.430798	0.443441	0.443554		0.388496	0.432983	0.431925	0.444372	0.445659	492	506	0.000922895	-0.00142321	-0.00112756	-0.000930858	-0.00210509	492	506	0.00650142	0.00440224	0.00402728	0.00335265	0.0108948	0.0194998	0.00610107	0.00838206	0.0111419	0.00630408	0.0129205	-0.0199249	-0.0157859	-0.013032	-0.0294713	-	-	-	-	-	0.941748	0.759608	0.84392	0.896488
507	522		1789.86	15	4.53-4.54	0.358889	0.359889	0.356784	0.360638	0.359095		0.35988	0.360569	0.360791	0.355732	0.363021	507	522	-0.000990581	-0.000679838	-0.00400706	0.00490537	-0.00392517	507	522	0.00890876	0.00699205	0.00506821	0.00326593	0.0080649	0.00839492	0.00410846	0.00690559	0.00626652	0.0024262	-0.0148587	-0.0101976	-0.060106	0.0735806	-0.0588775	-	-	-	-	-	0.895305	0.891578	0.463249	0.295539
514	523		1187.61	9	4.70-4.71	0.414355	0.427943	0.424185	0.431592	0.447731		0.417582	0.428671	0.42042	0.429806	0.440039	514	523	-0.00322701	-0.000727986	0.00376502	0.00178612	0.00769218	514	523	0.0115315	0.00669941	0.00869917	0.00494003	0.00910388	0.00657567	0.00597474	0.0131549	0.0103207	0.00752073	-0.029043	-0.00655188	0.0338852	0.0160751	0.0692296	-	-	-	-	-	0.695355	0.895081	0.700453	0.800249
523	531		1144.6	8	4.30-4.36	0.178856	0.2835	0.326828	0.375631	0.406827		0.189138	0.286141	0.317829	0.360864	0.402383	523	531	-0.0102824	-0.00264059	0.00899903	0.0147666	0.00444343	523	531	0.00391874	0.00776338	0.00865591	0.00342922	0.00935403	0.0161431	0.0106915	0.0109622	0.00928822	0.00309575	-0.0822594	-0.0211247	0.0719923	0.118132	0.0355475	-	-	-	-	-	0.34405	0.746669	0.326968	0.0611202
532	551		2320.2	18	7.40-7.42	0.0907594	0.149293	0.186429	0.263833	0.387647		0.0968802	0.149468	0.18281	0.267723	0.393739	532	551	-0.00612086	-0.000174945	0.00361933	-0.00388944	-0.00609173	532	551	0.0126535	0.0173541	0.0100835	0.00625613	0.0114771	0.00771186	0.00327336	0.00469714	0.00493653	0.00652753	-0.110175	-0.00314901	0.0651479	-0.0700099	-0.109651	-	-	-	-	-	0.513878	0.987132	0.603152	0.445522
552	560		1188.54	8	4.45-4.47	0.0255251	0.05888	0.120147	0.191055	0.205516		0.0298104	0.0533956	0.11466	0.190644	0.204098	552	560	-0.00428532	0.00548441	0.00548675	0.00041032	0.00141749	552	560	0.00525055	0.00722089	0.00567177	0.00439087	0.00647199	0.00951628	0.00568902	0.00434106	0.00624931	0.00448731	-0.0342826	0.0438753	0.043894	0.00328256	0.01134	-	-	-	-	-	0.532162	0.359822	0.254121	0.930337
552	570		2318.28	16	8.04-8.05	0.0206995	0.0374423	0.0754917	0.110703	0.149755		0.0232159	0.0374334	0.0715473	0.111317	0.147443	552	570	-0.00251635	8.83002e-06	0.0039444	-0.000614652	0.00231216	552	570	0.00479491	0.00404629	0.00430339	0.00190377	0.00270916	0.0053452	0.00220406	0.00215335	0.00218626	0.00240929	-0.0402616	0.00014128	0.0631104	-0.00983444	0.0369945	-	-	-	-	-	0.576638	0.997511	0.228701	0.732047
562	570		1035.68	6	8.16-8.18	0.0115429	0.0197202	0.0199097	0.026216	0.0748587		0.0141352	0.0142614	0.0139954	0.0276978	0.077766	562	570	-0.00259235	0.00545879	0.00591428	-0.00148179	-0.00290728	562	570	0.000619941	0.0107211	0.00155151	0.00775166	0.00587546	0.0045883	0.00336001	0.00239937	0.00425368	0.00369518	-0.0155541	0.0327528	0.0354857	-0.00889073	-0.0174437	-	-	-	-	-	0.387072	0.447417	0.0230616	0.78604
571	583		1549.74	12	5.72-5.74	0.0355958	0.0493743	0.0674885	0.108195	0.190087		0.0361209	0.0445247	0.0577166	0.112111	0.190937	571	583	-0.00052511	0.00484961	0.00977189	-0.00391621	-0.000849982	571	583	0.00626784	0.0124854	0.0050734	0.00323694	0.00315085	0.0104686	0.0054782	0.00627051	0.00654884	0.0062672	-0.00630132	0.0581954	0.117263	-0.0469945	-0.0101998	-	-	-	-	-	0.944159	0.571176	0.103842	0.405689
584	598		1786.92	11	6.80-6.81	0.0304125	0.0772093	0.130735	0.213302	0.310829		0.0476161	0.0890217	0.131392	0.213741	0.31486	584	598	-0.0172036	-0.0118124	-0.000657134	-0.000438692	-0.0040306	584	598	0.00702739	0.00574212	0.00219998	0.00317981	0.00250803	0.0054405	0.00295354	0.0016756	0.00432902	0.00269847	-0.18924	-0.129936	-0.00722848	-0.00482561	-0.0443366	-	-	-	-	-	0.0284937	0.0339066	0.701746	0.894345
602	614		1526.68	10	7.58-7.60	0.0274113	0.0435798	0.0788645	0.122303	0.140221		0.0364348	0.0459889	0.0721508	0.120591	0.138939	602	614	-0.00902351	-0.00240905	0.00671369	0.00171214	0.00128289	602	614	0.00538532	0.0159693	0.00351291	0.00838985	0.00617638	0.00249062	0.00301611	0.00589161	0.00614139	0.00523775	-0.0902351	-0.0240905	0.0671369	0.0171214	0.0128289	-	-	-	-	-	0.057936	0.810038	0.165272	0.789637
615	628		1666.88	13	6.53-6.54	0.0946758	0.116434	0.166116	0.258412	0.333407		0.0973962	0.116924	0.160833	0.25677	0.324176	615	628	-0.00272041	-0.000490661	0.00528349	0.00164179	0.00923145	615	628	0.00516565	0.00711666	0.00388988	0.00422253	0.00534947	0.00682807	0.0040737	0.00217686	0.00737103	0.00716752	-0.0353653	-0.00637859	0.0686854	0.0213433	0.120009	-	-	-	-	-	0.61138	0.922444	0.10932	0.754629
636	648		1624.86	12	7.77-7.78	0.0305832	0.077738	0.111535	0.146437	0.196536		0.0347268	0.0834402	0.107439	0.149117	0.200245	636	648	-0.00414358	-0.00570217	0.00409575	-0.00267982	-0.00370925	636	648	0.00420741	0.00462454	0.00564137	0.00472535	0.00336893	0.00951849	0.00610063	0.00401518	0.00453891	0.00373271	-0.049723	-0.068426	0.049149	-0.0321578	-0.044511	-	-	-	-	-	0.528351	0.266533	0.363508	0.517793
636	649		1737.94	13	8.52-8.53	0.028695	0.0750167	0.105203	0.138424	0.194823		0.0336852	0.0786418	0.100672	0.145846	0.19598	636	649	-0.00499015	-0.00362506	0.00453057	-0.00742129	-0.0011569	636	649	0.00389608	0.0078341	0.00871124	0.0108151	0.011702	0.00839964	0.00633469	0.00694405	0.00851401	0.0122039	-0.064872	-0.0471258	0.0588974	-0.0964768	-0.0150397	-	-	-	-	-	0.403423	0.566915	0.520034	0.403237
649	661		1543.97	12	6.08-6.09	0.013122	0.0176698	0.0195405	0.0195535	0.044012		0.0155056	0.016207	0.0176068	0.0218232	0.0400492	649	661	-0.00238365	0.00146275	0.00193368	-0.00226968	0.00396284	649	661	0.00325	0.00612877	0.00313613	0.00398179	0.00296661	0.00448675	0.00375625	0.00368994	0.00272609	0.00280353	-0.0286038	0.017553	0.0232042	-0.0272362	0.0475541	-	-	-	-	-	0.497549	0.742283	0.527225	0.460988
653	666		1638.98	13	5.04-5.05	0.0240626	0.0354708	0.0385492	0.0341572	0.0559199		0.0296564	0.0331043	0.0269558	0.0375029	0.0480012	653	666	-0.00559382	0.00236645	0.0115933	-0.00334564	0.00791875	653	666	0.00548837	0.010419	0.00467337	0.00508592	0.00355043	0.00621795	0.00399431	0.00690185	0.00361216	0.00253158	-0.0727196	0.0307638	0.150713	-0.0434934	0.102944	-	-	-	-	-	0.307599	0.731983	0.0736283	0.405504
667	687		2605.35	20	7.01-7.03	0.0344344	0.0452661	0.0577225	0.108457	0.147185		0.0379169	0.0501278	0.0618525	0.110113	0.141707	667	687	-0.00348251	-0.00486175	-0.00413008	-0.00165602	0.00547831	667	687	0.00450679	0.00199106	0.00199106	0.00199106	0.00395855	0.00458653	0.00355425	0.00330513	0.00419117	0.00391164	-0.0696501	-0.0972351	-0.0826015	-0.0331203	0.109566	-	-	-	-	-	0.401326	0.107596	0.13736	0.56993
705	718		1616.86	13	6.66-6.67	0.146511	0.186966	0.2689	0.376275	0.460387		0.142657	0.189511	0.260617	0.382426	0.462949	705	718	0.0038538	-0.00254525	0.00828332	-0.00615062	-0.00256266	705	718	0.00672508	0.00705137	0.00410571	0.0033701	0.00453192	0.00807336	0.00789913	0.0084269	0.0066125	0.00402462	0.0500993	-0.0330883	0.107683	-0.0799581	-0.0333146	-	-	-	-	-	0.559781	0.698527	0.200629	0.224506
713	734		2677.46	21	6.75-6.76	0.301405	0.377329	0.395095	0.439771	0.531061		0.309935	0.375744	0.392743	0.449401	0.520148	713	734	-0.00853022	0.00158572	0.0023522	-0.0096293	0.0109128	713	734	0.0105768	0.00454814	0.005194	0.00308651	0.0117647	0.0179799	0.00802449	0.00636713	0.00955456	0.00135042	-0.179135	0.0333002	0.0493962	-0.202215	0.229168	-	-	-	-	-	0.517865	0.780705	0.646026	0.172034
735	745		1421.7	9	6.30-6.32	0.0655617	0.157587	0.33004	0.469126	0.478219		0.0578449	0.118629	0.258192	0.458209	0.481781	735	745	0.00771683	0.0389576	0.0718478	0.0109169	-0.00356169	735	745	0.00876502	0.0127572	0.0142764	0.00529568	0.00621413	0.0117091	0.00756892	0.00473694	0.014416	0.00425435	0.0694514	0.350618	0.64663	0.0982517	-0.0320552	-	+	+	-	-	0.412507	0.0104262	0.00116491	0.285691
746	764		2005.05	16	8.49-8.50	0.0366816	0.0546013	0.0548197	0.0683173	0.171735		0.0355854	0.0429507	0.0487539	0.0690107	0.153555	746	764	0.00109623	0.0116506	0.00606588	-0.000693433	0.0181792	746	764	0.0110139	0.0107851	0.00664845	0.00621026	0.0103446	0.00427642	0.00465749	0.00620682	0.00236389	0.00475828	0.0175397	0.186409	0.0970541	-0.0110949	0.290868	-	-	-	-	-	0.880115	0.160979	0.312342	0.865354
754	766		1442.82	10	7.51-7.52	0.0958141	0.132563	0.134623	0.159545	0.267215		0.0962998	0.127741	0.127886	0.161113	0.249058	754	766	-0.000485651	0.00482196	0.00673675	-0.00156777	0.0181568	754	766	0.0152628	0.00945177	0.00381854	0.00554029	0.00471534	0.0114374	0.00751976	0.0122955	0.00195475	0.00674625	-0.00485651	0.0482196	0.0673675	-0.0156777	0.181568	-	-	-	-	-	0.966936	0.5273	0.416035	0.667957
767	781		1818.94	13	6.88-6.89	0.131177	0.174619	0.227829	0.260413	0.268858		0.123353	0.151193	0.175388	0.224051	0.261122	767	781	0.0078234	0.0234258	0.0524412	0.0363624	0.00773569	767	781	0.00563958	0.00598701	0.00302479	0.00416004	0.00373391	0.00849525	0.00441994	0.00397487	0.00565733	0.00477475	0.101704	0.304535	0.681735	0.472711	0.100564	-	-	+	+	-	0.254616	0.0054982	5.37798e-05	0.000855128
770	781		1457.84	10	6.49-6.50	0.109483	0.150051	0.177274	0.200019	0.210261		0.112484	0.140828	0.164981	0.185774	0.201666	770	781	-0.00300166	0.00922296	0.0122932	0.0142445	0.00859437	770	781	0.0043426	0.00450066	0.00362528	0.00316049	0.00427682	0.00784757	0.00516711	0.00426909	0.0158442	0.00348013	-0.0300166	0.0922296	0.122932	0.142445	0.0859437	-	-	-	-	-	0.593221	0.0801417	0.0190751	0.201449
782	789		1018.43	6	7.37-7.38	0.154555	0.21202	0.298234	0.319145	0.318534		0.166436	0.19851	0.266936	0.324063	0.33102	782	789	-0.0118808	0.0135101	0.0312984	-0.00491832	-0.0124857	782	789	0.0103836	0.0164382	0.00674227	0.00929691	0.0144855	0.00950883	0.00644095	0.0111873	0.0149203	0.00779305	-0.0712848	0.0810607	0.18779	-0.0295099	-0.0749139	-	-	-	-	-	0.217669	0.255668	0.0142572	0.653315
782	792		1347.59	9	8.37-8.38	0.271797	0.329332	0.395311	0.406947	0.403894		0.280432	0.330393	0.388964	0.412195	0.411449	782	792	-0.00863503	-0.00106095	0.00634682	-0.00524834	-0.00755531	782	792	0.00528477	0.0118595	0.00737135	0.0107724	0.0125806	0.0125478	0.0147257	0.0129294	0.0108224	0.00793598	-0.0777152	-0.00954857	0.0571214	-0.0472351	-0.0679978	-	-	-	-	-	0.333669	0.92725	0.501127	0.583678
798	811		1693.82	13	6.43-6.44	0.0834897	0.13105	0.161007	0.214861	0.256471		0.0859701	0.125687	0.149826	0.208121	0.245941	798	811	-0.00248039	0.0053628	0.0111816	0.00674045	0.0105305	798	811	0.0050714	0.0147556	0.00579445	0.0046108	0.0114751	0.0121083	0.00360469	0.00668721	0.0118292	0.00506758	-0.032245	0.0697163	0.145361	0.0876258	0.136896	-	-	-	-	-	0.759879	0.573905	0.0938212	0.409837
815	821		902.513	6	6.38-6.40	0.00987436	0.00674227	0.00871523	0.00655408	0.00766299		0.00746615	0.011131	0.00641096	0.00714496	0.00651453	815	821	0.0024082	-0.0043887	0.00230427	-0.000590876	0.00114845	815	821	0.00410541	0.00226692	0.00415526	0.0027603	0.00188337	0.00306236	0.00229912	0.00187564	0.00243617	0.00259143	0.0144492	-0.0263322	0.0138256	-0.00354525	0.00689073	-	-	-	-	-	0.461124	0.0781477	0.430756	0.794802
822	830		1087.52	8	7.08-7.09	0.0961722	0.116676	0.131012	0.195345	0.272971		0.102843	0.116226	0.126162	0.198909	0.288212	822	830	-0.00667053	0.000449779	0.00484975	-0.00356443	-0.0152413	822	830	0.00876863	0.00362762	0.00384368	0.00679829	0.00931885	0.0098939	0.00691239	0.00859713	0.0085367	0.00889625	-0.0533642	0.00359823	0.038798	-0.0285155	-0.12193	-	-	-	-	-	0.431486	0.925309	0.422812	0.601804
831	839		1065.56	7	7.87-7.88	0.0273705	0.0493521	0.0758453	0.094328	0.183522		0.0318124	0.042342	0.0651026	0.0990131	0.176968	831	839	-0.00444182	0.00701009	0.0107427	-0.00468512	0.00655361	831	839	0.00999558	0.00587543	0.00555424	0.00622028	0.00506733	0.00742021	0.00676616	0.00423084	0.0050339	0.00609366	-0.0310927	0.0490706	0.0751987	-0.0327958	0.0458753	-	-	-	-	-	0.570019	0.246904	0.0561009	0.367889
848	859		1426.75	11	5.05-5.06	0.080167	0.117661	0.163916	0.207611	0.282259		0.0762822	0.085877	0.0902234	0.0976289	0.142693	848	859	0.00388481	0.031784	0.0736927	0.109982	0.139567	848	859	0.00209191	0.00805418	0.00524082	0.00233082	0.00682761	0.00459673	0.00198144	0.00184166	0.00181206	0.00118934	0.0427329	0.349624	0.810619	1.2098	1.53523	-	+	+	+	+	0.253591	0.00267411	2.1256e-05	3.45619e-07
871	879		1111.53	8	4.39-4.42	0.082686	0.136951	0.169855	0.19486	0.198599		0.0831232	0.132576	0.168724	0.183865	0.201948	871	879	-0.000437224	0.004375	0.00113162	0.0109941	-0.00334892	871	879	0.00524214	0.00657837	0.00822861	0.00568736	0.0121082	0.0117025	0.0071181	0.0065981	0.0168613	0.00821385	-0.00349779	0.035	0.00905298	0.0879525	-0.0267914	-	-	-	-	-	0.955739	0.478008	0.861619	0.344845
873	893		2468.23	20	5.45-5.46	0.114441	0.186425	0.227418	0.231141	0.252634		0.117312	0.192408	0.222836	0.234082	0.251017	873	893	-0.00287058	-0.00598366	0.00458201	-0.00294084	0.00161672	873	893	0.00605541	0.00556181	0.00340121	0.00309007	0.00706733	0.0106286	0.00657114	0.00173162	0.00510403	0.00471584	-0.0574117	-0.119673	0.0916402	-0.0588168	0.0323344	-	-	-	-	-	0.705214	0.295009	0.106097	0.441377
909	921		1455.77	12	6.67-6.68	0.032115	0.0445896	0.0692672	0.0776554	0.0936429		0.0316715	0.0481325	0.0707515	0.0755699	0.0864842	909	921	0.000443433	-0.00354295	-0.00148427	0.00208545	0.00715876	909	921	0.00231577	0.00287463	0.00231577	0.00446358	0.00373961	0.00703753	0.00312666	0.00336957	0.00353366	0.00303468	0.00532119	-0.0425155	-0.0178113	0.0250254	0.0859051	-	-	-	-	-	0.922423	0.222018	0.563614	0.560242
922	929		905.44	7	4.88-4.89	0.055663	0.071527	0.0815446	0.084011	0.0871362		0.0580569	0.0720694	0.0746367	0.0886664	0.0835014	922	929	-0.00239388	-0.000542416	0.00690792	-0.00465531	0.00363482	922	929	0.0127863	0.0154248	0.00774661	0.00928808	0.00335273	0.00441517	0.00636361	0.0124112	0.0051695	0.00260249	-0.0167572	-0.00379691	0.0483554	-0.0325872	0.0254437	-	-	-	-	-	0.774503	0.9578	0.459382	0.49036
930	956		3388.86	25	6.59-6.65	0.0621485	0.0793886	0.106174	0.168134	0.185408		0.0649344	0.0743808	0.0945692	0.164744	0.182539	930	956	-0.00278592	0.00500777	0.0116053	0.00338976	0.00286887	930	956	0.0097728	0.00736839	0.00806525	0.00215095	0.0122792	0.00397982	0.00749285	0.00545748	0.00547254	0.00364574	-0.0696479	0.125194	0.290131	0.0847439	0.0717219	-	-	-	-	-	0.671199	0.45554	0.107946	0.374547
961	970		1057.63	9	5.22-5.23	0.139826	0.154588	0.170684	0.205289	0.249572		0.147222	0.150373	0.167008	0.206363	0.252008	961	970	-0.007396	0.00421474	0.0036755	-0.00107444	-0.00243598	961	970	0.0102876	0.00249252	0.00315624	0.00424798	0.00853606	0.00910498	0.00680255	0.00357174	0.00559284	0.00502416	-0.066564	0.0379327	0.0330795	-0.00966998	-0.0219238	-	-	-	-	-	0.403884	0.370635	0.252608	0.804121
964	976		1450.73	12	4.21-4.22	0.211307	0.242172	0.286637	0.328026	0.34561		0.224146	0.237612	0.269001	0.321059	0.340834	964	976	-0.0128395	0.00455969	0.0176362	0.00696698	0.00477594	964	976	0.024796	0.00623446	0.00741014	0.00608021	0.0202756	0.0153355	0.0109705	0.0137089	0.0193653	0.00307239	-0.154074	0.0547163	0.211635	0.0836038	0.0573113	-	-	-	-	-	0.488102	0.565327	0.121525	0.584161
1002	1013		1299.58	10	8.84-8.85	0.0808369	0.145605	0.155561	0.196777	0.243006		0.0930828	0.138376	0.148518	0.20403	0.240942	1002	1013	-0.0122459	0.00722881	0.00704305	-0.00725342	0.00206313	1002	1013	0.00953532	0.00784912	0.016864	0.0197189	0.0171785	0.0101887	0.0100443	0.0109892	0.0224457	0.0170836	-0.122459	0.0722881	0.0704305	-0.0725342	0.0206313	-	-	-	-	-	0.203153	0.381605	0.57719	0.695729
1006	1016		1165.56	9	7.77-7.79	0.152505	0.223391	0.242887	0.325717	0.400231		0.153119	0.216714	0.223766	0.334048	0.393705	1006	1016	-0.000614422	0.00667746	0.0191214	-0.00833076	0.006526	1006	1016	0.0110446	0.010824	0.0149449	0.011584	0.0149455	0.0129421	0.0141869	0.0110733	0.0105827	0.0204998	-0.0055298	0.0600971	0.172093	-0.0749768	0.058734	-	-	-	-	-	0.953127	0.552223	0.149583	0.409802
1029	1036		933.452	7	4.77-4.78	0.119474	0.190471	0.252525	0.321708	0.358667		0.123087	0.188899	0.241336	0.319264	0.367496	1029	1036	-0.00361306	0.00157222	0.0111887	0.00244355	-0.00882908	1029	1036	0.00177137	0.00388064	0.00810911	0.00927704	0.00243409	0.00829849	0.00975449	0.00766746	0.00951608	0.00390965	-0.0252914	0.0110055	0.0783212	0.0171049	-0.0618035	-	-	-	-	-	0.501742	0.808133	0.157481	0.766067
1039	1057		2321	18	6.37-6.38	0.162391	0.182715	0.186183	0.194575	0.211051		0.165428	0.180918	0.180406	0.193098	0.214856	1039	1057	-0.00303673	0.0017966	0.00577747	0.00147713	-0.00380519	1039	1057	0.00850865	0.00364845	0.00453673	0.00342703	0.00631997	0.00741256	0.00517329	0.00582665	0.00525239	0.00372388	-0.0546611	0.0323389	0.103994	0.0265883	-0.0684934	-	-	-	-	-	0.665394	0.64878	0.246857	0.704203
1058	1068		1321.74	10	4.54-4.55	0.323147	0.340821	0.336658	0.335393	0.335554		0.327447	0.335875	0.335542	0.335486	0.341916	1058	1068	-0.00430011	0.00494558	0.001116	-9.31567e-05	-0.00636159	1058	1068	0.00938289	0.0045872	0.00248102	0.0062106	0.00803411	0.00797914	0.00225519	0.00879757	0.00342748	0.00683322	-0.0430011	0.0494558	0.01116	-0.000931567	-0.0636159	-	-	-	-	-	0.578004	0.169085	0.842859	0.982942
1060	1068		1061.59	8	2.66-2.68	0.394346	0.407942	0.406277	0.404033	0.407848		0.394895	0.403955	0.401163	0.401359	0.401997	1060	1068	-0.000548289	0.00398703	0.00511382	0.00267357	0.00585113	1060	1068	0.0122137	0.00841391	0.00494881	0.00905091	0.0119783	0.0152485	0.00609713	0.0061112	0.00652746	0.0041101	-0.00438631	0.0318962	0.0409106	0.0213885	0.0468091	-	-	-	-	-	0.963561	0.542661	0.323011	0.699453
																																									-	-	-	-	-
Start	End	Mod	m/z	#D	RT	0.005	0.05	0.5	5	50		0.005	0.05	0.5	5	50	Start	End	0.005	0.05	0.5	5	50	Start	End	0.005	0.05	0.5	5	50	0.005	0.05	0.5	5	50						-	-	-	-	-
8	21		1877.9	13	4.71-4.72	0.156161	0.21078	0.228861	0.236004	0.261801		0.156563	0.208183	0.229158	0.236254	0.260001	8	21	-0.000401341	0.00259713	-0.000297843	-0.000250467	0.00180005	8	21	0.00782026	0.00480141	0.00261046	0.00339039	0.00402717	0.00877118	0.00346621	0.00480455	0.00484089	0.00524393	-0.00521744	0.0337627	-0.00387196	-0.00325607	0.0234007	-	-	-	-	-	0.955666	0.489786	0.929371	0.945009
22	30		1008.57	8	8.12-8.13	0.0528902	0.0677416	0.0995407	0.13274	0.14853		0.0477401	0.0653349	0.0981276	0.137739	0.143571	22	30	0.00515011	0.00240673	0.00141308	-0.0049989	0.00495861	22	30	0.0153644	0.0184427	0.00695268	0.00205877	0.00573786	0.00757078	0.00540508	0.00812997	0.0088481	0.0024364	0.0412009	0.0192539	0.0113046	-0.0399912	0.0396689	-	-	-	-	-	0.630014	0.838896	0.83025	0.394514
25	37		1366.77	12	6.48-6.50	0.269124	0.27616	0.278158	0.273589	0.28557		0.270441	0.271771	0.276882	0.276036	0.287606	25	37	-0.00131696	0.0043888	0.00127612	-0.00244693	-0.0020356	25	37	0.00537748	0.00422802	0.0045803	0.0030688	0.00446974	0.00240591	0.00397084	0.00425681	0.00370741	0.00217108	-0.0158035	0.0526656	0.0153135	-0.0293631	-0.0244272	-	-	-	-	-	0.718329	0.260192	0.741571	0.428254
38	52		1604.76	13	6.00-6.01	0.363609	0.450171	0.523771	0.541708	0.53454		0.368911	0.44996	0.523711	0.535102	0.546032	38	52	-0.00530226	0.000210817	6.07913e-05	0.00660537	-0.0114926	38	52	0.00362804	0.00777399	0.0016974	0.0047435	0.00596426	0.0155971	0.00409093	0.0053223	0.00709705	0.00191221	-0.0689294	0.00274062	0.000790287	0.0858698	-0.149404	-	-	-	-	-	0.597008	0.968837	0.985865	0.251227
53	60		936.457	7	7.90-7.92	0.0577985	0.106445	0.147494	0.143969	0.158987		0.0605145	0.106801	0.140224	0.154666	0.159389	53	60	-0.00271602	-0.000356354	0.00726979	-0.0106966	-0.000402397	53	60	0.00748723	0.0115063	0.00716414	0.00465121	0.0069713	0.00607442	0.00205298	0.00400899	0.00430795	0.00292085	-0.0190121	-0.00249448	0.0508885	-0.0748764	-0.00281678	-	-	-	-	-	0.651141	0.960417	0.199865	0.0431408
53	65		1453.66	12	7.70-7.71	0.0516233	0.077496	0.097577	0.185735	0.235711		0.0501026	0.0764673	0.0970741	0.19115	0.237161	53	65	0.00152079	0.00102861	0.000502851	-0.00541474	-0.00144941	53	65	0.0118559	0.00827391	0.00436727	0.00447093	0.00291777	0.00399071	0.00333462	0.00391979	0.00262574	0.0062592	0.0182494	0.0123433	0.00603422	-0.0649768	-0.0173929	-	-	-	-	-	0.843517	0.851444	0.889196	0.144747
53	73		2347.06	19	7.78-7.79	0.0876782	0.146167	0.182563	0.218415	0.282628		0.085414	0.140751	0.178809	0.223843	0.282711	53	73	0.0022642	0.00541617	0.00375398	-0.00542791	-8.313e-05	53	73	0.019212	0.0145886	0.0076852	0.00428326	0.00448501	0.00459591	0.00423341	0.00818107	0.00400198	0.00266063	0.0430199	0.102907	0.0713256	-0.10313	-0.00157947	-	-	-	-	-	0.852315	0.570284	0.593465	0.184021
77	106		3159.85	20	4.14-4.15	0.490932	0.497889	0.493715	0.498857	0.496697		0.494483	0.495308	0.496808	0.494631	0.499511	77	106	-0.00355088	0.00258068	-0.0030926	0.00422666	-0.00281391	77	106	0.00616727	0.0124382	0.0111515	0.00134178	0.00818427	0.012922	0.00122837	0.0076207	0.00601341	0.00402345	-0.0710177	0.0516137	-0.0618521	0.0845331	-0.0562781	-	-	-	-	-	0.689654	0.738695	0.711921	0.300485
103	116		1542.8	12	7.47-7.48	0.0367	0.0502722	0.0569507	0.0770984	0.182754		0.035918	0.0416329	0.0491198	0.0776215	0.164819	103	116	0.000782009	0.00863926	0.00783094	-0.000523087	0.0179345	103	116	0.0110628	0.0109892	0.00448317	0.00392357	0.00351233	0.00690269	0.00320741	0.00814082	0.00504148	0.00168985	0.00938411	0.103671	0.0939713	-0.00627704	0.215214	-	-	-	-	-	0.922269	0.261246	0.218212	0.894076
107	118		1341.69	10	8.05-8.06	0.470715	0.527104	0.56916	0.590416	0.588484		0.481733	0.524098	0.574345	0.595356	0.601452	107	118	-0.0110181	0.00300574	-0.00518488	-0.0049404	-0.0129682	107	118	0.00228929	0.00719272	0.00555022	0.00355442	0.00653455	0.00891821	0.00503068	0.00563554	0.0112058	0.00908885	-0.110181	0.0300574	-0.0518488	-0.049404	-0.129682	-	-	-	-	-	0.106905	0.585008	0.319638	0.507007
108	118		1226.66	9	7.83-7.85	0.426276	0.482615	0.53094	0.565544	0.552746		0.437759	0.485049	0.53792	0.560583	0.567757	108	118	-0.0114837	-0.00243365	-0.00697989	0.00496112	-0.0150112	108	118	0.00966237	0.00800478	0.00380979	0.0044637	0.00340876	0.00672014	0.00486166	0.00607346	0.0068505	0.00443684	-0.103353	-0.0219029	-0.062819	0.0446501	-0.1351	-	-	-	-	-	0.166296	0.675968	0.167026	0.352585
119	132		1478.79	9	8.21-8.22	0.0965661	0.15937	0.198513	0.261301	0.330786		0.0933537	0.154677	0.196077	0.262046	0.339112	119	132	0.00321241	0.00469254	0.00243647	-0.000744297	-0.0083261	119	132	0.0174314	0.015722	0.0227704	0.0228494	0.0260365	0.00652808	0.010917	0.00807285	0.00492139	0.0052557	0.0289117	0.0422329	0.0219283	-0.00669868	-0.0749349	-	-	-	-	-	0.779886	0.692948	0.869817	0.95866
150	158		1055.51	8	4.38-4.41	0.479436	0.476453	0.473288	0.483359	0.482852		0.47893	0.478708	0.480218	0.477397	0.488088	150	158	0.000505519	-0.00225497	-0.00692936	0.00596233	-0.00523662	150	158	0.0159088	0.0168982	0.00810099	0.0103471	0.01152	0.0094644	0.00234465	0.00573703	0.0036181	0.00233913	0.00404415	-0.0180397	-0.0554349	0.0476987	-0.0418929	-	-	-	-	-	0.964541	0.830145	0.293216	0.399473
162	173		1361.64	10	6.12-6.13	0.384493	0.397362	0.420502	0.470594	0.534615		0.384115	0.398499	0.417905	0.473172	0.545611	162	173	0.000378256	-0.00113731	0.0025968	-0.00257815	-0.0109965	162	173	0.00426611	0.00468874	0.00290022	0.00265607	0.00342263	0.00518675	0.00375232	0.0040894	0.00665872	0.00160155	0.00378256	-0.0113731	0.025968	-0.0257815	-0.109965	-	-	-	-	-	0.926979	0.759348	0.420357	0.567107
168	173		633.273	4	4.06-4.12	0.53176	0.527094	0.527947	0.530196	0.524875		0.528694	0.533032	0.532688	0.526545	0.533579	168	173	0.0030665	-0.00593819	-0.00474034	0.00365121	-0.00870447	168	173	0.012423	0.0121976	0.0172442	0.00610375	0.0109583	0.00838438	0.00617798	0.00633609	0.00629829	0.00658306	0.012266	-0.0237528	-0.0189614	0.0146049	-0.0348179	-	-	-	-	-	0.740946	0.493754	0.678065	0.51077
177	186		1099.58	9	7.77-7.78	0.0845388	0.103458	0.115834	0.121287	0.159202		0.0841118	0.10426	0.114335	0.124447	0.158323	177	186	0.000426907	-0.00080206	0.00149951	-0.00316029	0.000878587	177	186	0.00529151	0.00440434	0.00500957	0.00325619	0.00390213	0.00684351	0.00391342	0.00407886	0.00309541	0.00276	0.00384216	-0.00721854	0.0134956	-0.0284426	0.00790728	-	-	-	-	-	0.93599	0.825178	0.70821	0.290028
186	202		1926.12	13	7.64-7.65	0.0958696	0.122837	0.125715	0.141576	0.221452		0.09539	0.121195	0.124142	0.144302	0.221603	186	202	0.000479623	0.0016423	0.00157285	-0.00272576	-0.000150535	186	202	0.00374554	0.00535626	0.00355043	0.00317295	0.00343462	0.00532764	0.00308363	0.00321251	0.00266106	0.00247088	0.0062351	0.0213499	0.020447	-0.0354349	-0.00195695	-	-	-	-	-	0.904654	0.669246	0.599806	0.317889
207	219		1451.69	11	6.70-6.71	0.377763	0.465029	0.522522	0.544401	0.541037		0.378914	0.468228	0.52077	0.541475	0.547131	207	219	-0.00115131	-0.00319888	0.00175236	0.00292525	-0.00609392	207	219	0.00970781	0.00660295	0.00394642	0.00285089	0.00743819	0.0164259	0.00894732	0.00753723	0.0052064	0.00427142	-0.0126645	-0.0351876	0.0192759	0.0321777	-0.0670331	-	-	-	-	-	0.921793	0.644453	0.739304	0.441443
220	237		2220.3	15	6.72-6.73	0.0539611	0.0566325	0.0684848	0.129612	0.315709		0.0534289	0.0578295	0.0671629	0.132815	0.318054	220	237	0.00053223	-0.00119698	0.00132193	-0.00320353	-0.00234489	220	237	0.00290964	0.00170854	0.00354319	0.00152965	0.00340338	0.00324599	0.00299507	0.00246681	0.00375533	0.00197049	0.00798344	-0.0179547	0.0198289	-0.048053	-0.0351733	-	-	-	-	-	0.842856	0.580076	0.623953	0.243015
224	238		1866.07	12	5.87-5.88	0.0620085	0.0703136	0.0774342	0.130948	0.265412		0.0630317	0.0656523	0.0751193	0.129836	0.259049	224	238	-0.00102327	0.00466124	0.00231494	0.00111221	0.00636332	224	238	0.0017798	0.00585734	0.00210191	0.00316648	0.00519638	0.00503679	0.0018566	0.00400469	0.00384759	0.00593975	-0.0122792	0.0559349	0.0277792	0.0133466	0.0763598	-	-	-	-	-	0.756713	0.259157	0.425416	0.718741
238	250		1663.99	12	8.98-8.99	0.0140481	0.0162594	0.0173417	0.00879958	0.0166308		0.0147112	0.0157145	0.0173514	0.0155089	0.0132124	238	250	-0.000663079	0.000544886	-9.65784e-06	-0.00670935	0.00341841	238	250	0.00488107	0.00196201	0.0046273	0.00217191	0.0021468	0.00151702	0.00453596	0.00279341	0.00483517	0.00208885	-0.00795695	0.00653863	-0.000115894	-0.0805121	0.041021	-	-	-	-	-	0.83323	0.857854	0.997679	0.0934425
238	259		2622.5	21	8.53-8.54	0.0793226	0.1056	0.130296	0.15207	0.175952		0.0807875	0.10324	0.124571	0.155211	0.17744	238	259	-0.00146494	0.00236024	0.00572432	-0.00314102	-0.00148875	238	259	0.00260018	0.00453075	0.0058327	0.00399275	0.00461243	0.00511437	0.00297687	0.00331904	0.00485693	0.00592668	-0.0307638	0.0495651	0.120211	-0.0659614	-0.0312638	-	-	-	-	-	0.681169	0.492757	0.213626	0.435694
241	250		1336.78	9	7.18-7.19	0.00924013	0.0113742	0.0161213	0.00952747	0.0111764		0.00903986	0.0113461	0.00966618	0.0085	0.0102743	241	250	0.00020027	2.80844e-05	0.00645511	0.00102747	0.000902011	241	250	0.00417525	0.00505838	0.00647621	0.00270383	0.00253483	0.00318727	0.00313184	0.00453704	0.00412288	0.00362791	0.00180243	0.000252759	0.058096	0.00924724	0.0081181	-	-	-	-	-	0.950517	0.993868	0.230271	0.736392
260	266		788.426	6	4.35-4.39	0.0430305	0.077197	0.129511	0.162391	0.26907		0.0393326	0.0801845	0.120593	0.156453	0.267014	260	266	0.00369794	-0.00298749	0.00891851	0.00593764	0.00205611	260	266	0.00585982	0.00301913	0.00253753	0.00486093	0.0033383	0.00442494	0.00586221	0.00268267	0.00321523	0.00391667	0.0221876	-0.0179249	0.053511	0.0356258	0.0123366	-	-	-	-	-	0.432288	0.476483	0.013882	0.152394
262	272		1291.71	9	8.31-8.32	0.017545	0.0248981	0.033956	0.0662578	0.0998679		0.0171275	0.0232764	0.0293276	0.073076	0.10129	262	272	0.000417464	0.00162166	0.0046284	-0.00681825	-0.00142237	262	272	0.00583922	0.00647081	0.00471928	0.00423817	0.0047676	0.00598614	0.00456488	0.00516998	0.00574883	0.00553998	0.00375717	0.0145949	0.0416556	-0.0613642	-0.0128013	-	-	-	-	-	0.935251	0.740729	0.315978	0.173575
273	281		987.453	8	5.74-5.75	0.438004	0.45167	0.495708	0.505282	0.506883		0.443641	0.44968	0.483934	0.500744	0.508625	273	281	-0.005637	0.00198951	0.0117744	0.00453863	-0.00174227	273	281	0.0151738	0.00543819	0.00383154	0.0048074	0.00473317	0.00708347	0.00623303	0.00766239	0.0106079	0.00503725	-0.045096	0.0159161	0.0941954	0.0363091	-0.0139382	-	-	-	-	-	0.591151	0.698367	0.0759457	0.536691
278	286		950.406	8	4.89-4.90	0.356306	0.367259	0.385731	0.451214	0.442634		0.374821	0.360882	0.390109	0.46078	0.434396	278	286	-0.0185153	0.00637721	-0.00437817	-0.00956595	0.00823841	278	286	0.0238353	0.00793722	0.0101396	0.01994	0.0101907	0.00769923	0.0175044	0.0203358	0.0148368	0.0188666	-0.148123	0.0510177	-0.0350254	-0.0765276	0.0659073	-	-	-	-	-	0.269635	0.596272	0.755354	0.541488
287	293		827.56	6	7.40-7.41	0.00253256	0.00610338	0.0033578	0.00493506	0.00949099		0.00321082	0.00407965	0.00383738	0.00641979	0.0105443	287	293	-0.000678256	0.00202373	-0.000479581	-0.00148473	-0.00105335	287	293	0.00225993	0.0022007	0.00159566	0.00292513	0.00150497	0.00174154	0.00152704	0.00276177	0.00182303	0.0017362	-0.00406954	0.0121424	-0.00287748	-0.00890839	-0.00632009	-	-	-	-	-	0.701629	0.260794	0.807391	0.497062
288	293		714.476	5	7.40-7.41	0.00601192	0.00440221	0.00642185	0.0124936	0.0156742		0.00251435	0.0110389	0.00993598	0.00770574	0.010655	288	293	0.00349757	-0.00663664	-0.00351413	0.00478786	0.00501921	288	293	0.00480618	0.00250419	0.00299426	0.00721457	0.000852097	0.00121082	0.00293355	0.00322252	0.00171192	0.0023532	0.0174879	-0.0331832	-0.0175706	0.0239393	0.025096	-	-	-	-	-	0.288705	0.040728	0.238661	0.326025
326	333		979.419	7	7.75-7.76	0.228609	0.286004	0.348282	0.364788	0.365659		0.250017	0.30681	0.34555	0.38677	0.3682	326	333	-0.0214078	-0.0208067	0.0027321	-0.0219817	-0.00254084	326	333	0.0117553	0.0207695	0.00930952	0.00972863	0.0178359	0.0111189	0.0145024	0.0124292	0.0120687	0.010733	-0.149854	-0.145647	0.0191247	-0.153872	-0.0177859	-	-	-	-	-	0.0837121	0.227912	0.77577	0.0699851
334	341		1025.47	7	6.41-6.42	0.232049	0.308438	0.407622	0.484694	0.484199		0.232353	0.307571	0.399598	0.475809	0.48524	334	341	-0.000303847	0.000866919	0.00802365	0.00888521	-0.00104147	334	341	0.00434421	0.00776269	0.00481599	0.00423147	0.00635367	0.00926884	0.00733412	0.00701214	0.00627972	0.0043726	-0.00212693	0.00606843	0.0561656	0.0621965	-0.00729029	-	-	-	-	-	0.961462	0.89498	0.17766	0.111913
342	356		1707.85	14	6.41-6.42	0.11777	0.171949	0.192253	0.254455	0.358592		0.108414	0.168293	0.192531	0.261471	0.351722	342	356	0.00935572	0.0036561	-0.000277751	-0.007016	0.00687039	342	356	0.0135322	0.0117622	0.00442975	0.00215634	0.00209137	0.00907829	0.00393425	0.00614301	0.00677539	0.00222304	0.13098	0.0511854	-0.00388852	-0.0982241	0.0961854	-	-	-	-	-	0.376298	0.636534	0.9524	0.162613
356	368		1492.72	12	4.27-4.29	0.198173	0.21051	0.262377	0.276684	0.283466		0.208266	0.222262	0.259386	0.27431	0.287714	356	368	-0.0100931	-0.0117519	0.00299172	0.00237463	-0.00424825	356	368	0.0101881	0.0127942	0.00886948	0.00675855	0.00971514	0.0100081	0.00714238	0.0101874	0.0079794	0.00710283	-0.121117	-0.141023	0.0359007	0.0284956	-0.050979	-	-	-	-	-	0.288086	0.237122	0.720773	0.714144
369	380		1314.79	11	4.49-4.51	0.0625569	0.105962	0.098625	0.18162	0.221639		0.0651704	0.0951688	0.105615	0.184116	0.204396	369	380	-0.00261349	0.0107929	-0.00698956	-0.00249569	0.0172427	369	380	0.0126594	0.0159101	0.0179547	0.0111611	0.013836	0.0125346	0.0131188	0.0148851	0.0173221	0.0141559	-0.0287483	0.118722	-0.0768852	-0.0274525	0.18967	-	-	-	-	-	0.811951	0.415924	0.631101	0.844097
371	380		1100.65	9	2.66-2.67	0.0808093	0.128825	0.149287	0.22805	0.292968		0.085195	0.127064	0.14823	0.2343	0.286653	371	380	-0.0043857	0.00176147	0.0010569	-0.00625018	0.00631518	371	380	0.0100581	0.00895659	0.00911602	0.012681	0.0135914	0.0116753	0.00853029	0.0121236	0.0146288	0.0184922	-0.0394713	0.0158532	0.00951214	-0.0562517	0.0568366	-	-	-	-	-	0.647894	0.817309	0.90976	0.605868
381	400		2315.18	18	6.76-6.77	0.1785	0.207846	0.243528	0.267519	0.282384		0.177672	0.207408	0.23974	0.269769	0.29531	381	400	0.000827631	0.000437577	0.0037879	-0.00224982	-0.0129259	381	400	0.00646229	0.00934137	0.00639238	0.00386117	0.003448	0.00570272	0.00733364	0.00278084	0.00686197	0.0102745	0.0148974	0.00787638	0.0681821	-0.0404967	-0.232667	-	-	-	-	-	0.875971	0.952178	0.399915	0.646614
396	411		1920.98	15	6.20-6.21	0.175638	0.193114	0.221813	0.235574	0.241169		0.167203	0.189113	0.220889	0.241719	0.245852	396	411	0.00843554	0.00400103	0.000923179	-0.00614459	-0.00468278	396	411	0.00380773	0.0037092	0.00273488	0.00382745	0.00677322	0.00404459	0.0023557	0.00339838	0.00355916	0.00350493	0.126533	0.0600155	0.0138477	-0.0921689	-0.0702417	-	-	-	-	-	0.0581724	0.189897	0.732515	0.111414
402	413		1486.76	11	5.83-5.84	0.178639	0.220645	0.243266	0.242224	0.249262		0.178551	0.219004	0.242872	0.243687	0.248525	402	413	8.76982e-05	0.00164158	0.000393438	-0.00146338	0.000737407	402	413	0.00574232	0.00566346	0.003059	0.00284136	0.00319837	0.0128594	0.00328667	0.00354656	0.00278477	0.00288651	0.00096468	0.0180574	0.00432781	-0.0160971	0.00811148	-	-	-	-	-	0.991911	0.686524	0.891354	0.558705
405	412		1032.49	7	4.56-4.57	0.242557	0.290088	0.323861	0.324303	0.330284		0.23561	0.29141	0.324259	0.321136	0.334153	405	412	0.00694718	-0.00132198	-0.000397982	0.00316651	-0.00386991	405	412	0.00655408	0.00413545	0.00388821	0.00521807	0.00728051	0.0201375	0.00922548	0.00313813	0.00452334	0.0042813	0.0486302	-0.00925386	-0.00278587	0.0221656	-0.0270894	-	-	-	-	-	0.600278	0.831929	0.896939	0.471533
414	424		1288.73	9	5.97-5.99	0.271443	0.340112	0.464527	0.529646	0.589787		0.274563	0.341797	0.453083	0.529541	0.59415	414	424	-0.00311982	-0.0016842	0.0114443	0.000105102	-0.00436326	414	424	0.00521793	0.0084491	0.00850208	0.00562938	0.00316838	0.0197494	0.00714177	0.0041441	0.00457898	0.00342286	-0.0280784	-0.0151578	0.102999	0.000945916	-0.0392693	-	-	-	-	-	0.804439	0.805053	0.104152	0.981187
421	435		1823.95	13	6.18-6.20	0.252987	0.300627	0.358729	0.388947	0.435565		0.252103	0.294303	0.354681	0.383947	0.440518	421	435	0.000883936	0.00632365	0.0040484	0.00499924	-0.00495288	421	435	0.0122694	0.0101787	0.0031929	0.0125944	0.00623408	0.0110042	0.01643	0.00900051	0.01061	0.0156637	0.0114912	0.0822075	0.0526291	0.0649901	-0.0643874	-	-	-	-	-	0.930454	0.601205	0.503522	0.626824
457	466		1323.67	9	4.45-4.47	0.0324403	0.0361883	0.0455697	0.0525719	0.113511		0.0345464	0.044896	0.0342694	0.0721626	0.110289	457	466	-0.00210608	-0.00870775	0.0113002	-0.0195908	0.0032221	457	466	0.0063792	0.00600944	0.0057405	0.0042687	0.0066197	0.00579715	0.00331862	0.00507959	0.00469218	0.00633701	-0.0189547	-0.0783698	0.101702	-0.176317	0.0289989	-	-	-	-	-	0.693916	0.0929614	0.0630759	0.00588866
467	476		1305.56	9	4.42-4.43	0.0472594	0.052342	0.074254	0.175734	0.353058		0.0417709	0.0619615	0.0732517	0.190673	0.36106	467	476	0.00548847	-0.00961945	0.00100233	-0.0149394	-0.00800172	467	476	0.00468065	0.00307616	0.00776404	0.00322418	0.00386914	0.00623633	0.00610743	0.00507898	0.00398847	0.00259995	0.0493962	-0.0865751	0.00902097	-0.134455	-0.0720155	-	-	-	-	-	0.289761	0.0714816	0.860671	0.00725485
477	486		1160.65	9	4.72-4.73	0.0229777	0.0393046	0.0340386	0.0546675	0.14606		0.0209322	0.0282545	0.0252211	0.0664945	0.144426	477	486	0.0020455	0.0110502	0.00881751	-0.011827	0.00163454	477	486	0.00435271	0.0155762	0.00715011	0.00792065	0.00464349	0.00523669	0.00469647	0.00541967	0.00488926	0.00542801	0.0184095	0.0994514	0.0793576	-0.106443	0.0147108	-	-	-	-	-	0.630331	0.304646	0.163927	0.0925754
487	495		1140.59	8	7.32-7.33	0.0170433	0.0242121	0.0204527	0.016734	0.0314898		0.0147799	0.022856	0.0181893	0.0342256	0.0260861	487	495	0.00226338	0.0013561	0.00226338	-0.0174916	0.0054037	487	495	0.00696509	0.00564597	0.00170599	0.0220626	0.00578573	0.00368198	0.00386617	0.00336189	0.00644054	0.00462086	0.0181071	0.0108488	0.0181071	-0.139933	0.0432296	-	-	-	-	-	0.644879	0.748689	0.357122	0.257861
487	498		1500.7	11	7.54-7.55	0.0150894	0.0167603	0.0273615	0.0586981	0.15737		0.0138955	0.024128	0.0225457	0.0769953	0.159951	487	498	0.00119386	-0.00736775	0.00481587	-0.0182972	-0.00258168	487	498	0.00168182	0.0022367	0.0066473	0.00436835	0.00918112	0.00587166	0.00462884	0.0030602	0.00514519	0.0105081	0.0131325	-0.0810453	0.0529746	-0.201269	-0.0283985	-	-	-	-	-	0.751969	0.0680428	0.317967	0.00934004
496	507		1528.67	11	2.67-2.69	0.165227	0.275671	0.451085	0.536794	0.545263		0.172651	0.276794	0.44396	0.531119	0.550592	496	507	-0.00742444	-0.00112262	0.00712492	0.0056756	-0.00532922	496	507	0.00670961	0.011839	0.00911238	0.0077947	0.00973801	0.0181951	0.00986514	0.00444682	0.00665874	0.0100033	-0.0816689	-0.0123488	0.0783742	0.0624316	-0.0586214	-	-	-	-	-	0.543523	0.905681	0.290464	0.391905
508	520		1669.85	12	2.67-2.68	0.221566	0.315642	0.382749	0.397598	0.400913		0.235343	0.301164	0.369753	0.3741	0.389646	508	520	-0.0137772	0.0144785	0.0129953	0.0234976	0.011267	508	520	0.00829038	0.0141947	0.00115673	0.00212472	0.00414156	0.0118994	0.00674273	0.00700552	0.0051411	0.0118569	-0.165327	0.173742	0.155944	0.281971	0.135204	-	-	-	-	-	0.175229	0.185769	0.0338562	0.00185678
538	554		2041.15	16	4.97-4.99	0.0284536	0.0484212	0.0610287	0.165264	0.346568		0.0233178	0.038295	0.0490657	0.175937	0.344454	538	554	0.00513583	0.0101261	0.011963	-0.0106732	0.00211458	538	554	0.00649828	0.0134407	0.00565632	0.00244612	0.00427007	0.0060118	0.0052322	0.00333761	0.00305602	0.00292032	0.0821733	0.162018	0.191407	-0.17077	0.0338333	-	-	-	-	-	0.371827	0.29083	0.0343505	0.0091537
555	570		2007.03	14	5.63-5.64	0.0326686	0.0468446	0.0520255	0.0950843	0.238964		0.0299224	0.0411241	0.0435415	0.104108	0.232362	555	570	0.00274622	0.00572051	0.00848392	-0.00902405	0.0066017	555	570	0.00609264	0.0128746	0.00620175	0.00377365	0.00321358	0.00412504	0.00359626	0.00479328	0.00301782	0.00241067	0.038447	0.0800872	0.118775	-0.126337	0.0924238	-	-	-	-	-	0.553195	0.499717	0.134094	0.031832
571	583		1750.94	12	6.88-6.89	0.0203418	0.0297792	0.031294	0.0656881	0.173076		0.0181404	0.0255067	0.0283535	0.0728377	0.168896	571	583	0.00220143	0.00427253	0.00294049	-0.00714956	0.00417964	571	583	0.0045092	0.011642	0.00610927	0.00482515	0.00428587	0.00464312	0.00448924	0.00442237	0.00516133	0.00469086	0.0264172	0.0512704	0.0352859	-0.0857947	0.0501556	-	-	-	-	-	0.587444	0.585033	0.536509	0.154536
582	596		1859.03	14	5.02-5.03	0.186298	0.331194	0.419903	0.443789	0.474478		0.186518	0.329819	0.418634	0.437929	0.47716	582	596	-0.000219804	0.00137512	0.001269	0.00586069	-0.00268157	582	596	0.00238474	0.00915492	0.00266209	0.00229076	0.00787299	0.0177265	0.00774834	0.00609201	0.00414972	0.00137465	-0.00307726	0.0192517	0.017766	0.0820497	-0.0375419	-	-	-	-	-	0.984038	0.852272	0.757532	0.0989145
597	606		1205.51	9	6.08-6.09	0.340186	0.355739	0.367671	0.37184	0.371508		0.339292	0.362445	0.371171	0.366294	0.381385	597	606	0.000894162	-0.00670628	-0.00349914	0.00554623	-0.00987687	597	606	0.0119893	0.0124364	0.00926306	0.0136986	0.0105673	0.00979433	0.00828048	0.00848222	0.01018	0.00872799	0.00804746	-0.0603565	-0.0314923	0.0499161	-0.0888918	-	-	-	-	-	0.925127	0.480316	0.65464	0.603581
610	637		3248.48	26	5.12-5.15	0.167082	0.210348	0.262545	0.311304	0.362945		0.169176	0.224305	0.259235	0.309054	0.367163	610	637	-0.00209369	-0.013957	0.00331083	0.00224962	-0.00421735	610	637	0.00603502	0.00487337	0.00264234	0.00487421	0.00736602	0.00795738	0.00207514	0.00292282	0.00366336	0.00163572	-0.054436	-0.362883	0.0860817	0.0584901	-0.109651	-	-	-	-	-	0.734899	0.0103078	0.219257	0.557558
626	638		1401.74	12	5.57-5.58	0.0186767	0.0319106	0.0337887	0.0598157	0.164629		0.0153916	0.026653	0.0253485	0.0679742	0.164203	626	638	0.00328514	0.00525763	0.00844021	-0.00815848	0.000425957	626	638	0.00507469	0.0147365	0.0055137	0.00819224	0.00344546	0.00394454	0.0021881	0.00541611	0.00884759	0.00267669	0.0394216	0.0630916	0.101283	-0.0979018	0.00511148	-	-	-	-	-	0.42602	0.574063	0.131528	0.306266
647	658		1340.66	11	4.09-4.12	0.272263	0.316075	0.365089	0.390689	0.43546		0.282178	0.317672	0.361274	0.377425	0.447224	647	658	-0.00991521	-0.00159673	0.00381437	0.013264	-0.0117634	647	658	0.00169526	0.00322988	0.00163636	0.0054119	0.0131858	0.00498746	0.00333735	0.00421172	0.0055892	0.00439494	-0.109067	-0.017564	0.0419581	0.145904	-0.129397	-	-	-	-	-	0.0310755	0.583579	0.217513	0.0418461
661	687		2923.47	25	6.78-6.80	0.215437	0.301991	0.36511	0.420894	0.471609		0.215288	0.299421	0.362201	0.417678	0.479727	661	687	0.000148874	0.00257082	0.00290852	0.00321563	-0.00811762	661	687	0.00980909	0.0094143	0.0048219	0.00161011	0.00351223	0.00823837	0.00136799	0.00182724	0.00300587	0.00098596	0.00372185	0.0642704	0.072713	0.0803907	-0.20294	-	-	-	-	-	0.984904	0.664104	0.383906	0.177733
688	693		726.367	5	4.18-4.24	0.250013	0.361713	0.370911	0.431523	0.544165		0.271049	0.359112	0.371945	0.431785	0.551664	688	693	-0.0210362	0.00260132	-0.00103355	-0.000262031	-0.0074989	688	693	0.0190819	0.00457903	0.00328565	0.00501656	0.0035585	0.0234506	0.00534812	0.00329757	0.00625607	0.00303996	-0.105181	0.0130066	-0.00516777	-0.00131015	-0.0374945	-	-	-	-	-	0.294563	0.557021	0.720131	0.957581
692	703		1467.8	11	5.48-5.49	0.0586206	0.0773171	0.104965	0.149955	0.248223		0.0594296	0.0759482	0.101566	0.153227	0.255238	692	703	-0.00080895	0.00136885	0.00339916	-0.00327243	-0.00701505	692	703	0.0094407	0.00880594	0.00444782	0.00366948	0.00407204	0.0047652	0.00521021	0.00426239	0.00379239	0.00269998	-0.00889845	0.0150574	0.0373907	-0.0359967	-0.0771656	-	-	-	-	-	0.900991	0.828127	0.393346	0.34326
704	709		699.306	5	4.18-4.25	0.134091	0.168283	0.210555	0.229228	0.228635		0.128171	0.16842	0.216491	0.234731	0.213754	704	709	0.00592075	-0.000136865	-0.00593642	-0.00550265	0.0148817	704	709	0.0126786	0.0103333	0.0162547	0.0104585	0.00894901	0.0107327	0.0257916	0.00987792	0.0119982	0.0100225	0.0296038	-0.000684327	-0.0296821	-0.0275132	0.0744084	-	-	-	-	-	0.570413	0.993601	0.617494	0.581566
707	720		1539.77	12	4.86-4.87	-0.00403854	0.0206163	0.0208837	0.0238247	0.023562		0.00511148	0.00638567	0.0085287	0.0222616	0.0197934	707	720	-0.00915002	0.0142306	0.012355	0.0015631	0.00376858	707	720	0.00763227	0.00763309	0.011274	0.00763227	0.00796091	0.00149301	0.00538061	0.00513245	0.00199926	0.00357745	-0.1098	0.170767	0.14826	0.0187572	0.045223	-	-	-	-	-	0.111214	0.0576229	0.15914	0.748763
712	724		1564.86	11	5.48-5.49	0.0283693	0.0371258	0.0380981	0.0753358	0.194323		0.0231577	0.033722	0.0344535	0.0853308	0.187337	712	724	0.00521152	0.00340387	0.00364459	-0.00999498	0.00698565	712	724	0.00612222	0.00774403	0.00713145	0.00406893	0.00181005	0.00478547	0.00519456	0.0044414	0.00494562	0.00493107	0.0573267	0.0374426	0.0400905	-0.109945	0.0768422	-	-	-	-	-	0.309975	0.561558	0.494217	0.0539183
[truncated: 1 more columns]

## Sheet: 1938 Binding Data
				Date:			04.07.22		SD	0.00716355																															thresholds
Global Color scale				Experiment date:			02.06.22			0.00265705																															percentage	Da	p
0.1	0.35	0.7		Sample:			PK3CA_HUMAN											-0.05	-0.025	0.025	0.05																				0.025	0.25	0.05
				Instrument:			Waters Cyclic IMS HMS Williamina
																										STDEVS					STDEVS							Da Differences			Significant Change = |(>2.5%| & |>0.25| & passes t-test <0.05
		Max Frac Deut		0.906		a	A Apo					b	B 1938						a-b differences							a	A Apo				b	B 1938
Start	End	Mod	m/z	#D	RT	0.005	0.05	0.5	5	50		0.005	0.05	0.5	5	50	Start	End	0.005	0.05	0.5	5	50	Start	End	0.005	0.05	0.5	5	50	0.005	0.05	0.5	5	50	0.005	0.05	0.5	5	50	0.005	0.05	0.5	5	50	p-values
11	23		1560.87	10	7.72-7.74	0.144037	0.199696	0.260942	0.324835	0.361338		0.148075	0.192514	0.254444	0.313563	0.351759	11	23	-0.00403742	0.00718179	0.00649834	0.011272	0.00957903	11	23	0.0115558	0.00678808	0.00813079	0.0111719	0.00721578	0.00900331	0.00618322	0.00225408	0.0105733	0.00371148	-0.0403742	0.0718179	0.0649834	0.11272	0.0957903	-	-	-	-	-	0.658014	0.246967	0.253093	0.273176
33	40		934.466	7	7.87-7.88	0.0127652	0.027792	0.048915	0.0707764	0.137851		0.0253442	0.0221422	0.0454459	0.0621854	0.141275	33	40	-0.012579	0.0056498	0.00346909	0.00859098	-0.00342368	33	40	0.00919568	0.0125032	0.0111126	0.0109781	0.0128371	0.0123109	0.00700915	0.0114973	0.0120607	0.0122643	-0.088053	0.0395486	0.0242837	0.0601369	-0.0239658	-	-	-	-	-	0.229203	0.532282	0.726162	0.41318
43	62		2477.44	18	6.11-6.13	0.0675774	0.103599	0.148021	0.199577	0.287234		0.0751742	0.0968725	0.14196	0.198839	0.279103	43	62	-0.00759682	0.00672633	0.00606058	0.000737491	0.00813135	43	62	0.00651974	0.00752986	0.00191703	0.00321131	0.00911062	0.00365937	0.00782714	0.00409554	0.0135586	0.00785296	-0.136743	0.121074	0.109091	0.0132748	0.146364	-	-	-	-	-	0.15323	0.343824	0.0810145	0.931364
43	67		3023.63	23	6.22-6.24	0.0729952	0.120426	0.178952	0.243496	0.318124		0.0817486	0.115185	0.180375	0.250369	0.323496	43	67	-0.00875334	0.00524115	-0.0014225	-0.00687393	-0.00537216	43	67	0.00825818	0.00876768	0.00499832	0.00973078	0.0148558	0.00348791	0.0103341	0.00536232	0.017829	0.00381918	-0.201327	0.120546	-0.0327174	-0.1581	-0.12356	-	-	-	-	-	0.166051	0.539643	0.753684	0.589244
50	67		2189.13	16	5.70-5.71	0.108074	0.176406	0.255127	0.32552	0.374901		0.119781	0.166942	0.255111	0.319176	0.367163	50	67	-0.0117066	0.00946392	1.61424e-05	0.00634444	0.00773772	50	67	0.00620688	0.00667357	0.00638466	0.00348034	0.00942232	0.00619212	0.0106569	0.00713921	0.0156081	0.0125229	-0.187306	0.151423	0.000258278	0.101511	0.123804	-	-	-	-	-	0.0817893	0.262324	0.997811	0.529742
69	76		922.488	7	6.31-6.33	-0.00401845	0.00224992	0.0213646	0.0450224	0.0688073		0.00110155	0.00253059	0.021043	0.0564858	0.0717945	69	76	-0.00511999	-0.000280669	0.000321507	-0.0114634	-0.00298723	69	76	0.0069929	0.00425449	0.0106578	0.00429439	0.00633507	0.00475008	0.00631347	0.0049292	0.010427	0.00591659	-0.03584	-0.00196468	0.00225055	-0.0802439	-0.0209106	-	-	-	-	-	0.353365	0.95215	0.964449	0.153086
77	93		2185.05	16	7.00-7.02	0.155013	0.173402	0.207526	0.224514	0.235956		0.160977	0.172538	0.20287	0.218659	0.229486	77	93	-0.00596427	0.000864376	0.00465597	0.00585499	0.00647034	77	93	0.00563887	0.00494481	0.00654794	0.00330077	0.00593405	0.00592529	0.00605229	0.00401704	0.00673938	0.00760617	-0.0954283	0.01383	0.0744956	0.0936799	0.103525	-	-	-	-	-	0.275212	0.857416	0.353055	0.247946
92	99		1033.62	6	8.66-8.67	0.0190241	0.0219829	0.0248492	0.0189019	0.0718955		0.0213977	0.0180396	0.0188199	0.0272448	0.0745107	92	99	-0.00237362	0.00394334	0.00602925	-0.0083429	-0.00261516	92	99	0.0116008	0.0072443	0.00960651	0.00633922	0.00691519	0.00916887	0.00862785	0.00999007	0.00993819	0.010057	-0.0142417	0.02366	0.0361755	-0.0500574	-0.0156909	-	-	-	-	-	0.794765	0.577063	0.49308	0.287485
100	113		1623.94	12	5.24-5.25	0.171833	0.239947	0.308569	0.401072	0.419467		0.182575	0.231801	0.307119	0.394085	0.410927	100	113	-0.0107415	0.00814643	0.0014507	0.00698666	0.00853983	100	113	0.0074782	0.00272783	0.00895981	0.00353642	0.00819472	0.0072121	0.00813006	0.00726987	0.0109819	0.00967412	-0.128898	0.0977572	0.0174084	0.08384	0.102478	-	-	-	-	-	0.147818	0.175234	0.838265	0.353422
100	116		2023.13	15	4.80-4.82	0.146829	0.205001	0.265781	0.39838	0.445539		0.153301	0.196573	0.27154	0.398757	0.440051	100	116	-0.00647116	0.00842759	-0.00575865	-0.000377631	0.0054883	100	116	0.00336946	0.00689308	0.0102008	0.0033741	0.00662274	0.00698109	0.00959993	0.00695784	0.0156937	0.00370625	-0.0970673	0.126414	-0.0863797	-0.00566446	0.0823245	-	-	-	-	-	0.221729	0.284376	0.464516	0.969451
110	119		1218.68	9	6.48-6.50	0.0408431	0.0593587	0.118063	0.298096	0.393546		0.0490269	0.0573625	0.116901	0.300165	0.383265	110	119	-0.00818371	0.0019962	0.0011625	-0.00206905	0.0102815	110	119	0.00602048	0.00888729	0.00955249	0.00277925	0.00266642	0.00670714	0.0119549	0.00667219	0.00685614	0.00608989	-0.0736534	0.0179658	0.0104625	-0.0186214	0.0925331	-	-	-	-	-	0.190892	0.827848	0.871197	0.653423
120	128		966.442	7	8.32-8.33	0.0423663	0.122369	0.195627	0.23934	0.304782		0.0556047	0.119954	0.189043	0.226031	0.312636	120	128	-0.0132384	0.00241564	0.00658452	0.0133094	-0.00785415	120	128	0.0106466	0.0162401	0.00609366	0.0109601	0.00944229	0.00353406	0.0103918	0.00465847	0.0114456	0.0123174	-0.0926689	0.0169095	0.0460916	0.0931656	-0.054979	-	-	-	-	-	0.110437	0.838821	0.211255	0.219441
128	138		1322.59	9	5.93-5.95	0.182488	0.235402	0.311521	0.338869	0.401632		0.198622	0.2279	0.305316	0.33359	0.39507	128	138	-0.0161332	0.00750196	0.00620505	0.00527888	0.00656181	128	138	0.00538656	0.0121865	0.00690679	0.00587822	0.00581935	0.00611271	0.00848945	0.000756439	0.0047963	0.00343598	-0.145199	0.0675177	0.0558455	0.0475099	0.0590563	-	-	-	-	-	0.0265419	0.431025	0.196811	0.294557
128	139		1469.66	10	7.12-7.13	0.154559	0.203169	0.265284	0.294005	0.344852		0.165175	0.194416	0.260222	0.287682	0.345309	128	139	-0.0106158	0.00875331	0.00506181	0.00632351	-0.000456181	128	139	0.00675011	0.0130418	0.00621678	0.00674868	0.00226876	0.00553841	0.00765331	0.00385099	0.00346909	0.00314746	-0.106158	0.0875331	0.0506181	0.0632351	-0.00456181	-	-	-	-	-	0.102972	0.372778	0.29674	0.222392
141	151		1258.69	10	5.00-5.03	0.0243362	0.0390853	0.0442325	0.11573	0.243104		0.0302617	0.0291827	0.0430035	0.11549	0.233185	141	151	-0.0059255	0.00990265	0.00122892	0.000239404	0.00991954	141	151	0.00770541	0.0150898	0.00609404	0.0176695	0.00779603	0.00970066	0.0125673	0.0044936	0.00453598	0.00669525	-0.059255	0.0990265	0.0122892	0.00239404	0.0991954	-	-	-	-	-	0.453986	0.431737	0.79256	0.982954
150	164		1681.84	13	5.45-5.46	0.138732	0.167709	0.208218	0.300076	0.418095		0.14786	0.164345	0.197492	0.299544	0.410614	150	164	-0.00912821	0.0033633	0.0107268	0.000532688	0.00748124	150	164	0.00667295	0.00836296	0.00768356	0.0031288	0.00535167	0.00520852	0.00490066	0.00289778	0.00729046	0.00300637	-0.118667	0.043723	0.139448	0.00692494	0.0972561	-	-	-	-	-	0.135184	0.580244	0.0864406	0.913022
165	190		3028.58	21	6.20-6.21	0.195279	0.255847	0.285481	0.349638	0.388006		0.197113	0.24798	0.286046	0.346085	0.382937	165	190	-0.00183396	0.00786755	-0.000564911	0.0035533	0.0050687	165	190	0.0109141	0.00299968	0.00211836	0.00398397	0.0114413	0.00566325	0.0112826	0.00519857	0.0150459	0.00373584	-0.0385132	0.165219	-0.0118631	0.0746192	0.106443	-	-	-	-	-	0.808894	0.307949	0.870095	0.712714
193	209		2017.11	15	7.39-7.40	0.159787	0.210964	0.268184	0.291734	0.299129		0.158683	0.206208	0.263627	0.288022	0.297268	193	209	0.00110405	0.00475673	0.0045574	0.00371199	0.00186115	193	209	0.00418308	0.00493164	0.00252597	0.00661516	0.00666063	0.00669029	0.00844952	0.00614077	0.00957535	0.00525629	0.0165607	0.071351	0.0683609	0.0556799	0.0279172	-	-	-	-	-	0.820425	0.447121	0.300269	0.610065
210	222		1465.75	11	5.49-5.50	0.0813387	0.0956484	0.0982887	0.124659	0.224945		0.0833512	0.0881363	0.0906018	0.120318	0.220273	210	222	-0.00201254	0.00751214	0.00768684	0.00434036	0.00467168	210	222	0.00303432	0.00997722	0.00471975	0.00497722	0.00516817	0.0044408	0.00355148	0.00421764	0.00421774	0.0134581	-0.022138	0.0826336	0.0845552	0.0477439	0.0513885	-	-	-	-	-	0.552239	0.286564	0.103253	0.313369
224	233		1203.74	9	2.66-2.68	0.240841	0.279048	0.287851	0.303095	0.309042		0.22524	0.261475	0.28025	0.303113	0.294641	224	233	0.0156014	0.0175736	0.00760056	-1.8028e-05	0.0144007	224	233	0.0206928	0.00667219	0.0101678	0.0204035	0.0207999	0.00822333	0.0163457	0.0155741	0.0224635	0.0185389	0.140413	0.158162	0.0684051	-0.000162252	0.129606	-	-	-	-	-	0.291668	0.159789	0.518133	0.999228
245	252		1013.53	7	6.64-6.65	0.274493	0.328071	0.331015	0.331305	0.339391		0.263255	0.312469	0.325289	0.326345	0.331371	245	252	0.0112371	0.0156019	0.00572595	0.00495948	0.00802003	245	252	0.00796878	0.00265279	0.002614	0.00341202	0.00784185	0.00885683	0.00964443	0.00441233	0.00988568	0.00455787	0.07866	0.109213	0.0400817	0.0347163	0.0561402	-	-	-	-	-	0.177672	0.054004	0.125263	0.457559
253	260		916.354	7	5.11-5.12	0.0370158	0.0480735	0.0651864	0.0690262	0.103572		0.0442507	0.04259	0.0557671	0.0664894	0.105525	253	260	-0.00723494	0.00548344	0.00941927	0.00253674	-0.00195348	253	260	0.00882387	0.00519284	0.00447367	0.0053584	0.0113387	0.00522406	0.00582419	0.00592936	0.00590492	0.00867881	-0.0506446	0.0383841	0.0659349	0.0177572	-0.0136744	-	-	-	-	-	0.288778	0.290436	0.0930196	0.610944
261	275		1935.04	13	6.19-6.20	0.120714	0.137075	0.144328	0.169218	0.231717		0.128825	0.125865	0.136783	0.171007	0.232085	261	275	-0.00811131	0.0112101	0.00754491	-0.00178876	-0.000368144	261	275	0.00489217	0.0123113	0.00374028	0.00528655	0.00246943	0.00206555	0.00370521	0.00247351	0.00637825	0.00992282	-0.105447	0.145731	0.0980839	-0.0232539	-0.00478587	-	-	-	-	-	0.0572428	0.205506	0.0434915	0.727394
280	287		931.485	6	7.32-7.33	0.116182	0.150668	0.185615	0.202039	0.205518		0.120236	0.140102	0.180703	0.19466	0.205305	280	287	-0.0040539	0.0105655	0.00491188	0.00737896	0.000213024	280	287	0.00580335	0.00980923	0.00485946	0.00948547	0.00248252	0.00313521	0.00844371	0.00364882	0.00369242	0.007305	-0.0243234	0.0633929	0.0294713	0.0442737	0.00127815	-	-	-	-	-	0.347093	0.230283	0.234099	0.277597
286	293		922.474	7	6.06-6.07	0.280999	0.30514	0.324137	0.409283	0.464237		0.278492	0.290934	0.31517	0.400045	0.459937	286	293	0.00250725	0.0142061	0.00896752	0.00923794	0.00430085	286	293	0.00145017	0.00649038	0.00878493	0.00437717	0.00677815	0.00532403	0.00356102	0.00413024	0.00785541	0.00500505	0.0175508	0.0994426	0.0627726	0.0646656	0.030106	-	-	-	-	-	0.47529	0.0292773	0.184842	0.149806
294	301		956.385	6	6.82-6.83	0.318072	0.375183	0.435315	0.448059	0.451163		0.306315	0.369059	0.437409	0.44918	0.441248	294	301	0.0117568	0.00612344	-0.002094	-0.00112013	0.00991519	294	301	0.0079759	0.0085092	0.005195	0.00707873	0.00925993	0.012	0.0101428	0.00282929	0.00964956	0.00469058	0.0705408	0.0367406	-0.012564	-0.00672075	0.0594912	-	-	-	-	-	0.230461	0.467958	0.572942	0.879075
308	327		2200.1	18	5.21-5.22	0.370705	0.406553	0.416658	0.43769	0.459873		0.352236	0.381473	0.406099	0.429066	0.439934	308	327	0.0184685	0.0250801	0.0105589	0.00862417	0.0199397	308	327	0.0202965	0.00251073	0.00338325	0.0015864	0.0109918	0.00739471	0.0124662	0.00570953	0.0187166	0.0063291	0.332434	0.451443	0.190061	0.155235	0.358914	-	+	-	-	-	0.212764	0.026878	0.0510746	0.470997
321	327		765.399	6	4.20-4.25	0.124328	0.157286	0.224988	0.241015	0.231584		0.124831	0.156684	0.210552	0.241064	0.244171	321	327	-0.000503127	0.000602833	0.0144358	-4.9117e-05	-0.0125872	321	327	0.00393837	0.0137964	0.00936148	0.00888079	0.0061525	0.00605114	0.00578624	0.00796155	0.00595419	0.00415471	-0.00301876	0.003617	0.0866148	-0.000294702	-0.0755232	-	-	-	-	-	0.909749	0.947709	0.111627	0.994033
343	355		1624.87	12	6.87-6.88	0.327906	0.406099	0.428333	0.461603	0.460885		0.351224	0.400402	0.428606	0.460961	0.456367	343	355	-0.0233183	0.00569776	-0.000272167	0.000641556	0.00451784	343	355	0.00596358	0.00298997	0.00296799	0.00307993	0.00694132	0.00553495	0.00859235	0.00313751	0.00731227	0.0029128	-0.27982	0.0683731	-0.003266	0.00769868	0.0542141	-	-	-	-	-	0.00768435	0.339036	0.91834	0.89539
356	373		1944.92	16	5.60-5.62	0.0561447	0.0911586	0.104076	0.0972571	0.113908		0.0756696	0.0857577	0.0983904	0.100632	0.110982	356	373	-0.0195249	0.00540094	0.00568605	-0.00337472	0.00292667	356	373	0.0100041	0.00740639	0.00192136	0.00682685	0.00150683	0.00470061	0.00368295	0.00215301	0.00518102	0.00400704	-0.312398	0.086415	0.0909768	-0.0539956	0.0468267	-	-	-	-	-	0.0376765	0.32129	0.026955	0.532664
370	387		2213.07	15	7.50-7.51	0.108399	0.197702	0.255889	0.318203	0.361875		0.117662	0.192941	0.252206	0.314931	0.357654	370	387	-0.00926372	0.0047613	0.00368315	0.0032727	0.00422141	370	387	0.00409963	0.00803767	0.00433834	0.00378617	0.00655423	0.00863179	0.00773642	0.00438366	0.00870294	0.00329088	-0.138956	0.0714194	0.0552472	0.0490905	0.0633212	-	-	-	-	-	0.168433	0.500801	0.3594	0.582501
391	401		1284.74	8	7.25-7.26	0.0343427	0.0503645	0.0663582	0.0767871	0.0876919		0.0452406	0.0434215	0.0566458	0.0715843	0.0846224	391	401	-0.0108979	0.00694302	0.00971233	0.00520281	0.00306954	391	401	0.00857161	0.00907105	0.0023343	0.00620861	0.00261231	0.0027293	0.0074168	0.00574034	0.00629884	0.0122768	-0.0871832	0.0555442	0.0776987	0.0416225	0.0245563	-	-	-	-	-	0.10385	0.362747	0.0532798	0.365861
403	429		2926.48	25	6.90-6.91	0.0455227	0.0504596	0.0538612	0.0845061	0.109046		0.04888	0.0459239	0.0506383	0.0865213	0.108136	403	429	-0.00335726	0.00453572	0.00322291	-0.00201519	0.000910817	403	429	0.00989166	0.0100261	0.0097653	0.0101902	0.0102977	0.00997797	0.0106363	0.0100722	0.00999135	0.00970914	-0.0839316	0.113393	0.0805728	-0.0503797	0.0227704	-	-	-	-	-	0.700196	0.619453	0.711018	0.818818
430	443		1560.76	13	7.65-7.66	0.112207	0.159778	0.198878	0.254112	0.301064		0.120673	0.150319	0.193815	0.254387	0.296544	430	443	-0.00846578	0.00945916	0.005063	-0.000275344	0.00451953	430	443	0.0081749	0.0128542	0.00921048	0.00709934	0.00716276	0.00751206	0.00522381	0.00533469	0.00768195	0.00869935	-0.110055	0.122969	0.065819	-0.00357947	0.0587539	-	-	-	-	-	0.257083	0.303098	0.456291	0.96582
444	455		1389.72	9	8.21-8.22	0.110464	0.187169	0.291765	0.318127	0.312109		0.136431	0.217217	0.307252	0.304554	0.306423	444	455	-0.0259666	-0.0300482	-0.0154877	0.013573	0.00568506	444	455	0.00787209	0.00920358	0.00980329	0.0127286	0.010648	0.00546664	0.016112	0.0056273	0.0144619	0.00510645	-0.2337	-0.270434	-0.13939	0.122157	0.0511656	-	+	-	-	-	0.00935861	0.0485709	0.0765545	0.289384
454	473		2082.05	16	7.49-7.50	0.0680691	0.113841	0.163784	0.255058	0.331422		0.077358	0.100376	0.171839	0.264811	0.336443	454	473	-0.00928891	0.0134651	-0.00805477	-0.00975379	-0.00502097	454	473	0.00884616	0.011511	0.0125986	0.0121805	0.0150055	0.00782602	0.00326842	0.00477076	0.00931353	0.00911948	-0.148623	0.215442	-0.128876	-0.156061	-0.0803355	-	-	-	-	-	0.244801	0.123092	0.358885	0.332389
483	491		1021.54	7	6.99-7.00	0.19207	0.222635	0.272245	0.318815	0.35585		0.187494	0.211289	0.266485	0.31825	0.353854	483	491	0.00457647	0.0113467	0.00575938	0.000564964	0.00199606	483	491	0.00821429	0.00538206	0.00905803	0.00652507	0.00620672	0.00450426	0.00884674	0.00984611	0.0125383	0.00380432	0.0320353	0.0794272	0.0403157	0.00395475	0.0139724	-	-	-	-	-	0.44513	0.130556	0.497328	0.948129
492	506		1731.81	14	6.39-6.40	0.389419	0.43156	0.430798	0.443441	0.443554		0.377232	0.416516	0.434416	0.441529	0.442578	492	506	0.0121865	0.0150439	-0.0036181	0.00191241	0.000975323	492	506	0.00650142	0.00440224	0.00402728	0.00335265	0.0108948	0.00718141	0.0115519	0.00751049	0.0123661	0.0101835	0.17061	0.210615	-0.0506534	0.0267737	0.0136545	-	-	-	-	-	0.0948588	0.102748	0.502914	0.808758
507	522		1789.86	15	4.53-4.54	0.358889	0.359889	0.356784	0.360638	0.359095		0.346111	0.348573	0.354899	0.35327	0.352171	507	522	0.0127786	0.011316	0.00188455	0.0073674	0.00692428	507	522	0.00890876	0.00699205	0.00506821	0.00326593	0.0080649	0.00578882	0.0089301	0.00292171	0.00496667	0.00255556	0.191679	0.16974	0.0282682	0.110511	0.103864	-	-	-	-	-	0.105633	0.159033	0.60662	0.0983414
514	523		1187.61	9	4.70-4.71	0.414355	0.427943	0.424185	0.431592	0.447731		0.401932	0.412789	0.420445	0.425694	0.434988	514	523	0.0124222	0.0151542	0.00374	0.00589784	0.0127429	514	523	0.0115315	0.00669941	0.00869917	0.00494003	0.00910388	0.00246468	0.0098933	0.0127607	0.0073662	0.00324847	0.1118	0.136387	0.03366	0.0530806	0.114687	-	-	-	-	-	0.142111	0.0929843	0.696436	0.313575
523	531		1144.6	8	4.30-4.36	0.178856	0.2835	0.326828	0.375631	0.406827		0.195447	0.279304	0.325619	0.35769	0.403126	523	531	-0.0165913	0.00419578	0.00120902	0.0179405	0.00370075	523	531	0.00391874	0.00776338	0.00865591	0.00342922	0.00935403	0.00354539	0.00912735	0.00570281	0.00982409	0.00491998	-0.132731	0.0335662	0.00967219	0.143524	0.029606	-	-	-	-	-	0.00555056	0.576922	0.849758	0.0404848
532	551		2320.2	18	7.40-7.42	0.0907594	0.149293	0.186429	0.263833	0.387647		0.129732	0.163404	0.188573	0.271531	0.389299	532	551	-0.038973	-0.014111	-0.00214386	-0.00769776	-0.00165164	532	551	0.0126535	0.0173541	0.0100835	0.00625613	0.0114771	0.011389	0.00504642	0.00559823	0.00468923	0.0073803	-0.701513	-0.253998	-0.0385894	-0.13856	-0.0297296	+	-	-	-	-	0.0166058	0.247663	0.763606	0.163335
552	560		1188.54	8	4.45-4.47	0.0255251	0.05888	0.120147	0.191055	0.205516		0.0376209	0.0576803	0.120216	0.190756	0.202231	552	560	-0.0120958	0.00119964	-6.92605e-05	0.000298841	0.00328491	552	560	0.00525055	0.00722089	0.00567177	0.00439087	0.00647199	0.00465039	0.00969757	0.00727387	0.00683209	0.00517632	-0.096766	0.00959713	-0.000554084	0.00239073	0.0262792	-	-	-	-	-	0.0404577	0.871896	0.990246	0.95224
552	570		2318.28	16	8.04-8.06	0.0206995	0.0374423	0.0754917	0.110703	0.149755		0.0277065	0.0365397	0.0747895	0.112678	0.151595	552	570	-0.00700697	0.000902594	0.000702263	-0.0019751	-0.00184023	552	570	0.00479491	0.00404629	0.00430339	0.00190377	0.00270916	0.0018274	0.00362928	0.00180691	0.00312024	0.00207167	-0.112111	0.0144415	0.0112362	-0.0316015	-0.0294437	-	-	-	-	-	0.077227	0.787924	0.80726	0.402297
562	570		1035.68	6	8.16-8.18	0.0115429	0.0197202	0.0199097	0.026216	0.0748587		0.0185454	0.0139597	0.014167	0.0221137	0.0780912	562	570	-0.00700258	0.00576049	0.00574264	0.00410228	-0.00323252	562	570	0.000619941	0.0107211	0.00155151	0.00775166	0.00587546	0.00367936	0.0042546	0.000766924	0.00424135	0.00808756	-0.0420155	0.0345629	0.0344558	0.0246137	-0.0193951	-	-	-	-	-	0.0313571	0.435826	0.00454376	0.466396
571	583		1549.74	12	5.72-5.74	0.0355958	0.0493743	0.0674885	0.108195	0.190087		0.0484591	0.0443419	0.0574044	0.11127	0.189348	571	583	-0.0128633	0.00503238	0.0100841	-0.00307506	0.000738503	571	583	0.00626784	0.0124854	0.0050734	0.00323694	0.00315085	0.00212739	0.00652539	0.0021938	0.00563033	0.00677649	-0.15436	0.0603885	0.121009	-0.0369007	0.00886203	-	-	-	-	-	0.0281469	0.569598	0.0341868	0.458214
584	598		1786.92	11	6.80-6.81	0.0304125	0.0772093	0.130735	0.213302	0.310829		0.050263	0.0814005	0.125292	0.205445	0.303921	584	598	-0.0198505	-0.00419115	0.0054424	0.00785651	0.00690779	584	598	0.00702739	0.00574212	0.00219998	0.00317981	0.00250803	0.00239203	0.00477042	0.00505148	0.00576641	0.0184262	-0.218355	-0.0461026	0.0598664	0.0864216	0.0759857	-	-	-	-	-	0.00979537	0.385906	0.162273	0.107658
602	614		1526.68	10	7.58-7.60	0.0274113	0.0435798	0.0788645	0.122303	0.140221		0.0389504	0.0373238	0.0707623	0.109445	0.137615	602	614	-0.0115392	0.00625596	0.00810221	0.0128583	0.00260673	602	614	0.00538532	0.0159693	0.00351291	0.00838985	0.00617638	0.00200563	0.00555574	0.00557848	0.0129415	0.00842252	-0.115392	0.0625596	0.0810221	0.128583	0.0260673	-	-	-	-	-	0.0254	0.55649	0.100352	0.22223
615	628		1666.88	13	6.53-6.56	0.0946758	0.116434	0.166116	0.258412	0.333407		0.0943771	0.112006	0.164866	0.257954	0.326538	615	628	0.000298777	0.00442775	0.00125038	0.000457378	0.00686967	615	628	0.00516565	0.00711666	0.00388988	0.00422253	0.00534947	0.00379139	0.00598709	0.00279419	0.00936347	0.00359399	0.00388411	0.0575607	0.016255	0.00594592	0.0893057	-	-	-	-	-	0.939511	0.45592	0.674571	0.942227
636	648		1624.86	12	7.77-7.78	0.0305832	0.077738	0.111535	0.146437	0.196536		0.0307133	0.0778406	0.119051	0.145313	0.197166	636	648	-0.000130059	-0.000102557	-0.00751619	0.00112417	-0.000629875	636	648	0.00420741	0.00462454	0.00564137	0.00472535	0.00336893	0.00672719	0.00477962	0.0027431	0.00632662	0.00526122	-0.00156071	-0.00123068	-0.0901943	0.0134901	-0.0075585	-	-	-	-	-	0.97871	0.979971	0.106585	0.817371
636	649		1737.94	13	8.52-8.53	0.028695	0.0750167	0.105203	0.138424	0.194823		0.0286852	0.073115	0.108959	0.135119	0.19463	636	649	9.84887e-06	0.00190177	-0.00375641	0.00330574	0.000192478	636	649	0.00389608	0.0078341	0.00871124	0.0108151	0.011702	0.00498565	0.00587239	0.00672678	0.00977067	0.0111808	0.000128035	0.024723	-0.0488333	0.0429746	0.00250221	-	-	-	-	-	0.997978	0.753451	0.586208	0.714472
649	661		1543.97	12	6.08-6.09	0.013122	0.0176698	0.0195405	0.0195535	0.044012		0.0192319	0.0167316	0.0181401	0.0229275	0.0471693	649	661	-0.00610992	0.00093819	0.00140039	-0.00337399	-0.00315728	649	661	0.00325	0.00612877	0.00313613	0.00398179	0.00296661	0.00307975	0.00463576	0.00222498	0.00258425	0.00490011	-0.073319	0.0112583	0.0168046	-0.0404879	-0.0378874	-	-	-	-	-	0.0773616	0.842863	0.562423	0.28572
653	666		1638.98	13	5.04-5.05	0.0240626	0.0354708	0.0385492	0.0341572	0.0559199		0.0335852	0.0299035	0.0291495	0.0367635	0.0595433	653	666	-0.00952267	0.00556733	0.00939964	-0.00260621	-0.00362337	653	666	0.00548837	0.010419	0.00467337	0.00508592	0.00355043	0.00258083	0.00583333	0.00336161	0.00487825	0.00734259	-0.123795	0.0723753	0.122195	-0.0338808	-0.0471038	-	-	-	-	-	0.0530117	0.464629	0.0474378	0.556671
667	687		2605.35	20	7.01-7.05	0.0344344	0.0452661	0.0577225	0.108457	0.147185		0.0413315	0.0495151	0.0667716	0.116252	0.140936	667	687	-0.00689708	-0.00424906	-0.00904912	-0.00779421	0.00624845	667	687	0.00450679	0.00199106	0.00199106	0.00199106	0.00395855	0.00328791	0.00340999	0.00371943	0.00797141	0.00756187	-0.137942	-0.0849812	-0.180982	-0.155884	0.124969	-	-	-	-	-	0.0989335	0.135803	0.0205614	0.175714
705	718		1616.86	13	6.66-6.67	0.146511	0.186966	0.2689	0.376275	0.460387		0.150192	0.185186	0.261193	0.371425	0.460552	705	718	-0.00368127	0.00178035	0.00770717	0.00485014	-0.000164969	705	718	0.00672508	0.00705137	0.00410571	0.0033701	0.00453192	0.00525463	0.00546825	0.00540007	0.0055669	0.00506436	-0.0478565	0.0231446	0.100193	0.0630519	-0.00214459	-	-	-	-	-	0.496526	0.747069	0.120465	0.266288
713	734		2677.46	21	6.75-6.76	0.301405	0.377329	0.395095	0.439771	0.531061		0.299385	0.364014	0.394069	0.438281	0.535257	713	734	0.00201913	0.0133154	0.00102612	0.00148991	-0.00419552	713	734	0.0105768	0.00454814	0.005194	0.00308651	0.0117647	0.00652928	0.0116825	0.00798581	0.0217209	0.00590886	0.0424018	0.279624	0.0215486	0.0312881	-0.088106	-	-	-	-	-	0.792391	0.139656	0.86108	0.912034
735	745		1421.7	9	6.30-6.32	0.0655617	0.157587	0.33004	0.469126	0.478219		0.0770407	0.154402	0.329637	0.474162	0.475168	735	745	-0.011479	0.00318494	0.000403483	-0.00503606	0.00305139	735	745	0.00876502	0.0127572	0.0142764	0.00529568	0.00621413	0.0100005	0.0132264	0.00463208	0.00769365	0.00433113	-0.103311	0.0286645	0.00363135	-0.0453245	0.0274625	-	-	-	-	-	0.209199	0.778981	0.965094	0.403223
746	764		2005.05	16	8.49-8.50	0.0366816	0.0546013	0.0548197	0.0683173	0.171735		0.0491094	0.0401553	0.0395874	0.0665072	0.168095	746	764	-0.0124278	0.0144461	0.0152323	0.00181002	0.0036399	746	764	0.0110139	0.0107851	0.00664845	0.00621026	0.0103446	0.00197786	0.00497758	0.00289576	0.00247924	0.00457216	-0.198844	0.231137	0.243717	0.0289603	0.0582384	-	-	-	-	-	0.126742	0.1029	0.0219997	0.663597
754	766		1442.82	10	7.51-7.52	0.0958141	0.132563	0.134623	0.159545	0.267215		0.110912	0.125419	0.122296	0.156063	0.272354	754	766	-0.0150978	0.00714415	0.0123268	0.00348201	-0.0051394	754	766	0.0152628	0.00945177	0.00381854	0.00554029	0.00471534	0.00413797	0.00920077	0.00423444	0.00791832	0.00242627	-0.150978	0.0714415	0.123268	0.0348201	-0.051394	-	-	-	-	-	0.173546	0.401305	0.0200429	0.566412
767	781		1818.94	13	6.88-6.89	0.131177	0.174619	0.227829	0.260413	0.268858		0.132305	0.168115	0.221996	0.258795	0.261331	767	781	-0.00112829	0.00650458	0.00583248	0.00161768	0.00752666	767	781	0.00563958	0.00598701	0.00302479	0.00416004	0.00373391	0.00716055	0.00964391	0.00614264	0.00824019	0.00471116	-0.0146678	0.0845596	0.0758223	0.0210298	0.0978466	-	-	-	-	-	0.840717	0.377124	0.214132	0.776612
770	781		1457.84	10	6.49-6.52	0.109483	0.150051	0.177274	0.200019	0.210261		0.111403	0.138657	0.174716	0.198209	0.20772	770	781	-0.00192064	0.0113946	0.00255872	0.00180971	0.0025404	770	781	0.0043426	0.00450066	0.00362528	0.00316049	0.00427682	0.00318278	0.00585276	0.0047532	0.00616336	0.00544625	-0.0192064	0.113946	0.0255872	0.0180971	0.025404	-	-	-	-	-	0.570105	0.0556251	0.499636	0.674336
782	789		1018.43	6	7.37-7.38	0.154555	0.21202	0.298234	0.319145	0.318534		0.169581	0.201918	0.286582	0.319822	0.318346	782	789	-0.0150265	0.0101023	0.0116523	-0.0006766	0.000187822	782	789	0.0103836	0.0164382	0.00674227	0.00929691	0.0144855	0.00632082	0.0104807	0.00510449	0.00696597	0.00968801	-0.0901589	0.0606137	0.0699139	-0.0040596	0.00112693	-	-	-	-	-	0.0989728	0.42017	0.075447	0.924502
782	792		1347.59	9	8.37-8.38	0.271797	0.329332	0.395311	0.406947	0.403894		0.264895	0.320064	0.393267	0.402893	0.402979	782	792	0.00690201	0.00926895	0.00204403	0.00405396	0.000914643	782	792	0.00528477	0.0118595	0.00737135	0.0107724	0.0125806	0.00803704	0.00703961	0.00751999	0.0100053	0.00840177	0.0621181	0.0834205	0.0183962	0.0364857	0.00823179	-	-	-	-	-	0.281807	0.309091	0.753612	0.657863
798	811		1693.82	13	6.43-6.46	0.0834897	0.13105	0.161007	0.214861	0.256471		0.0886964	0.118854	0.152973	0.211808	0.243027	798	811	-0.00520666	0.0121963	0.00803405	0.00305315	0.0134442	798	811	0.0050714	0.0147556	0.00579445	0.0046108	0.0114751	0.00235906	0.00871362	0.00544311	0.0176056	0.00401231	-0.0676865	0.158552	0.104443	0.0396909	0.174775	-	-	-	-	-	0.182183	0.285172	0.154952	0.785822
815	821		902.513	6	6.38-6.40	0.00987436	0.00674227	0.00871523	0.00655408	0.00766299		0.00289183	0.00247351	0.00565545	0.00872112	0.00423804	815	821	0.00698252	0.00426876	0.00305979	-0.00216703	0.00342494	815	821	0.00410541	0.00226692	0.00415526	0.0027603	0.00188337	0.00424558	0.00287031	0.00436369	0.00559492	0.00158481	0.0418951	0.0256126	0.0183587	-0.0130022	0.0205497	-	-	-	-	-	0.109964	0.113304	0.42878	0.579859
822	830		1087.52	8	7.08-7.09	0.0961722	0.116676	0.131012	0.195345	0.272971		0.0914314	0.111635	0.131239	0.195321	0.271941	822	830	0.00474076	0.00504042	-0.000226821	2.37307e-05	0.00103008	822	830	0.00876863	0.00362762	0.00384368	0.00679829	0.00931885	0.00694136	0.00965039	0.00547282	0.014533	0.00606692	0.037926	0.0403234	-0.00181457	0.000189845	0.00824062	-	-	-	-	-	0.503529	0.444795	0.955973	0.998079
831	839		1065.56	7	7.87-7.88	0.0273705	0.0493521	0.0758453	0.094328	0.183522		0.0333767	0.0419899	0.0701514	0.0953213	0.18929	831	839	-0.00600615	0.00736219	0.00569395	-0.000993377	-0.00576805	831	839	0.00999558	0.00587543	0.00555424	0.00622028	0.00506733	0.00467692	0.00783775	0.00729549	0.00869379	0.00709492	-0.042043	0.0515353	0.0398576	-0.00695364	-0.0403764	-	-	-	-	-	0.399225	0.262894	0.342665	0.879932
848	859		1426.75	11	5.05-5.06	0.080167	0.117661	0.163916	0.207611	0.282259		0.0871208	0.116411	0.166361	0.220595	0.311823	848	859	-0.00695384	0.00125005	-0.00244461	-0.0129845	-0.0295634	848	859	0.00209191	0.00805418	0.00524082	0.00233082	0.00682761	0.00513115	0.00339554	0.00254375	0.00878487	0.00257967	-0.0764923	0.0137506	-0.0268907	-0.14283	-0.325198	-	-	-	-	+	0.0954233	0.816555	0.507583	0.0686178
871	879		1111.53	8	4.39-4.42	0.082686	0.136951	0.169855	0.19486	0.198599		0.0885099	0.124568	0.168424	0.183025	0.191939	871	879	-0.00582395	0.012383	0.00143171	0.0118343	0.00666032	871	879	0.00524214	0.00657837	0.00822861	0.00568736	0.0121082	0.00584685	0.00575152	0.00768046	0.0109045	0.0109661	-0.0465916	0.099064	0.0114536	0.0946744	0.0532826	-	-	-	-	-	0.26829	0.0701027	0.83642	0.170909
873	893		2468.23	20	5.45-5.46	0.114441	0.186425	0.227418	0.231141	0.252634		0.1222	0.176782	0.224091	0.231498	0.25531	873	893	-0.00775905	0.00964288	0.00332715	-0.000357119	-0.00267605	873	893	0.00605541	0.00556181	0.00340121	0.00309007	0.00706733	0.00558538	0.00900414	0.00371992	0.00971551	0.00582307	-0.155181	0.192858	0.066543	-0.00714238	-0.053521	-	-	-	-	-	0.178151	0.189676	0.316687	0.954531
909	921		1455.77	12	6.67-6.68	0.032115	0.0445896	0.0692672	0.0776554	0.0936429		0.0346803	0.0421805	0.0649505	0.0780886	0.0921553	909	921	-0.00256531	0.00240912	0.00431669	-0.000433223	0.00148767	909	921	0.00231577	0.00287463	0.00231577	0.00446358	0.00373961	0.00297388	0.00516989	0.00406071	0.00530427	0.00286819	-0.0307837	0.0289095	0.0518002	-0.00519868	0.0178521	-	-	-	-	-	0.303797	0.519468	0.184974	0.919018
922	929		905.44	7	4.88-4.89	0.055663	0.071527	0.0815446	0.084011	0.0871362		0.0758261	0.0678598	0.0722272	0.0850555	0.0936697	922	929	-0.020163	0.00366714	0.00931741	-0.00104447	-0.00653343	922	929	0.0127863	0.0154248	0.00774661	0.00928808	0.00335273	0.00302633	0.0033614	0.00285289	0.0026602	0.00700741	-0.141141	0.02567	0.0652219	-0.00731126	-0.045734	-	-	-	-	-	0.0565156	0.708007	0.122267	0.860583
930	956		3388.86	25	6.59-6.67	0.0621485	0.0793886	0.106174	0.168134	0.185408		0.0633219	0.0815717	0.115797	0.169649	0.182403	930	956	-0.00117342	-0.00218309	-0.00962234	-0.0015143	0.0030049	930	956	0.0097728	0.00736839	0.00806525	0.00215095	0.0122792	0.00428503	0.00984481	0.00456932	0.0109998	0.00800446	-0.0293355	-0.0545773	-0.240558	-0.0378576	0.0751225	-	-	-	-	-	0.858222	0.773812	0.146588	0.826464
961	970		1057.63	9	5.22-5.23	0.139826	0.154588	0.170684	0.205289	0.249572		0.137411	0.14187	0.169871	0.202548	0.24067	961	970	0.00241526	0.0127178	0.000812362	0.00274123	0.00890226	961	970	0.0102876	0.00249252	0.00315624	0.00424798	0.00853606	0.010024	0.00936534	0.00583517	0.0132937	0.00443169	0.0217373	0.11446	0.00731126	0.0246711	0.0801203	-	-	-	-	-	0.785343	0.0854495	0.842403	0.750814
964	976		1450.73	12	4.21-4.22	0.211307	0.242172	0.286637	0.328026	0.34561		0.19161	0.224118	0.278452	0.324268	0.335604	964	976	0.0196961	0.0180545	0.00818515	0.00375763	0.0100058	964	976	0.024796	0.00623446	0.00741014	0.00608021	0.0202756	0.00213861	0.0175093	0.0127774	0.0293182	0.0124527	0.236353	0.216653	0.0982219	0.0450916	0.12007	-	-	-	-	-	0.242343	0.167761	0.391502	0.83856
1002	1013		1299.58	10	8.84-8.85	0.0808369	0.145605	0.155561	0.196777	0.243006		0.0559563	0.0952602	0.143363	0.184156	0.229889	1002	1013	0.0248806	0.050345	0.0121977	0.012621	0.0131166	1002	1013	0.00953532	0.00784912	0.016864	0.0197189	0.0171785	0.00896071	0.00950221	0.011005	0.0247453	0.0122194	0.248806	0.50345	0.121977	0.12621	0.131166	-	+	-	-	-	0.0301185	0.00210605	0.353312	0.527643
1006	1016		1165.56	9	7.77-7.79	0.152505	0.223391	0.242887	0.325717	0.400231		0.150851	0.167819	0.167895	0.287134	0.326875	1006	1016	0.00165416	0.0555721	0.0749922	0.0385835	0.0733565	1006	1016	0.0110446	0.010824	0.0149449	0.011584	0.0149455	0.0105898	0.0126576	0.0163055	0.0120039	0.0139784	0.0148874	0.500149	0.674929	0.347252	0.660209	-	+	+	+	+	0.860582	0.00445192	0.00419991	0.0160489
1029	1036		933.452	7	4.77-4.78	0.119474	0.190471	0.252525	0.321708	0.358667		0.118413	0.185734	0.246278	0.309465	0.379326	1029	1036	0.00106071	0.00473746	0.00624693	0.0122428	-0.0206588	1029	1036	0.00177137	0.00388064	0.00810911	0.00927704	0.00243409	0.00588064	0.00971933	0.00517518	0.00940618	0.0109169	0.00742494	0.0331623	0.0437285	0.0856998	-0.144611	-	-	-	-	-	0.779733	0.476832	0.323616	0.183748
1039	1057		2321	18	6.37-6.38	0.162391	0.182715	0.186183	0.194575	0.211051		0.158353	0.177288	0.186282	0.193883	0.206769	1039	1057	0.00403796	0.00542697	-9.87859e-05	0.000692114	0.00428195	1039	1057	0.00850865	0.00364845	0.00453673	0.00342703	0.00631997	0.00482689	0.00674902	0.00777091	0.0101225	0.00974319	0.0726832	0.0976854	-0.00177815	0.0124581	0.0770751	-	-	-	-	-	0.51415	0.287711	0.98574	0.91609
1058	1068		1321.74	10	4.54-4.55	0.323147	0.340821	0.336658	0.335393	0.335554		0.318632	0.325218	0.337238	0.335207	0.333536	1058	1068	0.00451457	0.0156033	-0.00057947	0.000186203	0.00201821	1058	1068	0.00938289	0.0045872	0.00248102	0.0062106	0.00803411	0.00450177	0.0135124	0.00299801	0.00445265	0.00286313	0.0451457	0.156033	-0.0057947	0.00186203	0.0201821	-	-	-	-	-	0.494221	0.131156	0.809198	0.968359
1060	1068		1061.59	8	2.66-2.68	0.394346	0.407942	0.406277	0.404033	0.407848		0.386024	0.392162	0.405802	0.40441	0.40163	1060	1068	0.00832216	0.0157805	0.000475166	-0.000376794	0.00621841	1060	1068	0.0122137	0.00841391	0.00494881	0.00905091	0.0119783	0.00514832	0.0181533	0.00881981	0.0114412	0.00545185	0.0665773	0.126244	0.00380132	-0.00301435	0.0497472	-	-	-	-	-	0.337952	0.243684	0.93905	0.966462
		Max Frac Deut		0.906		a	A Apo					b	B 1938						a-b differences							a	A Apo				b	B 1938
Start	End	Mod	m/z	#D	RT	0.005	0.05	0.5	5	50		0.005	0.05	0.5	5	50	Start	End	0.005	0.05	0.5	5	50	Start	End	0.005	0.05	0.5	5	50	0.005	0.05	0.5	5	50	0.005	0.05	0.5	5	50
8	21		1877.9	13	4.71-4.72	0.156161	0.21078	0.228861	0.236004	0.261801		0.162384	0.202792	0.224033	0.233824	0.257953	8	21	-0.00622287	0.00798811	0.00482714	0.00217991	0.00384743	8	21	0.00782026	0.00480141	0.00261046	0.00339039	0.00402717	0.0113038	0.00871583	0.00490278	0.00634412	0.00789795	-0.0808974	0.103845	0.0627528	0.0283389	0.0500166	-	-	-	-	-	0.476786	0.236768	0.206713	0.627401
22	30		1008.57	8	8.12-8.13	0.0528902	0.0677416	0.0995407	0.13274	0.14853		0.0683576	0.063604	0.0909251	0.13172	0.144103	22	30	-0.0154674	0.00413756	0.00861562	0.00101987	0.00442674	22	30	0.0153644	0.0184427	0.00695268	0.00205877	0.00573786	0.00378297	0.00821758	0.00367826	0.00117522	0.00293529	-0.12374	0.0331004	0.0689249	0.00815894	0.0354139	-	-	-	-	-	0.165689	0.740559	0.130663	0.497579
25	37		1366.77	12	6.48-6.51	0.269124	0.27616	0.278158	0.273589	0.28557		0.27198	0.267138	0.26812	0.270121	0.282639	25	37	-0.00285568	0.00902171	0.0100378	0.00346716	0.0029312	25	37	0.00537748	0.00422802	0.0045803	0.0030688	0.00446974	0.00446256	0.00332791	0.00606604	0.00661681	0.00513696	-0.0342682	0.10826	0.120454	0.041606	0.0351744	-	-	-	-	-	0.518123	0.0439354	0.0841057	0.456569
38	52		1604.76	13	6.00-6.01	0.363609	0.450171	0.523771	0.541708	0.53454		0.371517	0.447799	0.521657	0.536415	0.535979	38	52	-0.00790796	0.00237163	0.00211428	0.00529258	-0.00143929	38	52	0.00362804	0.00777399	0.0016974	0.0047435	0.00596426	0.00764756	0.00835388	0.00119766	0.00431431	0.00336543	-0.102804	0.0308311	0.0274857	0.0688035	-0.0187108	-	-	-	-	-	0.180937	0.737072	0.152716	0.226034
53	60		936.457	7	7.90-7.92	0.0577985	0.106445	0.147494	0.143969	0.158987		0.0721373	0.101661	0.130791	0.142136	0.152815	53	60	-0.0143389	0.00478398	0.0167026	0.00183333	0.00617187	53	60	0.00748723	0.0115063	0.00716414	0.00465121	0.0069713	0.0058409	0.0063234	0.00355393	0.00502665	0.00929644	-0.100372	0.0334879	0.116918	0.0128333	0.0432031	-	-	-	-	-	0.059086	0.562233	0.0224072	0.666991
53	65		1453.66	12	7.70-7.71	0.0516233	0.077496	0.097577	0.185735	0.235711		0.0641325	0.0746751	0.0939521	0.184535	0.235887	53	65	-0.0125092	0.00282082	0.00362491	0.00119996	-0.000175313	53	65	0.0118559	0.00827391	0.00436727	0.00447093	0.00291777	0.00500175	0.00561277	0.00269748	0.00373446	0.00336111	-0.15011	0.0338499	0.0434989	0.0143996	-0.00210375	-	-	-	-	-	0.167509	0.650652	0.288412	0.739281
53	73		2347.06	19	7.78-7.79	0.0876782	0.146167	0.182563	0.218415	0.282628		0.106672	0.138948	0.171893	0.219633	0.279993	53	73	-0.0189942	0.00721889	0.0106694	-0.00121808	0.00263524	53	73	0.019212	0.0145886	0.0076852	0.00428326	0.00448501	0.00871541	0.0082699	0.00171419	0.00552905	0.00679557	-0.360891	0.137159	0.202719	-0.0231435	0.0500695	-	-	-	-	-	0.193898	0.497335	0.0787782	0.777949
77	106		3159.85	20	4.14-4.15	0.490932	0.497889	0.493715	0.498857	0.496697		0.483783	0.485896	0.493916	0.490036	0.491841	77	106	0.00714901	0.0119931	-0.000200662	0.00882092	0.00485618	77	106	0.00616727	0.0124382	0.0111515	0.00134178	0.00818427	0.00669327	0.00840861	0.00108885	0.00878278	0.00229316	0.14298	0.239862	-0.00401325	0.176418	0.0971236	-	-	-	-	-	0.245289	0.238692	0.97674	0.160622
103	116		1542.8	12	7.47-7.48	0.0367	0.0502722	0.0569507	0.0770984	0.182754		0.052144	0.0450236	0.044467	0.0748567	0.179817	103	116	-0.0154441	0.00524853	0.0124837	0.00224172	0.00293644	103	116	0.0110628	0.0109892	0.00448317	0.00392357	0.00351233	0.00299108	0.00794288	0.00351049	0.00163079	0.00250947	-0.185329	0.0629823	0.149805	0.0269007	0.0352373	-	-	-	-	-	0.0798846	0.539295	0.019147	0.412514
107	118		1341.69	10	8.05-8.06	0.470715	0.527104	0.56916	0.590416	0.588484		0.483614	0.521351	0.571213	0.590607	0.588883	107	118	-0.0128986	0.00575265	-0.00205232	-0.00019128	-0.000399227	107	118	0.00228929	0.00719272	0.00555022	0.00355442	0.00653455	0.00826567	0.00272815	0.00681159	0.00657362	0.009284	-0.128986	0.0575265	-0.0205232	-0.0019128	-0.00399227	-	-	-	-	-	0.0597456	0.264936	0.706496	0.966763
108	118		1226.66	9	7.83-7.85	0.426276	0.482615	0.53094	0.565544	0.552746		0.439255	0.479426	0.532372	0.56006	0.561344	108	118	-0.0129794	0.00318923	-0.00143144	0.00548455	-0.00859885	108	118	0.00966237	0.00800478	0.00380979	0.0044637	0.00340876	0.00103311	0.00119438	0.0112903	0.00937871	0.0102196	-0.116815	0.0287031	-0.012883	0.0493609	-0.0773896	-	-	-	-	-	0.0817207	0.532387	0.845338	0.412157
119	132		1478.79	9	8.21-8.22	0.0965661	0.15937	0.198513	0.261301	0.330786		0.114469	0.145292	0.190117	0.248681	0.322511	119	132	-0.0179026	0.0140771	0.008396	0.0126206	0.0082752	119	132	0.0174314	0.015722	0.0227704	0.0228494	0.0260365	0.0150037	0.00716409	0.016487	0.011697	0.0178675	-0.161124	0.126694	0.075564	0.113585	0.0744768	-	-	-	-	-	0.248871	0.231012	0.632244	0.442428
150	158		1055.51	8	4.38-4.41	0.479436	0.476453	0.473288	0.483359	0.482852		0.464656	0.465825	0.474758	0.478197	0.47771	150	158	0.0147797	0.010628	-0.00146965	0.00516198	0.00514169	150	158	0.0159088	0.0168982	0.00810099	0.0103471	0.01152	0.0045178	0.0133449	0.00303822	0.00815052	0.00534616	0.118237	0.0850243	-0.0117572	0.0412958	0.0411336	-	-	-	-	-	0.196558	0.440779	0.783233	0.534516
162	173		1361.64	10	6.12-6.13	0.384493	0.397362	0.420502	0.470594	0.534615		0.382366	0.390441	0.417417	0.468112	0.529604	162	173	0.00212704	0.00692086	0.00308455	0.00248234	0.00501126	162	173	0.00426611	0.00468874	0.00290022	0.00265607	0.00342263	0.00125916	0.00459868	0.00596943	0.00178212	0.00399525	0.0212704	0.0692086	0.0308455	0.0248234	0.0501126	-	-	-	-	-	0.454081	0.14201	0.465939	0.250053
168	173		633.273	4	4.06-4.12	0.53176	0.527094	0.527947	0.530196	0.524875		0.522964	0.523164	0.535307	0.532578	0.538304	168	173	0.00879636	0.00392936	-0.00735927	-0.00238162	-0.0134294	168	173	0.012423	0.0121976	0.0172442	0.00610375	0.0109583	0.0062511	0.0150814	0.00672958	0.00673455	0.00757754	0.0351854	0.0157174	-0.0294371	-0.00952649	-0.0537174	-	-	-	-	-	0.334817	0.74338	0.52893	0.673467
177	186		1099.58	9	7.77-7.78	0.0845388	0.103458	0.115834	0.121287	0.159202		0.0957076	0.101583	0.11518	0.124537	0.161063	177	186	-0.0111689	0.00187515	0.000653912	-0.00324982	-0.00186117	177	186	0.00529151	0.00440434	0.00500957	0.00325619	0.00390213	0.00392948	0.00536068	0.00417721	0.00404697	0.00490949	-0.10052	0.0168764	0.00588521	-0.0292483	-0.0167506	-	-	-	-	-	0.0425973	0.664061	0.87058	0.339469
186	202		1926.12	13	7.64-7.65	0.0958696	0.122837	0.125715	0.141576	0.221452		0.103278	0.120153	0.123189	0.142678	0.221934	186	202	-0.0074089	0.00268399	0.00252581	-0.00110222	-0.000481831	186	202	0.00374554	0.00535626	0.00355043	0.00317295	0.00343462	0.00507497	0.00333529	0.00282739	0.00247954	0.00283554	-0.0963157	0.0348918	0.0328355	-0.0143289	-0.0062638	-	-	-	-	-	0.11164	0.502146	0.389682	0.660154
207	219		1451.69	11	6.70-6.71	0.377763	0.465029	0.522522	0.544401	0.541037		0.383937	0.464045	0.522479	0.545758	0.54499	207	219	-0.00617409	0.000983845	4.30464e-05	-0.00135701	-0.00395334	207	219	0.00970781	0.00660295	0.00394642	0.00285089	0.00743819	0.0088228	0.00825637	0.00338551	0.00843749	0.00315282	-0.067915	0.0108223	0.00047351	-0.0149272	-0.0434868	-	-	-	-	-	0.460712	0.879759	0.989246	0.804888
220	237		2220.3	15	6.72-6.74	0.0539611	0.0566325	0.0684848	0.129612	0.315709		0.0569694	0.0556962	0.0652968	0.130545	0.317233	220	237	-0.00300824	0.000936277	0.00318801	-0.000932818	-0.00152399	220	237	0.00290964	0.00170854	0.00354319	0.00152965	0.00340338	0.00213436	0.00362568	0.00143701	0.00323561	0.00218079	-0.0451236	0.0140442	0.0478201	-0.0139923	-0.0228598	-	-	-	-	-	0.222255	0.706471	0.22219	0.675067
224	238		1866.07	12	5.87-5.88	0.0620085	0.0703136	0.0774342	0.130948	0.265412		0.0699342	0.0660181	0.0768746	0.127245	0.256405	224	238	-0.00792577	0.00429544	0.000559603	0.003703	0.00900671	224	238	0.0017798	0.00585734	0.00210191	0.00316648	0.00519638	0.00332552	0.00515296	0.00311681	0.00610752	0.0126688	-0.0951093	0.0515453	0.00671523	0.044436	0.108081	-	-	-	-	-	0.0219731	0.394256	0.809261	0.403961
238	250		1663.99	12	8.98-8.99	0.0140481	0.0162594	0.0173417	0.00879958	0.0166308		0.0172185	0.0146794	0.0154931	0.0123721	0.0164313	238	250	-0.00317035	0.00158002	0.0018486	-0.00357248	0.000199503	238	250	0.00488107	0.00196201	0.0046273	0.00217191	0.0021468	0.00212123	0.00300828	0.002734	0.00290278	0.00181347	-0.0380442	0.0189603	0.0221832	-0.0428698	0.00239404	-	-	-	-	-	0.360474	0.488527	0.583422	0.163054
238	259		2622.5	21	8.53-8.55	0.0793226	0.1056	0.130296	0.15207	0.175952		0.0865963	0.102984	0.127647	0.153411	0.178155	238	259	-0.00727378	0.00261605	0.00264843	-0.00134053	-0.00220346	238	259	0.00260018	0.00453075	0.0058327	0.00399275	0.00461243	0.00413403	0.00510181	0.0047659	0.00507705	0.00611216	-0.152749	0.0549371	0.055617	-0.0281512	-0.0462726	-	-	-	-	-	0.0613478	0.542964	0.575409	0.737411
241	250		1336.78	9	7.18-7.19	0.00924013	0.0113742	0.0161213	0.00952747	0.0111764		0.0135424	0.0093662	0.0102388	0.00841121	0.0100511	241	250	-0.00430231	0.00200797	0.00588251	0.00111626	0.00112521	241	250	0.00417525	0.00505838	0.00647621	0.00270383	0.00253483	0.00232561	0.00228514	0.00428084	0.00303753	0.0031392	-0.0387208	0.0180717	0.0529426	0.0100464	0.0101269	-	-	-	-	-	0.193957	0.564915	0.259609	0.659273
260	266		788.426	6	4.35-4.39	0.0430305	0.077197	0.129511	0.162391	0.26907		0.0431876	0.077183	0.128148	0.155801	0.257052	260	266	-0.000157101	1.39809e-05	0.00136313	0.00658996	0.0120178	260	266	0.00585982	0.00301913	0.00253753	0.00486093	0.0033383	0.0105083	0.00994077	0.00364257	0.00321376	0.0029174	-0.000942605	8.38852e-05	0.00817881	0.0395397	0.0721071	-	-	-	-	-	0.98304	0.998252	0.623	0.121729
262	272		1291.71	9	8.31-8.32	0.017545	0.0248981	0.033956	0.0662578	0.0998679		0.025623	0.0222589	0.0308279	0.0719653	0.106603	262	272	-0.008078	0.0026392	0.00312804	-0.00570751	-0.00673461	262	272	0.00583922	0.00647081	0.00471928	0.00423817	0.0047676	0.00466066	0.00696517	0.00456549	0.00520039	0.00630059	-0.072702	0.0237528	0.0281523	-0.0513675	-0.0606115	-	-	-	-	-	0.134405	0.65576	0.455669	0.214599
273	281		987.453	8	5.74-5.75	0.438004	0.45167	0.495708	0.505282	0.506883		0.424988	0.44274	0.487929	0.497856	0.502606	273	281	0.0130155	0.00892964	0.00777925	0.00742619	0.00427718	273	281	0.0151738	0.00543819	0.00383154	0.0048074	0.00473317	0.00602414	0.0122488	0.00317467	0.00731885	0.00353877	0.104124	0.0714371	0.062234	0.0594095	0.0342174	-	-	-	-	-	0.239464	0.312729	0.0536547	0.215785
278	286		950.406	8	4.89-4.90	0.356306	0.367259	0.385731	0.451214	0.442634		0.357615	0.369036	0.392249	0.463383	0.452415	278	286	-0.00130891	-0.00177718	-0.00651794	-0.0121687	-0.00978091	278	286	0.0238353	0.00793722	0.0101396	0.01994	0.0101907	0.0169945	0.00829208	0.023088	0.0175526	0.0202895	-0.0104713	-0.0142174	-0.0521435	-0.0973499	-0.0782472	-	-	-	-	-	0.941988	0.801833	0.677546	0.471947
287	293		827.56	6	7.40-7.41	0.00253256	0.00610338	0.0033578	0.00493506	0.00949099		0.00245107	0.00442403	0.00525625	0.005539	0.0135129	287	293	8.14937e-05	0.00167936	-0.00189845	-0.000603937	-0.00402189	287	293	0.00225993	0.0022007	0.00159566	0.00292513	0.00150497	0.0023028	0.0021606	0.00171854	0.00152447	0.00286902	0.000488962	0.0100762	-0.0113907	-0.00362362	-0.0241313	-	-	-	-	-	0.967202	0.399002	0.233503	0.767012
288	293		714.476	5	7.40-7.41	0.00601192	0.00440221	0.00642185	0.0124936	0.0156742		0.00935166	0.00609779	0.0112428	0.0046947	0.0168026	288	293	-0.00333974	-0.00169558	-0.00482097	0.0077989	-0.00112848	288	293	0.00480618	0.00250419	0.00299426	0.00721457	0.000852097	0.00146291	0.00192914	0.0022649	0.00218499	0.00550221	-0.0166987	-0.00847792	-0.0241049	0.0389945	-0.00564238	-	-	-	-	-	0.313702	0.405449	0.0901989	0.147614
326	333		979.419	7	7.75-7.76	0.228609	0.286004	0.348282	0.364788	0.365659		0.246721	0.329929	0.378223	0.3955	0.407781	326	333	-0.018112	-0.0439248	-0.029941	-0.0307124	-0.0421216	326	333	0.0117553	0.0207695	0.00930952	0.00972863	0.0178359	0.0351914	0.0125263	0.0106687	0.00970593	0.0112949	-0.126784	-0.307474	-0.209587	-0.214987	-0.294851	-	+	-	-	+	0.445438	0.0349574	0.0215321	0.0179794
334	341		1025.47	7	6.41-6.42	0.232049	0.308438	0.407622	0.484694	0.484199		0.248319	0.3103	0.408163	0.481027	0.482578	334	341	-0.0162703	-0.00186172	-0.000540839	0.00366698	0.00162062	334	341	0.00434421	0.00776269	0.00481599	0.00423147	0.00635367	0.00787323	0.00598786	0.00582513	0.00533743	0.00505629	-0.113892	-0.013032	-0.00378587	0.0256689	0.0113444	-	-	-	-	-	0.0350523	0.758722	0.907341	0.403875
342	356		1707.85	14	6.41-6.42	0.11777	0.171949	0.192253	0.254455	0.358592		0.134588	0.163497	0.192237	0.243184	0.352335	342	356	-0.0168179	0.0084527	1.60833e-05	0.0112707	0.00625725	342	356	0.0135322	0.0117622	0.00442975	0.00215634	0.00209137	0.0106276	0.00342613	0.00579912	0.00443764	0.00420845	-0.23545	0.118338	0.000225166	0.157789	0.0876015	-	-	-	-	-	0.165724	0.298081	0.997137	0.0167245
356	368		1492.72	12	4.27-4.29	0.198173	0.21051	0.262377	0.276684	0.283466		0.206212	0.220834	0.254489	0.276012	0.277259	356	368	-0.008039	-0.0103242	0.00788815	0.000672185	0.00620668	356	368	0.0101881	0.0127942	0.00886948	0.00675855	0.00971514	0.00700037	0.00865416	0.008766	0.00762583	0.00563631	-0.096468	-0.123891	0.0946578	0.00806623	0.0744801	-	-	-	-	-	0.322994	0.311405	0.334788	0.914539
369	380		1314.79	11	4.49-4.51	0.0625569	0.105962	0.098625	0.18162	0.221639		0.0895474	0.0936753	0.109179	0.189244	0.215349	369	380	-0.0269905	0.0122864	-0.0105544	-0.00762402	0.00628948	369	380	0.0126594	0.0159101	0.0179547	0.0111611	0.013836	0.0148598	0.0194233	0.0145373	0.0169413	0.0130858	-0.296895	0.13515	-0.116098	-0.0838642	0.0691843	-	-	-	-	-	0.0747788	0.444413	0.473045	0.550607
371	380		1100.65	9	2.66-2.67	0.0808093	0.128825	0.149287	0.22805	0.292968		0.117682	0.133365	0.166072	0.254027	0.289682	371	380	-0.0368725	-0.00453961	-0.016785	-0.0259778	0.00328624	371	380	0.0100581	0.00895659	0.00911602	0.012681	0.0135914	0.0138642	0.0120836	0.00942176	0.0149473	0.0182047	-0.331852	-0.0408565	-0.151065	-0.2338	0.0295762	+	-	-	-	-	0.0203217	0.628762	0.0908557	0.0833552
381	400		2315.18	18	6.76-6.77	0.1785	0.207846	0.243528	0.267519	0.282384		0.182038	0.205104	0.236819	0.274456	0.291445	381	400	-0.0035382	0.00274166	0.00670836	-0.00693623	-0.00906132	381	400	0.00646229	0.00934137	0.00639238	0.00386117	0.003448	0.00592071	0.00839251	0.00202177	0.00853777	0.0109111	-0.0636876	0.0493499	0.120751	-0.124852	-0.163104	-	-	-	-	-	0.522935	0.724531	0.158117	0.269063
396	411		1920.98	15	6.20-6.21	0.175638	0.193114	0.221813	0.235574	0.241169		0.182796	0.186783	0.216225	0.238445	0.24299	396	411	-0.00715784	0.00633061	0.00558786	-0.00287116	-0.00182082	396	411	0.00380773	0.0037092	0.00273488	0.00382745	0.00677322	0.00794893	0.00536306	0.00225556	0.00443988	0.00419595	-0.107368	0.0949592	0.0838179	-0.0430673	-0.0273124	-	-	-	-	-	0.232277	0.167952	0.0524341	0.444024
402	413		1486.76	11	5.83-5.84	0.178639	0.220645	0.243266	0.242224	0.249262		0.196776	0.220467	0.238363	0.239409	0.250549	402	413	-0.0181375	0.000178507	0.00490327	0.00281447	-0.00128738	402	413	0.00574232	0.00566346	0.003059	0.00284136	0.00319837	0.00604877	0.00669356	0.0024702	0.00266145	0.00347742	-0.199512	0.00196358	0.053936	0.0309592	-0.0141611	-	-	-	-	-	0.0196619	0.97356	0.0968907	0.278734
405	412		1032.49	7	4.56-4.57	0.242557	0.290088	0.323861	0.324303	0.330284		0.256312	0.290791	0.315052	0.321479	0.328664	405	412	-0.0137556	-0.000702775	0.00880905	0.00282403	0.00161905	405	412	0.00655408	0.00413545	0.00388821	0.00521807	0.00728051	0.00745348	0.0105347	0.00323573	0.00994891	0.00498849	-0.0962892	-0.00491943	0.0616634	0.0197682	0.0113333	-	-	-	-	-	0.0743173	0.919527	0.039307	0.685739
414	420		833.452	5	5.18-5.19	0.482238	0.544172	0.623574	0.624867	0.614744		0.498592	0.569782	0.631503	0.621067	0.625519	414	420	-0.0163532	-0.0256099	-0.00792848	0.00379956	-0.0107742	414	420	0.00439316	0.00432759	0.00468631	0.00432759	0.01127	0.00432759	0.00432759	0.00432759	0.00432759	0.00666225	-0.081766	-0.12805	-0.0396424	0.0189978	-0.0538709	-	-	-	-	-	0.0100827	0.00192363	0.0976716	0.342774
414	424		1288.73	9	5.97-5.99	0.271443	0.340112	0.464527	0.529646	0.589787		0.290695	0.344398	0.468922	0.531275	0.598126	414	424	-0.0192519	-0.00428599	-0.00439453	-0.00162865	-0.00833848	414	424	0.00521793	0.0084491	0.00850208	0.00562938	0.00316838	0.00974258	0.0114674	0.00200405	0.00687613	0.00644089	-0.173267	-0.038574	-0.0395508	-0.0146578	-0.0750464	-	-	-	-	-	0.0392731	0.629768	0.432725	0.766793
421	435		1823.95	13	6.18-6.20	0.252987	0.300627	0.358729	0.388947	0.435565		0.258156	0.301529	0.362377	0.385423	0.447885	421	435	-0.00516938	-0.000901596	-0.00364773	0.0035236	-0.01232	421	435	0.0122694	0.0101787	0.0031929	0.0125944	0.00623408	0.0114675	0.00987697	0.00794116	0.00344184	0.0156033	-0.067202	-0.0117208	-0.0474205	0.0458068	-0.16016	-	-	-	-	-	0.62218	0.91763	0.501372	0.664512
457	466		1323.67	9	4.45-4.47	0.0324403	0.0361883	0.0455697	0.0525719	0.113511		0.0371066	0.0406792	0.0421055	0.0619758	0.123375	457	466	-0.0046663	-0.00449092	0.00346419	-0.00940397	-0.00986338	457	466	0.0063792	0.00600944	0.0057405	0.0042687	0.0066197	0.00381531	0.00782831	0.0102333	0.0045699	0.0118479	-0.0419967	-0.0404183	0.0311777	-0.0846358	-0.0887704	-	-	-	-	-	0.338022	0.474674	0.636024	0.0597544
467	476		1305.56	9	4.42-4.43	0.0472594	0.052342	0.074254	0.175734	0.353058		0.0612853	0.0575927	0.081304	0.184925	0.358578	467	476	-0.0140259	-0.00525067	-0.00705004	-0.00919156	-0.00551987	467	476	0.00468065	0.00307616	0.00776404	0.00322418	0.00386914	0.0121317	0.00118052	0.00476564	0.00110731	0.00266115	-0.126233	-0.0472561	-0.0634503	-0.0827241	-0.0496788	-	-	-	-	-	0.135104	0.0508417	0.251183	0.00951816
477	486		1160.65	9	4.72-4.73	0.0229777	0.0393046	0.0340386	0.0546675	0.14606		0.0387647	0.0374476	0.0307683	0.0555863	0.145697	477	486	-0.015787	0.001857	0.0032703	-0.000918813	0.000363135	477	486	0.00435271	0.0155762	0.00715011	0.00792065	0.00464349	0.00785026	0.0156684	0.00579924	0.00529409	0.00931702	-0.142083	0.016713	0.0294327	-0.00826932	0.00326821	-	-	-	-	-	0.0381679	0.891292	0.571658	0.87544
487	495		1140.59	8	7.32-7.33	0.0170433	0.0242121	0.0204527	0.016734	0.0314898		0.0245098	0.0200103	0.0203379	0.0246559	0.033524	487	495	-0.00746647	0.00420171	0.00011479	-0.00792191	-0.00203422	487	495	0.00696509	0.00564597	0.00170599	0.0220626	0.00578573	0.00996744	0.00266736	0.0013412	0.00460582	0.00731871	-0.0597318	0.0336137	0.000918322	-0.0633753	-0.0162737	-	-	-	-	-	0.347487	0.308589	0.931405	0.57554
487	498		1500.7	11	7.54-7.55	0.0150894	0.0167603	0.0273615	0.0586981	0.15737		0.0174796	0.0212519	0.0256034	0.0684522	0.160975	487	498	-0.00239023	-0.00449157	0.00175818	-0.00975416	-0.00360546	487	498	0.00168182	0.0022367	0.0066473	0.00436835	0.00918112	0.00473731	0.00240458	0.00821684	0.00389886	0.0103793	-0.0262925	-0.0494073	0.01934	-0.107296	-0.03966	-	-	-	-	-	0.456462	0.0769105	0.787559	0.0447689
496	507		1528.67	11	2.67-2.69	0.165227	0.275671	0.451085	0.536794	0.545263		0.182319	0.27138	0.446283	0.530713	0.544055	496	507	-0.0170921	0.00429139	0.00480193	0.00608168	0.00120831	496	507	0.00670961	0.011839	0.00911238	0.0077947	0.00973801	0.0129233	0.0141391	0.0159145	0.00655709	0.00263345	-0.188013	0.0472053	0.0528212	0.0668985	0.0132914	-	-	-	-	-	0.111819	0.707517	0.673681	0.359488
508	520		1669.85	12	2.67-2.68	0.221566	0.315642	0.382749	0.397598	0.400913		0.228005	0.296463	0.368784	0.382434	0.391393	508	520	-0.00643929	0.0191795	0.0139646	0.0151635	0.00951978	508	520	0.00829038	0.0141947	0.00115673	0.00212472	0.00414156	0.00543727	0.0192946	0.00308379	0.00811902	0.00294417	-0.0772715	0.230155	0.167575	0.181962	0.114237	-	-	-	-	-	0.323544	0.237768	0.00183069	0.0352027
538	549		1514.83	11	5.58-5.58	0.025687	0.0445157	0.0437777	0.0688149	0.188627		0.0340644	0.0348056	0.0393687	0.0798272	0.191201	538	549	-0.00837738	0.00971001	0.00440909	-0.0110123	-0.00257445	538	549	0.00826681	0.0180366	0.00666817	0.00320359	0.0028233	0.00199839	0.00484056	0.00138902	0.00361078	0.00418975	-0.0921512	0.10681	0.0485	-0.121136	-0.028319	-	-	-	-	-	0.163189	0.418731	0.324967	0.0167977
538	554		2041.15	16	4.97-4.99	0.0284536	0.0484212	0.0610287	0.165264	0.346568		0.0410088	0.0416632	0.0563238	0.176169	0.353972	538	554	-0.0125551	0.00675793	0.00470488	-0.0109047	-0.00740404	538	554	0.00649828	0.0134407	0.00565632	0.00244612	0.00427007	0.00979208	0.00823772	0.00594474	0.00454174	0.0039315	-0.200882	0.108127	0.0752781	-0.174475	-0.118465	-	-	-	-	-	0.137926	0.499017	0.376874	0.0215543
555	570		2007.03	14	5.63-5.64	0.0326686	0.0468446	0.0520255	0.0950843	0.238964		0.0443808	0.0422252	0.0500867	0.109177	0.264539	555	570	-0.0117122	0.00461936	0.00193874	-0.014093	-0.0255751	555	570	0.00609264	0.0128746	0.00620175	0.00377365	0.00321358	0.00750268	0.00572509	0.00481465	0.00392518	0.00388269	-0.16397	0.0646711	0.0271424	-0.197302	-0.358051	-	-	-	-	+	0.103778	0.6005	0.690889	0.0109644
571	583		1750.94	12	6.88-6.89	0.0203418	0.0297792	0.031294	0.0656881	0.173076		0.0263511	0.0256036	0.0296214	0.0694693	0.187308	571	583	-0.00600929	0.00417568	0.00167255	-0.00378118	-0.0142323	571	583	0.0045092	0.011642	0.00610927	0.00482515	0.00428587	0.00737371	0.00658223	0.00547599	0.00424816	0.00679231	-0.0721115	0.0501082	0.0200706	-0.0453742	-0.170788	-	-	-	-	-	0.294883	0.61736	0.741834	0.365933
582	596		1859.03	14	5.02-5.03	0.186298	0.331194	0.419903	0.443789	0.474478		0.202065	0.327454	0.41728	0.436185	0.47373	582	596	-0.0157669	0.00373999	0.00262299	0.00760454	0.000748739	582	596	0.00238474	0.00915492	0.00266209	0.00229076	0.00787299	0.0147001	0.0103929	0.00227783	0.00428989	0.00302767	-0.220736	0.0523598	0.0367219	0.106464	0.0104823	-	-	-	-	-	0.140611	0.664336	0.264477	0.0536266
597	606		1205.51	9	6.08-6.09	0.340186	0.355739	0.367671	0.37184	0.371508		0.338436	0.340192	0.362659	0.357634	0.35818	597	606	0.00175055	0.0155466	0.00501251	0.0142066	0.0133276	597	606	0.0119893	0.0124364	0.00926306	0.0136986	0.0105673	0.00942041	0.0130565	0.00854292	0.00978219	0.0085092	0.015755	0.139919	0.0451126	0.12786	0.119948	-	-	-	-	-	0.852075	0.209639	0.528715	0.217598
610	637		3248.48	26	5.12-5.15	0.167082	0.210348	0.262545	0.311304	0.362945		0.169448	0.209053	0.260524	0.308732	0.361667	610	637	-0.00236602	0.00129534	0.00202118	0.002572	0.00127857	610	637	0.00603502	0.00487337	0.00264234	0.00487421	0.00736602	0.00717333	0.00477212	0.0025714	0.00224966	0.00213309	-0.0615166	0.0336788	0.0525508	0.066872	0.0332428	-	-	-	-	-	0.684562	0.758706	0.396136	0.453285
626	638		1401.74	12	5.57-5.58	0.0186767	0.0319106	0.0337887	0.0598157	0.164629		0.031031	0.0222192	0.0291967	0.0631445	0.166104	626	638	-0.0123543	0.00969141	0.00459207	-0.00332883	-0.00147471	626	638	0.00507469	0.0147365	0.0055137	0.00819224	0.00344546	0.00645852	0.00620116	0.00616133	0.003539	0.00704019	-0.148252	0.116297	0.0551049	-0.0399459	-0.0176965	-	-	-	-	-	0.059721	0.353005	0.390543	0.553419
647	658		1340.66	11	4.09-4.12	0.272263	0.316075	0.365089	0.390689	0.43546		0.275878	0.309842	0.354684	0.378483	0.435943	647	658	-0.00361489	0.00623349	0.0104046	0.0122058	-0.000482842	647	658	0.00169526	0.00322988	0.00163636	0.0054119	0.0131858	0.00421172	0.00625326	0.00510134	0.0108599	0.00465914	-0.0397638	0.0685684	0.11445	0.134264	-0.00531126	-	-	-	-	-	0.239961	0.199805	0.0282046	0.156409
661	687		2923.47	25	6.78-6.80	0.215437	0.301991	0.36511	0.420894	0.471609		0.229949	0.298128	0.360446	0.418598	0.474317	661	687	-0.0145121	0.00386336	0.00466336	0.00229563	-0.00270786	661	687	0.00980909	0.0094143	0.0048219	0.00161011	0.00351223	0.00716194	0.00856993	0.000544547	0.00288777	0.00318181	-0.362802	0.0965839	0.116584	0.0573907	-0.0676965	-	-	-	-	-	0.107284	0.626944	0.17134	0.295451
688	693		726.367	5	4.18-4.24	0.250013	0.361713	0.370911	0.431523	0.544165		0.280798	0.355907	0.372327	0.435047	0.54796	688	693	-0.0307857	0.00580618	-0.00141634	-0.0035245	-0.00379492	688	693	0.0190819	0.00457903	0.00328565	0.00501656	0.0035585	0.0189289	0.00630839	0.00375188	0.00737439	0.00294172	-0.153928	0.0290309	-0.00708168	-0.0176225	-0.0189746	-	-	-	-	-	0.118277	0.266539	0.648567	0.531286
692	703		1467.8	11	5.48-5.49	0.0586206	0.0773171	0.104965	0.149955	0.248223		0.0642509	0.0708191	0.0972927	0.146036	0.246563	692	703	-0.00563024	0.00649799	0.00767269	0.00391862	0.00165974	692	703	0.0094407	0.00880594	0.00444782	0.00366948	0.00407204	0.00636033	0.00471212	0.0025893	0.00364389	0.00281969	-0.0619327	0.0714779	0.0843996	0.0431049	0.0182572	-	-	-	-	-	0.439912	0.32281	0.0611864	0.259604
704	709		699.306	5	4.18-4.25	0.134091	0.168283	0.210555	0.229228	0.228635		0.129918	0.167543	0.222408	0.236239	0.223327	704	709	0.00417307	0.000739514	-0.0118534	-0.0070106	0.00530817	704	709	0.0126786	0.0103333	0.0162547	0.0104585	0.00894901	0.0140523	0.0166768	0.00967395	0.0140755	0.0108614	0.0208653	0.00369757	-0.0592671	-0.035053	0.0265408	-	-	-	-	-	0.72196	0.951077	0.33879	0.52675
707	720		1539.77	12	4.86-4.88	-0.00403854	0.0206163	0.0208837	0.0238247	0.023562		0.0131952	0.0165704	0.0201219	0.0190794	0.0308018	707	720	-0.0172337	0.0040459	0.000761865	0.00474531	-0.00723979	707	720	0.00763227	0.00763309	0.011274	0.00763227	0.00796091	0.00763227	0.00763227	0.00763227	0.0105635	0.00763227	-0.206805	0.0485508	0.00914238	0.0569437	-0.0868775	-	-	-	-	-	0.0505645	0.551598	0.927448	0.56249
712	724		1564.86	11	5.48-5.49	0.0283693	0.0371258	0.0380981	0.0753358	0.194323		0.0371038	0.0312995	0.0365616	0.0810087	0.201695	712	724	-0.0087345	0.00582631	0.00153652	-0.00567289	-0.00737196	712	724	0.00612222	0.00774403	0.00713145	0.00406893	0.00181005	0.00566887	0.00253452	0.00365573	0.00382812	0.00236685	-0.0960795	0.0640894	0.0169018	-0.0624018	-0.0810916	-	-	-	-	-	0.144015	0.283251	0.756493	0.153434
[truncated: 11 more columns]

## Sheet: Both Binding Data
				Date:			04.07.22		SD	0.00695653
Global Color scale				Experiment date:			02.06.22			-0.00121982
0.1	0.35	0.7		Sample:			PK3CA_HUMAN											-0.05	-0.025	0.025	0.05
				Instrument:			Waters Cyclic IMS HMS Williamina
																										STDEVS					STDEVS										Significant Change? |(>2.5%| & |>0.25| & passes t-test <0.05
		Max Frac Deut		0.906		a	A Apo					b	D BYL971-1938						a-b differences							a	A Apo				b	D BYL971-1938						Da Differences
Start	End	Mod	m/z	#D	RT	0.005	0.05	0.5	5	50		0.005	0.05	0.5	5	50	Start	End	0.005	0.05	0.5	5	50	Start	End	0.005	0.05	0.5	5	50	0.005	0.05	0.5	5	50	0.005	0.05	0.5	5	50						p-values
11	23		1560.87	10	7.72-7.74	0.144037	0.199696	0.260942	0.324835	0.361338		0.151893	0.201902	0.26157	0.327097	0.367212	11	23	-0.00785629	-0.0022064	-0.000628477	-0.00226181	-0.00587384	11	23	0.0115558	0.00678808	0.00813079	0.0111719	0.00721578	0.00280353	0.00573653	0.00532991	0.00668653	0.00386071	-0.0785629	-0.022064	-0.00628477	-0.0226181	-0.0587384	-	-	-	-	-	0.316304	0.689347	0.916243	0.778491
33	40		934.466	7	7.87-7.88	0.0127652	0.027792	0.048915	0.0707764	0.137851		0.0164067	0.0288371	0.0451522	0.0784309	0.143617	33	40	-0.00364144	-0.0010451	0.00376285	-0.00765453	-0.00576616	33	40	0.00919568	0.0125032	0.0111126	0.0109781	0.0128371	0.010739	0.00924803	0.00906575	0.00946436	0.0120408	-0.0254901	-0.00731567	0.02634	-0.0535817	-0.0403631	-	-	-	-	-	0.678603	0.912948	0.673075	0.412105
43	62		2477.44	18	6.11-6.13	0.0675774	0.103599	0.148021	0.199577	0.287234		0.0704582	0.105472	0.145893	0.205369	0.291738	43	62	-0.00288086	-0.00187288	0.00212785	-0.00579225	-0.00450386	43	62	0.00651974	0.00752986	0.00191703	0.00321131	0.00911062	0.00546805	0.00462871	0.00547517	0.00747081	0.00592844	-0.0518554	-0.0337119	0.0383013	-0.10426	-0.0810695	-	-	-	-	-	0.589103	0.732202	0.559746	0.284837
43	67		3023.63	23	6.22-6.24	0.0729952	0.120426	0.178952	0.243496	0.318124		0.0779361	0.127415	0.183595	0.255605	0.335423	43	67	-0.00494088	-0.00698887	-0.00464258	-0.0121098	-0.0172988	43	67	0.00825818	0.00876768	0.00499832	0.00973078	0.0148558	0.00171854	0.00868788	0.00660783	0.00684682	0.00372425	-0.11364	-0.160744	-0.106779	-0.278524	-0.397873	-	-	-	-	-	0.367699	0.382259	0.386739	0.152708
50	67		2189.13	16	5.70-5.71	0.108074	0.176406	0.255127	0.32552	0.374901		0.119779	0.180399	0.25541	0.333154	0.384058	50	67	-0.0117043	-0.00399283	-0.000282492	-0.00763404	-0.00915708	50	67	0.00620688	0.00667357	0.00638466	0.00348034	0.00942232	0.00485686	0.00309196	0.00727994	0.0119277	0.00564473	-0.187269	-0.0638852	-0.00451987	-0.122145	-0.146513	-	-	-	-	-	0.0618324	0.400313	0.962122	0.347223
69	76		922.488	7	6.31-6.33	-0.00401845	0.00224992	0.0213646	0.0450224	0.0688073		-0.0036837	0.0110528	0.015973	0.0569811	0.0684246	69	76	-0.000334752	-0.0088029	0.00539152	-0.0119587	0.000382687	69	76	0.0069929	0.00425449	0.0106578	0.00429439	0.00633507	0.00462283	0.0060976	0.00416036	0.00578887	0.00520435	-0.00234327	-0.0616203	0.0377406	-0.0837108	0.00267881	-	-	-	-	-	0.948177	0.109606	0.460194	0.0452999
77	93		2185.05	16	7.00-7.02	0.155013	0.173402	0.207526	0.224514	0.235956		0.151667	0.178035	0.194291	0.218594	0.223044	77	93	0.00334623	-0.00463293	0.0132352	0.0059197	0.0129123	77	93	0.00563887	0.00494481	0.00654794	0.00330077	0.00593405	0.00410603	0.00457188	0.00250642	0.0108899	0.00352359	0.0535397	-0.0741269	0.211763	0.0947152	0.206596	-	-	-	-	-	0.452751	0.299303	0.0308008	0.418507
92	99		1033.62	6	8.66-8.67	0.0190241	0.0219829	0.0248492	0.0189019	0.0718955		0.0163926	0.0272463	0.0235951	0.0317174	0.0780958	92	99	0.00263153	-0.00526343	0.00125405	-0.0128155	-0.00620033	92	99	0.0116008	0.0072443	0.00960651	0.00633922	0.00691519	0.00874945	0.00699706	0.00941464	0.00852005	0.00691759	0.0157892	-0.0315806	0.00752428	-0.0768929	-0.037202	-	-	-	-	-	0.769438	0.416569	0.87954	0.104808
100	113		1623.94	12	5.24-5.25	0.171833	0.239947	0.308569	0.401072	0.419467		0.188533	0.247855	0.313445	0.41435	0.427224	100	113	-0.0166994	-0.00790811	-0.00487509	-0.0132787	-0.00775745	100	113	0.0074782	0.00272783	0.00895981	0.00353642	0.00819472	0.00517071	0.00464303	0.00575708	0.00727106	0.00697287	-0.200393	-0.0948974	-0.0585011	-0.159344	-0.0930894	-	-	-	-	-	0.0334912	0.0637389	0.472235	0.0466529
100	116		2023.13	15	4.80-4.81	0.146829	0.205001	0.265781	0.39838	0.445539		0.150423	0.207527	0.272522	0.403712	0.445381	100	116	-0.00359397	-0.00252597	-0.00674077	-0.00533201	0.000158499	100	116	0.00336946	0.00689308	0.0102008	0.0033741	0.00662274	0.00728072	0.00176821	0.00971818	0.0116848	0.00556519	-0.0539095	-0.0378896	-0.101111	-0.0799801	0.00237748	-	-	-	-	-	0.481116	0.571935	0.453865	0.489936
110	119		1218.68	9	6.48-6.50	0.0408431	0.0593587	0.118063	0.298096	0.393546		0.0295121	0.0605369	0.116833	0.312828	0.39509	110	119	0.011331	-0.00117819	0.00122983	-0.0147323	-0.00154354	110	119	0.00602048	0.00888729	0.00955249	0.00277925	0.00266642	0.00684891	0.00400356	0.0137648	0.00581273	0.0037936	0.101979	-0.0106038	0.0110684	-0.132591	-0.0138918	-	-	-	-	-	0.0977371	0.8444	0.904968	0.0166715
120	128		966.442	7	8.32-8.33	0.0423663	0.122369	0.195627	0.23934	0.304782		0.0488256	0.124251	0.195525	0.235409	0.314767	120	128	-0.00645932	-0.0018819	0.000102491	0.00393062	-0.00998518	120	128	0.0106466	0.0162401	0.00609366	0.0109601	0.00944229	0.00514459	0.00646421	0.00548486	0.00764002	0.00466194	-0.0452152	-0.0131733	0.000717439	0.0275143	-0.0698962	-	-	-	-	-	0.397641	0.861144	0.983762	0.637175
128	138		1322.59	9	5.93-5.95	0.182488	0.235402	0.311521	0.338869	0.401632		0.180543	0.238466	0.307211	0.339466	0.403882	128	138	0.00194567	-0.0030639	0.00430979	-0.000597008	-0.00224957	128	138	0.00538656	0.0121865	0.00690679	0.00587822	0.00581935	0.0108688	0.00723669	0.00770101	0.00316973	0.00278882	0.017511	-0.0275751	0.0387881	-0.00537307	-0.0202461	-	-	-	-	-	0.794922	0.727092	0.510459	0.88445
128	139		1469.66	10	7.12-7.13	0.154559	0.203169	0.265284	0.294005	0.344852		0.157415	0.208912	0.263509	0.28774	0.349267	128	139	-0.00285552	-0.00574294	0.00177483	0.00626534	-0.00441424	128	139	0.00675011	0.0130418	0.00621678	0.00674868	0.00226876	0.00703157	0.00854536	0.00749558	0.00223179	0.00331457	-0.0285552	-0.0574294	0.0177483	0.0626534	-0.0441424	-	-	-	-	-	0.638558	0.558194	0.768033	0.201545
141	151		1258.69	10	5.00-5.03	0.0243362	0.0390853	0.0442325	0.11573	0.243104		0.0148145	0.0274868	0.0410181	0.103202	0.224804	141	151	0.00952174	0.0115986	0.00321435	0.0125272	0.0183007	141	151	0.00770541	0.0150898	0.00609404	0.0176695	0.00779603	0.00228046	0.00877307	0.00932009	0.00161589	0.00675949	0.0952174	0.115986	0.0321435	0.125272	0.183007	-	-	-	-	-	0.1094	0.313879	0.643352	0.2885
150	164		1681.84	13	5.45-5.46	0.138732	0.167709	0.208218	0.300076	0.418095		0.13496	0.167491	0.201487	0.297377	0.423619	150	164	0.00377186	0.000217354	0.00673128	0.0026991	-0.00552386	150	164	0.00667295	0.00836296	0.00768356	0.0031288	0.00535167	0.00161997	0.00161997	0.00571099	0.00161997	0.00280837	0.0490342	0.00282561	0.0875066	0.0350883	-0.0718102	-	-	-	-	-	0.395276	0.966867	0.290213	0.255228
165	190		3028.58	21	6.20-6.21	0.195279	0.255847	0.285481	0.349638	0.388006		0.21222	0.259775	0.29154	0.357274	0.398291	165	190	-0.0169411	-0.00392799	-0.0060586	-0.00763571	-0.0102848	165	190	0.0109141	0.00299968	0.00211836	0.00398397	0.0114413	0.00130201	0.00514675	0.00645538	0.0102865	0.00355629	-0.355763	-0.0824879	-0.127231	-0.16035	-0.215981	-	-	-	-	-	0.0558298	0.317143	0.197339	0.296723
193	209		2017.11	15	7.39-7.40	0.159787	0.210964	0.268184	0.291734	0.299129		0.166527	0.218184	0.273853	0.300018	0.306616	193	209	-0.00673915	-0.00721972	-0.00566865	-0.00828462	-0.00748661	193	209	0.00418308	0.00493164	0.00252597	0.00661516	0.00666063	0.00227373	0.00637631	0.00246387	0.00380155	0.00681405	-0.101087	-0.108296	-0.0850298	-0.124269	-0.112299	-	-	-	-	-	0.07032	0.195773	0.0496915	0.133169
210	222		1465.75	11	5.49-5.50	0.0813387	0.0956484	0.0982887	0.124659	0.224945		0.0836078	0.0964653	0.0954284	0.122111	0.226644	210	222	-0.00226911	-0.000816877	0.00286033	0.00254716	-0.00169958	210	222	0.00303432	0.00997722	0.00471975	0.00497722	0.00516817	0.00400702	0.0101383	0.00412482	0.00328979	0.00353452	-0.0249603	-0.00898565	0.0314636	0.0280188	-0.0186954	-	-	-	-	-	0.477947	0.925552	0.473528	0.500668
224	233		1203.74	9	2.66-2.68	0.240841	0.279048	0.287851	0.303095	0.309042		0.249654	0.275821	0.287829	0.313381	0.32003	224	233	-0.0088131	0.00322688	2.21977e-05	-0.0102859	-0.0109881	224	233	0.0206928	0.00667219	0.0101678	0.0204035	0.0207999	0.014991	0.0159674	0.0166382	0.0167849	0.0146674	-0.0793179	0.0290419	0.000199779	-0.0925728	-0.0988929	-	-	-	-	-	0.58242	0.762896	0.998521	0.537074
245	252		1013.53	7	6.64-6.65	0.274493	0.328071	0.331015	0.331305	0.339391		0.279159	0.325215	0.327977	0.33398	0.343675	245	252	-0.00466635	0.00285651	0.00303832	-0.00267565	-0.00428351	245	252	0.00796878	0.00265279	0.002614	0.00341202	0.00784185	0.00483081	0.00587055	0.00325812	0.00396594	0.00322296	-0.0326645	0.0199956	0.0212682	-0.0187296	-0.0299845	-	-	-	-	-	0.434696	0.485308	0.27622	0.425754
253	260		916.354	7	5.11-5.12	0.0370158	0.0480735	0.0651864	0.0690262	0.103572		0.0374235	0.0491501	0.0543313	0.070588	0.108635	253	260	-0.000407758	-0.00107663	0.0108551	-0.00156181	-0.00506354	253	260	0.00882387	0.00519284	0.00447367	0.0053584	0.0113387	0.00505944	0.00478587	0.00697903	0.00723447	0.00585982	-0.0028543	-0.00753642	0.0759857	-0.0109327	-0.0354448	-	-	-	-	-	0.947976	0.804778	0.0859134	0.778783
261	275		1935.04	13	6.19-6.20	0.120714	0.137075	0.144328	0.169218	0.231717		0.12797	0.133727	0.138659	0.168377	0.239485	261	275	-0.00725607	0.00334811	0.00566836	0.000841229	-0.00776779	261	275	0.00489217	0.0123113	0.00374028	0.00528655	0.00246943	0.00406682	0.00736602	0.00400535	0.00247801	0.00162625	-0.0943289	0.0435254	0.0736887	0.010936	-0.100981	-	-	-	-	-	0.119411	0.706735	0.147688	0.81522
280	287		931.485	6	7.32-7.33	0.116182	0.150668	0.185615	0.202039	0.205518		0.12082	0.147436	0.182051	0.202614	0.208571	280	287	-0.00463779	0.00323124	0.00356402	-0.000575055	-0.00305243	280	287	0.00580335	0.00980923	0.00485946	0.00948547	0.00248252	0.00373473	0.00818028	0.00232432	0.00504433	0.00299577	-0.0278267	0.0193874	0.0213841	-0.00345033	-0.0183146	-	-	-	-	-	0.309128	0.683881	0.315702	0.930591
286	293		922.474	7	6.06-6.07	0.280999	0.30514	0.324137	0.409283	0.464237		0.289029	0.304552	0.320968	0.406305	0.474522	286	293	-0.00802964	0.000588773	0.00316919	0.00297808	-0.0102846	286	293	0.00145017	0.00649038	0.00878493	0.00437717	0.00677815	0.00582009	0.010036	0.0027485	0.00354052	0.00909177	-0.0562075	0.00412141	0.0221843	0.0208466	-0.0719923	-	-	-	-	-	0.0812509	0.936103	0.583058	0.411389
294	301		956.385	6	6.82-6.83	0.318072	0.375183	0.435315	0.448059	0.451163		0.328952	0.383303	0.457798	0.472631	0.461928	294	301	-0.0108804	-0.00812031	-0.0224836	-0.0245712	-0.0107649	294	301	0.0079759	0.0085092	0.005195	0.00707873	0.00925993	0.00688429	0.0112265	0.00297369	0.00523804	0.011151	-0.0652826	-0.0487219	-0.134902	-0.147427	-0.0645894	-	-	-	-	-	0.148181	0.374574	0.00288051	0.00844344
308	327		2200.1	18	5.21-5.22	0.370705	0.406553	0.416658	0.43769	0.459873		0.383894	0.399751	0.418664	0.44854	0.463511	308	327	-0.0131892	0.00680182	-0.00200583	-0.01085	-0.00363772	308	327	0.0202965	0.00251073	0.00338325	0.0015864	0.0109918	0.00988233	0.0101523	0.00809793	0.0104693	0.00566145	-0.237405	0.122433	-0.0361049	-0.1953	-0.065479	-	-	-	-	-	0.3688	0.32296	0.712414	0.150598
321	327		765.399	6	4.20-4.25	0.124328	0.157286	0.224988	0.241015	0.231584		0.12846	0.160169	0.220165	0.242051	0.234654	321	327	-0.0041319	-0.00288245	0.00482322	-0.00103532	-0.0030699	321	327	0.00393837	0.0137964	0.00936148	0.00888079	0.0061525	0.00755077	0.00966979	0.00685486	0.00287086	0.0028223	-0.0247914	-0.0172947	0.0289393	-0.00621192	-0.0184194	-	-	-	-	-	0.448003	0.781724	0.511352	0.856998
343	355		1624.87	12	6.87-6.88	0.327906	0.406099	0.428333	0.461603	0.460885		0.353998	0.412407	0.43805	0.468708	0.469554	343	355	-0.0260923	-0.0063073	-0.00971698	-0.00710476	-0.00866832	343	355	0.00596358	0.00298997	0.00296799	0.00307993	0.00694132	0.00369306	0.00508444	0.00292366	0.00430841	0.00248519	-0.313108	-0.0756876	-0.116604	-0.0852572	-0.10402	+	-	-	-	-	0.00298621	0.137652	0.0156068	0.0808192
356	373		1944.92	16	5.60-5.62	0.0561447	0.0911586	0.104076	0.0972571	0.113908		0.0667303	0.0930662	0.103105	0.103385	0.116947	356	373	-0.0105855	-0.00190756	0.000971026	-0.00612804	-0.00303822	356	373	0.0100041	0.00740639	0.00192136	0.00682685	0.00150683	0.00440653	0.00426359	0.00113962	0.00956567	0.00164776	-0.169369	-0.030521	0.0155364	-0.0980486	-0.0486115	-	-	-	-	-	0.168805	0.718727	0.493407	0.417505
370	387		2213.07	15	7.50-7.51	0.108399	0.197702	0.255889	0.318203	0.361875		0.113374	0.20099	0.257566	0.323668	0.366043	370	387	-0.00497513	-0.00328786	-0.00167712	-0.00546439	-0.00416733	370	387	0.00409963	0.00803767	0.00433834	0.00378617	0.00655423	0.00417299	0.00546792	0.00523458	0.00561479	0.00279235	-0.0746269	-0.0493179	-0.0251567	-0.0819658	-0.0625099	-	-	-	-	-	0.21473	0.589466	0.691181	0.234768
391	401		1284.74	8	7.25-7.26	0.0343427	0.0503645	0.0663582	0.0767871	0.0876919		0.0366079	0.0535277	0.062581	0.0766726	0.0851829	391	401	-0.00226518	-0.00316322	0.00377718	0.000114514	0.00250897	391	401	0.00857161	0.00907105	0.0023343	0.00620861	0.00261231	0.00506816	0.00808582	0.00965591	0.00729429	0.00634134	-0.0181214	-0.0253057	0.0302174	0.000916115	0.0200717	-	-	-	-	-	0.713682	0.675444	0.54615	0.984471
403	429		2926.48	25	6.90-6.91	0.0455227	0.0504596	0.0538612	0.0845061	0.109046		0.0481509	0.0556929	0.0584347	0.0918272	0.113585	403	429	-0.00262821	-0.00523329	-0.00457351	-0.00732115	-0.0045381	403	429	0.00989166	0.0100261	0.0097653	0.0101902	0.0102977	0.00972269	0.0101561	0.0100772	0.0115618	0.0118234	-0.0657053	-0.130832	-0.114338	-0.183029	-0.113453	-	-	-	-	-	0.759218	0.559851	0.602556	0.456845
430	443		1560.76	13	7.65-7.66	0.112207	0.159778	0.198878	0.254112	0.301064		0.120226	0.163803	0.200653	0.262545	0.313685	430	443	-0.0080191	-0.00402488	-0.00177492	-0.00843276	-0.0126213	430	443	0.0081749	0.0128542	0.00921048	0.00709934	0.00716276	0.00482841	0.00945398	0.0057773	0.00626091	0.00651961	-0.104248	-0.0523234	-0.023074	-0.109626	-0.164077	-	-	-	-	-	0.217317	0.684738	0.791393	0.197692
444	455		1389.72	9	8.21-8.22	0.110464	0.187169	0.291765	0.318127	0.312109		0.134208	0.216248	0.319828	0.317908	0.315421	444	455	-0.0237442	-0.029079	-0.0280633	0.000219156	-0.00331273	444	455	0.00787209	0.0122036	0.00980329	0.0127286	0.010648	0.00568948	0.00549755	0.00542176	0.00762117	0.00585063	-0.213698	-0.261711	-0.25257	0.00197241	-0.0298146	-	+	+	-	-	0.0133253	0.0197241	0.0122638	0.980813
454	473		2082.05	16	7.49-7.50	0.0680691	0.113841	0.163784	0.255058	0.331422		0.0851737	0.117563	0.165204	0.284324	0.350532	454	473	-0.0171046	-0.00372151	-0.00141929	-0.0292668	-0.0191103	454	473	0.00884616	0.011511	0.0125986	0.0121805	0.0150055	0.00848448	0.0108072	0.0033512	0.00539383	0.0213498	-0.273674	-0.0595442	-0.0227086	-0.468268	-0.305765	-	-	-	+	-	0.0729978	0.704002	0.859613	0.0190171
483	491		1021.54	7	6.99-7.00	0.19207	0.222635	0.272245	0.318815	0.35585		0.205551	0.224691	0.270729	0.32987	0.363014	483	491	-0.0134809	-0.00205566	0.00151593	-0.0110558	-0.00716446	483	491	0.00821429	0.00538206	0.00905803	0.00652507	0.00620672	0.00382986	0.00255077	0.00838789	0.00868559	0.00412772	-0.0943664	-0.0143896	0.0106115	-0.0773907	-0.0501512	-	-	-	-	-	0.0615674	0.582166	0.841971	0.152733
492	506		1731.81	14	6.39-6.40	0.389419	0.43156	0.430798	0.443441	0.443554		0.409901	0.432023	0.445365	0.451749	0.457423	492	506	-0.0204822	-0.000463261	-0.0145679	-0.00830787	-0.0138692	492	506	0.00650142	0.00440224	0.00402728	0.00335265	0.0108948	0.00508491	0.00746034	0.0070775	0.00880377	0.0104883	-0.286751	-0.00648565	-0.20395	-0.11631	-0.194169	-	-	-	-	-	0.0126639	0.930652	0.0362698	0.201358
507	522		1789.86	15	4.53-4.54	0.358889	0.359889	0.356784	0.360638	0.359095		0.363291	0.359213	0.359402	0.361467	0.361763	507	522	-0.00440235	0.000675423	-0.00261788	-0.000829433	-0.00266755	507	522	0.00890876	0.00699205	0.00506821	0.00326593	0.0080649	0.00647704	0.00910787	0.00610052	0.0101467	0.00458146	-0.0660353	0.0101313	-0.0392682	-0.0124415	-0.0400132	-	-	-	-	-	0.526849	0.923751	0.598113	0.899299
514	523		1187.61	9	4.70-4.71	0.414355	0.427943	0.424185	0.431592	0.447731		0.423639	0.425756	0.428858	0.433481	0.435721	514	523	-0.00928489	0.00218666	-0.00467292	-0.00188975	0.0120098	514	523	0.0115315	0.00669941	0.00869917	0.00494003	0.00910388	0.00861663	0.00828293	0.00999755	0.00993574	0.00309603	-0.083564	0.0196799	-0.0420563	-0.0170077	0.108088	-	-	-	-	-	0.326493	0.740156	0.574373	0.782685
523	531		1144.6	8	4.30-4.36	0.178856	0.2835	0.326828	0.375631	0.406827		0.184231	0.284442	0.331529	0.375449	0.407816	523	531	-0.00537555	-0.000941501	-0.00470102	0.000181981	-0.0009891	523	531	0.00391874	0.00776338	0.00865591	0.00342922	0.00935403	0.00794398	0.00843377	0.00913797	0.00976559	0.00658416	-0.0430044	-0.00753201	-0.0376082	0.00145585	-0.0079128	-	-	-	-	-	0.352513	0.893752	0.552945	0.977164
532	551		2320.2	18	7.40-7.42	0.0907594	0.149293	0.186429	0.263833	0.387647		0.114334	0.167354	0.194419	0.273383	0.401631	532	551	-0.0235742	-0.0180604	-0.00798951	-0.00954973	-0.0139841	532	551	0.0126535	0.0173541	0.0100835	0.00625613	0.0114771	0.00862485	0.0109768	0.00743543	0.00536712	0.0129566	-0.424336	-0.325087	-0.143811	-0.171895	-0.251714	-	-	-	-	-	0.0560148	0.202333	0.331327	0.115238
552	560		1188.54	8	4.45-4.47	0.0255251	0.05888	0.120147	0.191055	0.205516		0.0276325	0.0597428	0.12175	0.201644	0.206145	552	560	-0.00210734	-0.000862859	-0.0016032	-0.0105894	-0.000629691	552	560	0.00525055	0.00722089	0.00567177	0.00439087	0.00647199	0.0039386	0.00695557	0.00665163	0.00814776	0.00499517	-0.0168587	-0.00690287	-0.0128256	-0.0847152	-0.00503753	-	-	-	-	-	0.607781	0.888717	0.766633	0.118577
552	570		2318.28	16	8.04-8.05	0.0206995	0.0374423	0.0754917	0.110703	0.149755		0.0221461	0.0407412	0.0736242	0.113472	0.153495	552	570	-0.00144661	-0.00329891	0.00186748	-0.00276994	-0.00374041	552	570	0.00479491	0.00404629	0.00430339	0.00190377	0.00270916	0.00278594	0.00376435	0.00398296	0.00174634	0.00213162	-0.0231457	-0.0527826	0.0298797	-0.044319	-0.0598466	-	-	-	-	-	0.674811	0.359594	0.610572	0.136859
562	570		1035.68	6	8.16-8.18	0.0115429	0.0197202	0.0199097	0.026216	0.0748587		0.0140708	0.0156871	0.0160771	0.0216451	0.0828175	562	570	-0.00252796	0.00403311	0.0038326	0.00457082	-0.00795879	562	570	0.000619941	0.0107211	0.00155151	0.00775166	0.00587546	0.00346873	0.00537951	0.00570052	0.00371413	0.00300184	-0.0151678	0.0241987	0.0229956	0.0274249	-0.0477528	-	-	-	-	-	0.281882	0.591566	0.324045	0.409147
571	583		1549.74	12	5.72-5.74	0.0355958	0.0493743	0.0674885	0.108195	0.190087		0.038928	0.0510103	0.0624906	0.114852	0.197211	571	583	-0.00333223	-0.00163604	0.00499788	-0.00665719	-0.0071239	571	583	0.00626784	0.0124854	0.0050734	0.00323694	0.00315085	0.00643056	0.00746578	0.0069828	0.00230307	0.00280546	-0.0399868	-0.0196325	0.0599746	-0.0798863	-0.0854868	-	-	-	-	-	0.555391	0.855049	0.372644	0.0440076
584	598		1786.92	11	6.80-6.81	0.0304125	0.0772093	0.130735	0.213302	0.310829		0.0440812	0.0827428	0.124283	0.216634	0.31687	584	598	-0.0136687	-0.00553351	0.00645214	-0.00333243	-0.00604124	584	598	0.00702739	0.00574212	0.00219998	0.00317981	0.00250803	0.00467279	0.00832159	0.00891862	0.00188973	0.00253331	-0.150355	-0.0608687	0.0709735	-0.0366567	-0.0664536	-	-	-	-	-	0.0485458	0.396826	0.29064	0.193678
602	614		1526.68	10	7.58-7.60	0.0274113	0.0435798	0.0788645	0.122303	0.140221		0.0290866	0.0518787	0.0712131	0.116978	0.145133	602	614	-0.00167539	-0.0082989	0.00765132	0.00532539	-0.00491126	602	614	0.00538532	0.0159693	0.00351291	0.00838985	0.00617638	0.00309934	0.0116054	0.00752781	0.00564018	0.00826236	-0.0167539	-0.082989	0.0765132	0.0532539	-0.0491126	-	-	-	-	-	0.664787	0.506866	0.185873	0.413176
615	628		1666.88	13	6.53-6.55	0.0946758	0.116434	0.166116	0.258412	0.333407		0.100995	0.117299	0.166457	0.263355	0.328655	615	628	-0.00631898	-0.000865257	-0.000341145	-0.00494371	0.00475259	615	628	0.00516565	0.00711666	0.00388988	0.00422253	0.00534947	0.00265402	0.00341764	0.00506716	0.00615385	0.00522347	-0.0821468	-0.0112483	-0.00443488	-0.0642682	0.0617837	-	-	-	-	-	0.132578	0.858686	0.93075	0.315205
636	648		1624.86	12	7.77-7.78	0.0305832	0.077738	0.111535	0.146437	0.196536		0.03513	0.0821118	0.11799	0.152467	0.21061	636	648	-0.00454673	-0.0043738	-0.00645484	-0.00602962	-0.0140739	636	648	0.00420741	0.00462454	0.00564137	0.00472535	0.00336893	0.0051961	0.00342936	0.00364018	0.00274375	0.00294251	-0.0545607	-0.0524857	-0.0774581	-0.0723554	-0.168886	-	-	-	-	-	0.304141	0.258578	0.171198	0.128555
636	649		1737.94	13	8.52-8.53	0.028695	0.0750167	0.105203	0.138424	0.194823		0.0335874	0.0786362	0.108426	0.143151	0.208455	636	649	-0.00489234	-0.00361946	-0.00322287	-0.00472644	-0.0136325	636	649	0.00389608	0.0078341	0.00871124	0.0108151	0.011702	0.00413754	0.00707183	0.00835787	0.00949125	0.0109729	-0.0636004	-0.047053	-0.0418974	-0.0614437	-0.177223	-	-	-	-	-	0.210218	0.584471	0.66783	0.599828
649	661		1543.97	12	6.08-6.09	0.013122	0.0176698	0.0195405	0.0195535	0.044012		0.0124689	0.0184175	0.0178108	0.0184915	0.0451013	649	661	0.000653054	-0.000747701	0.00172967	0.00106199	-0.00108922	649	661	0.00325	0.00612877	0.00313613	0.00398179	0.00296661	0.00285348	0.00584584	0.0050287	0.00309115	0.00232561	0.00783664	-0.00897241	0.0207561	0.0127439	-0.0130706	-	-	-	-	-	0.806593	0.885877	0.639786	0.733656
653	666		1638.98	13	5.04-5.05	0.0240626	0.0354708	0.0385492	0.0341572	0.0559199		0.0268894	0.0347547	0.0411392	0.0333974	0.0573146	653	666	-0.0028268	0.000716081	-0.00259	0.000759806	-0.00139463	653	666	0.00548837	0.010419	0.00467337	0.00508592	0.00355043	0.00538283	0.00734581	0.00280778	0.00443216	0.00487298	-0.0367483	0.00930905	-0.03367	0.00987748	-0.0181302	-	-	-	-	-	0.558815	0.927175	0.456833	0.85484
667	687		2605.35	20	7.01-7.03	0.0344344	0.0452661	0.0577225	0.108457	0.147185		0.0395183	0.052727	0.0665253	0.122113	0.149179	667	687	-0.00508389	-0.00746093	-0.00880281	-0.0136554	-0.00199448	667	687	0.00450679	0.00199106	0.00199106	0.00199106	0.00395855	0.00314691	0.00372798	0.00672506	0.00444807	0.00324857	-0.101678	-0.149219	-0.176056	-0.273107	-0.0398896	-	-	-	-	-	0.184423	0.0377453	0.0953923	0.00831966
705	718		1616.86	13	6.66-6.67	0.146511	0.186966	0.2689	0.376275	0.460387		0.147894	0.186671	0.255028	0.378123	0.451158	705	718	-0.00138249	0.000294787	0.0138727	-0.00184785	0.00922839	705	718	0.00672508	0.00705137	0.00410571	0.0033701	0.00453192	0.00331678	0.00646188	0.0086901	0.00461097	0.00882408	-0.0179724	0.00383223	0.180345	-0.0240221	0.119969	-	-	-	-	-	0.765453	0.959986	0.066764	0.60511
713	734		2677.46	21	6.75-6.76	0.301405	0.377329	0.395095	0.439771	0.531061		0.325953	0.384405	0.406332	0.461405	0.534561	713	734	-0.0245489	-0.00707521	-0.0112368	-0.0216337	-0.00350005	713	734	0.0105768	0.00454814	0.005194	0.00308651	0.0117647	0.00860664	0.0100883	0.00972942	0.010276	0.00650678	-0.515528	-0.148579	-0.235974	-0.454307	-0.0735011	-	-	-	-	-	0.0355889	0.330229	0.152381	0.0250711
735	745		1421.7	9	6.30-6.32	0.0655617	0.157587	0.33004	0.469126	0.478219		0.0518241	0.123761	0.268906	0.483022	0.488428	735	745	0.0137376	0.0338261	0.061134	-0.0138956	-0.0102086	735	745	0.00876502	0.0127572	0.0142764	0.00529568	0.00621413	0.00591894	0.00788815	0.0134626	0.0106892	0.0037405	0.123638	0.304435	0.550206	-0.125061	-0.0918775	-	+	+	-	-	0.0876697	0.0174501	0.00570698	0.113811
746	764		2005.05	16	8.49-8.50	0.0366816	0.0546013	0.0548197	0.0683173	0.171735		0.0366921	0.0517083	0.0441676	0.0624618	0.158018	746	764	-1.04857e-05	0.00289307	0.0106521	0.00585548	0.0137162	746	764	0.0110139	0.0107851	0.00664845	0.00621026	0.0103446	0.010159	0.00987962	0.00856485	0.00483678	0.0073672	-0.00016777	0.0462892	0.170434	0.0936876	0.219459	-	-	-	-	-	0.999091	0.749145	0.164038	0.267071
754	766		1442.82	10	7.51-7.52	0.0958141	0.132563	0.134623	0.159545	0.267215		0.101716	0.131739	0.12638	0.154819	0.256057	754	766	-0.00590166	0.000823951	0.00824216	0.00472627	0.0111575	754	766	0.0152628	0.00945177	0.00381854	0.00554029	0.00471534	0.0149304	0.00651909	0.00935265	0.00749117	0.00340596	-0.0590166	0.00823951	0.0824216	0.0472627	0.111575	-	-	-	-	-	0.657107	0.907079	0.230489	0.429232
767	781		1818.94	13	6.88-6.89	0.131177	0.174619	0.227829	0.260413	0.268858		0.131165	0.154716	0.181169	0.228002	0.266044	767	781	1.17168e-05	0.0199034	0.0466593	0.0324108	0.00281364	767	781	0.00563958	0.00598701	0.00302479	0.00416004	0.00373391	0.00589251	0.0040388	0.00311827	0.003829	0.00548056	0.000152318	0.258744	0.606571	0.42134	0.0365773	-	-	+	+	-	0.998134	0.00881759	4.91493e-05	0.000577761
770	781		1457.84	10	6.49-6.52	0.109483	0.150051	0.177274	0.200019	0.210261		0.114719	0.141511	0.166844	0.178984	0.202935	770	781	-0.00523642	0.0085404	0.0104301	0.021035	0.0073255	770	781	0.0043426	0.00450066	0.00362528	0.00316049	0.00427682	0.00344084	0.00461181	0.00379437	0.00471965	0.00398212	-0.0523642	0.085404	0.104301	0.21035	0.073255	-	-	-	-	-	0.176976	0.0833469	0.0262345	0.00303585
782	789		1018.43	6	7.37-7.38	0.154555	0.21202	0.298234	0.319145	0.318534		0.15242	0.204113	0.271794	0.32363	0.327487	782	789	0.00213503	0.00790728	0.0264406	-0.00448455	-0.00895309	782	789	0.0103836	0.0164382	0.00674227	0.00929691	0.0144855	0.00668102	0.0164893	0.0106911	0.00815563	0.00863926	0.0128102	0.0474437	0.158643	-0.0269073	-0.0537185	-	-	-	-	-	0.779478	0.58799	0.0222926	0.564033
782	792		1347.59	9	8.37-8.38	0.271797	0.329332	0.395311	0.406947	0.403894		0.273983	0.329384	0.393503	0.417071	0.414763	782	792	-0.00218641	-5.17537e-05	0.00180819	-0.0101246	-0.0108699	782	792	0.00528477	0.0118595	0.00737135	0.0107724	0.0125806	0.0103122	0.0166375	0.011593	0.0118195	0.0150522	-0.0196777	-0.000465784	0.0162737	-0.0911214	-0.0978289	-	-	-	-	-	0.760195	0.99671	0.830848	0.334415
798	811		1693.82	13	6.43-6.45	0.0834897	0.13105	0.161007	0.214861	0.256471		0.0889818	0.127314	0.152743	0.209362	0.257507	798	811	-0.0054921	0.00373671	0.00826456	0.0054989	-0.00103574	798	811	0.0050714	0.0147556	0.00579445	0.0046108	0.0114751	0.00211411	0.0067098	0.00246884	0.00823892	0.00384896	-0.0713974	0.0485773	0.107439	0.0714857	-0.0134647	-	-	-	-	-	0.158437	0.710085	0.085471	0.370143
815	821		902.513	6	6.38-6.40	0.00987436	0.00674227	0.00871523	0.00655408	0.00766299		0.00639845	0.00471634	0.00572645	0.00581402	0.00667255	815	821	0.0034759	0.00202594	0.00298878	0.000740066	0.000990434	815	821	0.00410541	0.00226692	0.00415526	0.0027603	0.00188337	0.00221615	0.00363797	0.00181678	0.00179636	0.00525276	0.0208554	0.0121556	0.0179327	0.0044404	0.0059426	-	-	-	-	-	0.266435	0.458963	0.317363	0.716947
822	830		1087.52	8	7.08-7.09	0.0961722	0.116676	0.131012	0.195345	0.272971		0.1077	0.119946	0.137074	0.210634	0.282274	822	830	-0.0115277	-0.00327001	-0.00606181	-0.015289	-0.00930381	822	830	0.00876863	0.00362762	0.00384368	0.00679829	0.00931885	0.00624255	0.00481029	0.00391736	0.00680615	0.0052024	-0.0922219	-0.02616	-0.0484945	-0.122312	-0.0744305	-	-	-	-	-	0.137194	0.400403	0.128286	0.0512267
831	839		1065.56	7	7.87-7.88	0.0273705	0.0493521	0.0758453	0.094328	0.183522		0.0289335	0.0507851	0.0692077	0.105574	0.188274	831	839	-0.00156291	-0.00143299	0.00663765	-0.0112463	-0.00475244	831	839	0.00999558	0.00587543	0.00555424	0.00622028	0.00506733	0.00646641	0.00706228	0.00845948	0.00474787	0.00436108	-0.0109404	-0.0100309	0.0464636	-0.0787241	-0.0332671	-	-	-	-	-	0.83127	0.800394	0.319382	0.0675366
848	859		1426.75	11	5.05-5.06	0.080167	0.117661	0.163916	0.207611	0.282259		0.0791889	0.0888458	0.086945	0.0915621	0.151076	848	859	0.000978025	0.0288152	0.076971	0.116048	0.131183	848	859	0.00209191	0.00805418	0.00524082	0.00233082	0.00682761	0.0022634	0.00587608	0.00284267	0.00116265	0.0039713	0.0107583	0.316967	0.846681	1.27653	1.44302	-	+	+	+	+	0.611818	0.00745861	2.3683e-05	1.69006e-07
871	879		1111.53	8	4.39-4.42	0.082686	0.136951	0.169855	0.19486	0.198599		0.0905757	0.14147	0.176485	0.195558	0.203163	871	879	-0.00788976	-0.00451876	-0.00662942	-0.000698538	-0.00456443	871	879	0.00524214	0.00657837	0.00822861	0.00568736	0.0121082	0.0040723	0.0096766	0.00555119	0.0101816	0.0071777	-0.0631181	-0.0361501	-0.0530353	-0.0055883	-0.0365155	-	-	-	-	-	0.108617	0.540184	0.311731	0.922366
873	893		2468.23	20	5.45-5.46	0.114441	0.186425	0.227418	0.231141	0.252634		0.12487	0.193167	0.236113	0.24027	0.260262	873	893	-0.0104285	-0.00674227	-0.00869448	-0.00912914	-0.00762853	873	893	0.00605541	0.00556181	0.00340121	0.00309007	0.00706733	0.00412859	0.00534619	0.00235281	0.00549934	0.00508228	-0.20857	-0.134845	-0.17389	-0.182583	-0.152571	-	-	-	-	-	0.0693501	0.20465	0.0219396	0.0662927
909	921		1455.77	12	6.67-6.68	0.032115	0.0445896	0.0692672	0.0776554	0.0936429		0.0315671	0.0491436	0.0702354	0.0755281	0.089173	909	921	0.000547921	-0.00455399	-0.000968175	0.0021273	0.00446992	909	921	0.00231577	0.00287463	0.00231577	0.00446358	0.00373961	0.00383067	0.00275184	0.00382616	0.00233904	0.00245015	0.00657506	-0.0546479	-0.0116181	0.0255276	0.0536391	-	-	-	-	-	0.842461	0.118515	0.72673	0.505202
922	929		905.44	7	4.88-4.89	0.055663	0.071527	0.0815446	0.084011	0.0871362		0.059312	0.0710706	0.0660454	0.0779142	0.0888322	922	929	-0.00364901	0.000456323	0.0154992	0.00609681	-0.00169599	922	929	0.0127863	0.0154248	0.00774661	0.00928808	0.00335273	0.0128198	0.0113422	0.00834784	0.00498817	0.00356008	-0.025543	0.00319426	0.108494	0.0426777	-0.011872	-	-	-	-	-	0.744641	0.96905	0.077896	0.373201
930	956		3388.86	25	6.59-6.65	0.0621485	0.0793886	0.106174	0.168134	0.185408		0.0721356	0.0797967	0.112244	0.173027	0.186893	930	956	-0.00998706	-0.000408168	-0.0060694	-0.00489249	-0.00148525	930	956	0.0097728	0.00736839	0.00806525	0.00215095	0.0122792	0.00502057	0.0101665	0.0067068	0.00894923	0.00600366	-0.249677	-0.0102042	-0.151735	-0.122312	-0.0371313	-	-	-	-	-	0.190507	0.957799	0.37296	0.409317
961	970		1057.63	9	5.22-5.23	0.139826	0.154588	0.170684	0.205289	0.249572		0.14399	0.156602	0.172858	0.213203	0.258773	961	970	-0.00416421	-0.00201361	-0.00217439	-0.00791403	-0.00920101	961	970	0.0102876	0.00249252	0.00315624	0.00424798	0.00853606	0.00526294	0.00336792	0.00709922	0.00561663	0.00386657	-0.0374779	-0.0181225	-0.0195695	-0.0712263	-0.0828091	-	-	-	-	-	0.566352	0.451996	0.6532	0.123453
964	976		1450.73	12	4.21-4.22	0.211307	0.242172	0.286637	0.328026	0.34561		0.223327	0.242222	0.291908	0.347278	0.346831	964	976	-0.0120206	-5.04967e-05	-0.00527152	-0.019252	-0.00122112	964	976	0.024796	0.00623446	0.00741014	0.00608021	0.0202756	0.0207326	0.0129075	0.0149167	0.0199141	0.0319879	-0.144247	-0.00060596	-0.0632583	-0.231024	-0.0146534	-	-	-	-	-	0.554549	0.995424	0.612719	0.184526
1002	1013		1299.58	10	8.84-8.85	0.0808369	0.145605	0.155561	0.196777	0.243006		0.0704372	0.0869347	0.157488	0.212966	0.250544	1002	1013	0.0103997	0.0586705	-0.00192726	-0.0161893	-0.00753874	1002	1013	0.00953532	0.00784912	0.016864	0.0197189	0.0171785	0.00865486	0.00867185	0.0101811	0.0158406	0.0230555	0.103997	0.586705	-0.0192726	-0.161893	-0.0753874	-	+	-	-	-	0.234438	0.000966155	0.873662	0.329762
1006	1016		1165.56	9	7.77-7.79	0.152505	0.223391	0.242887	0.325717	0.400231		0.151972	0.16706	0.174867	0.300947	0.334062	1006	1016	0.000532745	0.0563311	0.0680207	0.0247699	0.0661688	1006	1016	0.0110446	0.010824	0.0149449	0.011584	0.0149455	0.01093	0.0131821	0.0139532	0.0178431	0.0122962	0.0047947	0.50698	0.612187	0.222929	0.595519	-	+	+	-	+	0.955495	0.00462173	0.00450042	0.113924
1029	1036		933.452	7	4.77-4.78	0.119474	0.190471	0.252525	0.321708	0.358667		0.124515	0.191642	0.24464	0.332493	0.359507	1029	1036	-0.00504115	-0.00117077	0.00788489	-0.0107852	-0.000840271	1029	1036	0.00177137	0.00388064	0.00810911	0.00927704	0.00243409	0.00341485	0.0101082	0.00621224	0.00707821	0.00862157	-0.0352881	-0.00819536	0.0551943	-0.0754967	-0.0058819	-	-	-	-	-	0.0857528	0.860553	0.252212	0.184658
1039	1057		2321	18	6.37-6.38	0.162391	0.182715	0.186183	0.194575	0.211051		0.17939	0.186393	0.190612	0.198973	0.222781	1039	1057	-0.0169985	-0.00367844	-0.00442813	-0.0043979	-0.0117308	1039	1057	0.00850865	0.00364845	0.00453673	0.00342703	0.00631997	0.00591795	0.00694782	0.00634633	0.00605212	0.00449583	-0.305974	-0.0662119	-0.0797064	-0.0791623	-0.211155	-	-	-	-	-	0.0468327	0.46241	0.381193	0.334935
1058	1068		1321.74	10	4.54-4.55	0.323147	0.340821	0.336658	0.335393	0.335554		0.33286	0.33607	0.341385	0.341042	0.343069	1058	1068	-0.00971325	0.00475055	-0.00472638	-0.00564923	-0.00751534	1058	1068	0.00938289	0.0045872	0.00248102	0.0062106	0.00803411	0.00857483	0.00862417	0.00868653	0.0037362	0.00464283	-0.0971325	0.0475055	-0.0472638	-0.0564923	-0.0751534	-	-	-	-	-	0.256223	0.447015	0.416091	0.248343
1060	1068		1061.59	8	2.66-2.68	0.394346	0.407942	0.406277	0.404033	0.407848		0.405312	0.408681	0.407584	0.411963	0.418092	1060	1068	-0.0109652	-0.000738549	-0.00130712	-0.00792964	-0.0102441	1060	1068	0.0122137	0.00841391	0.00494881	0.00905091	0.0119783	0.0149266	0.014875	0.0155646	0.0131127	0.00800911	-0.0877219	-0.00590839	-0.010457	-0.0634371	-0.0819525	-	-	-	-	-	0.380504	0.943926	0.896449	0.437292
Start	End	Mod	m/z	#D	RT	0.005	0.05	0.5	5	50		0.005	0.05	0.5	5	50	Start	End	0.005	0.05	0.5	5	50	Start	End	0.005	0.05	0.5	5	50	0.005	0.05	0.5	5	50
8	21		1877.9	13	4.71-4.72	0.156161	0.21078	0.228861	0.236004	0.261801		0.155367	0.212634	0.231738	0.233452	0.260604	8	21	0.000794702	-0.00185422	-0.00287765	0.00255162	0.00119681	8	21	0.00782026	0.00480141	0.00261046	0.00339039	0.00402717	0.00383588	0.0037756	0.00458236	0.00509891	0.00946145	0.0103311	-0.0241049	-0.0374095	0.0331711	0.0155585	-	-	-	-	-	0.882093	0.626832	0.398121	0.510374
22	30		1008.57	8	8.12-8.13	0.0528902	0.0677416	0.0995407	0.13274	0.14853		0.0489463	0.0684844	0.0928415	0.135634	0.15049	22	30	0.00394385	-0.000742826	0.00669923	-0.00289432	-0.00195999	22	30	0.0153644	0.0184427	0.00695268	0.00205877	0.00573786	0.0147072	0.0112323	0.0139808	0.003891	0.00489114	0.0315508	-0.0059426	0.0535938	-0.0231545	-0.0156799	-	-	-	-	-	0.764162	0.955347	0.498677	0.31836
25	37		1366.77	12	6.48-6.51	0.269124	0.27616	0.278158	0.273589	0.28557		0.272447	0.275024	0.270282	0.274296	0.285527	25	37	-0.00332248	0.00113521	0.00787592	-0.000707873	4.33223e-05	25	37	0.00537748	0.00422802	0.0045803	0.0030688	0.00446974	0.00526407	0.00438208	0.00264266	0.00298105	0.00209483	-0.0398698	0.0136225	0.094511	-0.00849448	0.000519868	-	-	-	-	-	0.487057	0.762942	0.0613459	0.788667
38	52		1604.76	13	6.00-6.01	0.363609	0.450171	0.523771	0.541708	0.53454		0.367439	0.452783	0.524313	0.543789	0.543534	38	52	-0.00383011	-0.00261182	-0.000541348	-0.00208142	-0.00899457	38	52	0.00362804	0.00777399	0.0016974	0.0047435	0.00596426	0.00678918	0.00531287	0.00149414	0.00575463	0.004135	-0.0497914	-0.0339536	-0.00703753	-0.0270585	-0.116929	-	-	-	-	-	0.437397	0.656011	0.699677	0.654072
53	60		936.457	7	7.90-7.92	0.0577985	0.106445	0.147494	0.143969	0.158987		0.0620711	0.112157	0.137206	0.151015	0.160671	53	60	-0.00427263	-0.00571208	0.0102878	-0.00704525	-0.0016837	53	60	0.00748723	0.0115063	0.00716414	0.00465121	0.0069713	0.00917534	0.00851892	0.00561511	0.00771176	0.0020544	-0.0299084	-0.0399845	0.0720143	-0.0493168	-0.0117859	-	-	-	-	-	0.565915	0.527543	0.12189	0.246894
53	65		1453.66	12	7.70-7.71	0.0516233	0.077496	0.097577	0.185735	0.235711		0.0497471	0.0806588	0.0953155	0.192481	0.240261	53	65	0.0018762	-0.0031629	0.0022615	-0.00674604	-0.00454921	53	65	0.0118559	0.00827391	0.00436727	0.00447093	0.00291777	0.00853238	0.0065436	0.00639183	0.00687123	0.00328081	0.0225143	-0.0379547	0.027138	-0.0809525	-0.0545905	-	-	-	-	-	0.834843	0.630942	0.639478	0.227194
53	73		2347.06	19	7.78-7.80	0.0876782	0.146167	0.182563	0.218415	0.282628		0.0830762	0.150337	0.174595	0.21867	0.28448	53	73	0.00460195	-0.00417015	0.00796741	-0.000255432	-0.00185216	53	73	0.019212	0.0145886	0.0076852	0.00428326	0.00448501	0.0128756	0.0120777	0.00952045	0.00476618	0.00398333	0.0874371	-0.0792329	0.151381	-0.0048532	-0.0351909	-	-	-	-	-	0.747718	0.72232	0.32244	0.94827
77	106		3159.85	20	4.14-4.15	0.490932	0.497889	0.493715	0.498857	0.496697		0.50148	0.501619	0.49975	0.500888	0.496395	77	106	-0.010548	-0.00373057	-0.00603488	-0.00203102	0.000302428	77	106	0.00616727	0.0124382	0.0111515	0.00134178	0.00818427	0.00376054	0.0056899	0.00414939	0.0100019	0.00808024	-0.21096	-0.0746115	-0.120698	-0.0406203	0.00604857	-	-	-	-	-	0.0647162	0.661257	0.42928	0.744971
103	116		1542.8	12	7.47-7.48	0.0367	0.0502722	0.0569507	0.0770984	0.182754		0.0348334	0.0480149	0.0466003	0.0700212	0.166776	103	116	0.00186654	0.00225727	0.0103504	0.00707717	0.0159773	103	116	0.0110628	0.0109892	0.00448317	0.00392357	0.00351233	0.0085573	0.0108556	0.00778219	0.00516869	0.00355215	0.0223985	0.0270872	0.124205	0.084926	0.191727	-	-	-	-	-	0.828539	0.812662	0.116632	0.131905
107	118		1341.69	10	8.05-8.06	0.470715	0.527104	0.56916	0.590416	0.588484		0.487949	0.537106	0.57322	0.600847	0.60196	107	118	-0.0172337	-0.0100028	-0.00405916	-0.010431	-0.0134765	107	118	0.00228929	0.00719272	0.00555022	0.00355442	0.00653455	0.00801578	0.0166461	0.00886909	0.0105988	0.012726	-0.172337	-0.100028	-0.0405916	-0.10431	-0.134765	-	-	-	-	-	0.0231536	0.393468	0.538412	0.181362
108	118		1226.66	9	7.83-7.85	0.426276	0.482615	0.53094	0.565544	0.552746		0.43601	0.490006	0.536938	0.570404	0.566334	108	118	-0.00973461	-0.00739097	-0.00599742	-0.00485946	-0.0135881	108	118	0.00966237	0.00800478	0.00380979	0.0044637	0.00340876	0.0123574	0.0126738	0.0105568	0.01247	0.00913196	-0.0876115	-0.0665188	-0.0539768	-0.0437351	-0.122292	-	-	-	-	-	0.34295	0.441231	0.407056	0.559651
119	132		1478.79	9	8.21-8.22	0.0965661	0.15937	0.198513	0.261301	0.330786		0.0917134	0.155111	0.194167	0.250336	0.329519	119	132	0.00485271	0.00425901	0.00434584	0.0109653	0.00126735	119	132	0.0174314	0.015722	0.0227704	0.0228494	0.0260365	0.00848516	0.0138699	0.0122214	0.0135746	0.0242506	0.0436744	0.0383311	0.0391126	0.0986876	0.0114062	-	-	-	-	-	0.686975	0.742701	0.785325	0.514341
150	158		1055.51	8	4.38-4.41	0.479436	0.476453	0.473288	0.483359	0.482852		0.482512	0.47709	0.475909	0.485878	0.486557	150	158	-0.00307602	-0.000636451	-0.00262045	-0.0025189	-0.00370557	150	158	0.0159088	0.0168982	0.00810099	0.0103471	0.01152	0.0113975	0.00850317	0.00775773	0.00693433	0.00580464	-0.0246082	-0.00509161	-0.0209636	-0.0201512	-0.0296446	-	-	-	-	-	0.798911	0.956325	0.706438	0.743805
162	173		1361.64	10	6.12-6.13	0.384493	0.397362	0.420502	0.470594	0.534615		0.394308	0.403112	0.424125	0.483894	0.542187	162	173	-0.00981468	-0.00575044	-0.00362307	-0.0133	-0.00757196	162	173	0.00426611	0.00468874	0.00290022	0.00265607	0.00342263	0.00130287	0.00641876	0.0032511	0.00661998	0.00355618	-0.0981468	-0.0575044	-0.0362307	-0.133	-0.0757196	-	-	-	-	-	0.0189236	0.278451	0.223186	0.0319888
168	173		633.273	4	4.06-4.12	0.53176	0.527094	0.527947	0.530196	0.524875		0.543817	0.532157	0.534741	0.544045	0.535202	168	173	-0.0120566	-0.00506291	-0.00679387	-0.0138485	-0.0103273	168	173	0.012423	0.0121976	0.0172442	0.00610375	0.0109583	0.00879746	0.0124625	0.00719454	0.0080952	0.00645199	-0.0482263	-0.0202517	-0.0271755	-0.055394	-0.0413091	-	-	-	-	-	0.24203	0.641481	0.563021	0.0771667
177	186		1099.58	9	7.77-7.78	0.0845388	0.103458	0.115834	0.121287	0.159202		0.0859297	0.107447	0.115255	0.124225	0.163405	177	186	-0.00139097	-0.00398921	0.000578734	-0.00293807	-0.00420272	177	186	0.00529151	0.00440434	0.00500957	0.00325619	0.00390213	0.00575889	0.00423265	0.00436179	0.00357273	0.0031143	-0.0125188	-0.0359029	0.00520861	-0.0264426	-0.0378245	-	-	-	-	-	0.773416	0.32122	0.887351	0.351853
186	202		1926.12	13	7.64-7.65	0.0958696	0.122837	0.125715	0.141576	0.221452		0.0984952	0.123054	0.123328	0.142517	0.225067	186	202	-0.00262566	-0.00021693	0.00238691	-0.000940992	-0.00361428	186	202	0.00374554	0.00535626	0.00355043	0.00317295	0.00343462	0.00387612	0.0035551	0.00305273	0.00279377	0.00295432	-0.0341336	-0.00282009	0.0310298	-0.0122329	-0.0469857	-	-	-	-	-	0.446327	0.956196	0.427141	0.719475
207	219		1451.69	11	6.70-6.72	0.377763	0.465029	0.522522	0.544401	0.541037		0.390804	0.47459	0.525957	0.553258	0.550965	207	219	-0.0130414	-0.00956081	-0.00343528	-0.00885721	-0.00992826	207	219	0.00970781	0.00660295	0.00394642	0.00285089	0.00743819	0.0067659	0.0101776	0.00315703	0.0037058	0.00541341	-0.143456	-0.105169	-0.0377881	-0.0974294	-0.109211	-	-	-	-	-	0.128903	0.243993	0.304328	0.0304675
220	237		2220.3	15	6.72-6.73	0.0539611	0.0566325	0.0684848	0.129612	0.315709		0.0494558	0.0601818	0.0667873	0.134971	0.322549	220	237	0.00450537	-0.00354923	0.00169757	-0.00535887	-0.00684032	220	237	0.00290964	0.00170854	0.00354319	0.00152965	0.00340338	0.00618315	0.0034908	0.0034248	0.00282877	0.00227704	0.0675806	-0.0532384	0.0254636	-0.080383	-0.102605	-	-	-	-	-	0.317193	0.188868	0.582857	0.0447306
224	238		1866.07	12	5.87-5.88	0.0620085	0.0703136	0.0774342	0.130948	0.265412		0.0667951	0.0661213	0.0766694	0.131849	0.265149	224	238	-0.00478661	0.00419224	0.000764809	-0.000900846	0.000263429	224	238	0.0017798	0.00585734	0.00210191	0.00316648	0.00519638	0.000156457	0.00258784	0.000373068	0.00438613	0.00342228	-0.0574393	0.0503068	0.0091777	-0.0108102	0.00316115	-	-	-	-	-	0.00973187	0.320174	0.568515	0.787347
238	250		1663.99	12	8.98-8.99	0.0140481	0.0162594	0.0173417	0.00879958	0.0166308		0.0127058	0.0190291	0.0162564	0.0161946	0.0180007	238	250	0.00134235	-0.00276968	0.00108526	-0.00739505	-0.00136994	238	250	0.00488107	0.00196201	0.0046273	0.00217191	0.0021468	0.00256926	0.00302677	0.00217835	0.00125846	0.00219923	0.0161082	-0.0332362	0.0130232	-0.0887406	-0.0164393	-	-	-	-	-	0.695051	0.254299	0.731839	0.00696949
238	259		2622.5	21	8.53-8.54	0.0793226	0.1056	0.130296	0.15207	0.175952		0.0823628	0.107046	0.127779	0.156265	0.182143	238	259	-0.00304026	-0.00144539	0.00251708	-0.00419421	-0.00619084	238	259	0.00260018	0.00453075	0.0058327	0.00399275	0.00461243	0.00329586	0.00539278	0.00397566	0.00430984	0.00587207	-0.0638455	-0.0303532	0.0528587	-0.0880784	-0.130008	-	-	-	-	-	0.278008	0.740214	0.570246	0.283912
241	250		1336.78	9	7.18-7.19	0.00924013	0.0113742	0.0161213	0.00952747	0.0111764		0.00811982	0.0112628	0.009831	0.00772664	0.0138548	241	250	0.00112031	0.000111356	0.00629029	0.00180083	-0.00267844	241	250	0.00417525	0.00505838	0.00647621	0.00270383	0.00253483	0.00262325	0.00322271	0.00233505	0.00305077	0.00423068	0.0100828	0.00100221	0.0566126	0.0162075	-0.024106	-	-	-	-	-	0.714009	0.975887	0.188679	0.486833
260	266		788.426	6	4.35-4.39	0.0430305	0.077197	0.129511	0.162391	0.26907		0.0392601	0.0761218	0.122095	0.161806	0.266245	260	266	0.00377042	0.00107524	0.00741593	0.000584805	0.0028245	260	266	0.00585982	0.00301913	0.00253753	0.00486093	0.0033383	0.00386185	0.00292347	0.00708536	0.00521505	0.0035596	0.0226225	0.00645143	0.0444956	0.00350883	0.016947	-	-	-	-	-	0.404761	0.680572	0.163068	0.893886
262	272		1291.71	9	8.31-8.32	0.017545	0.0248981	0.033956	0.0662578	0.0998679		0.0218542	0.0286304	0.0314296	0.0788381	0.107879	262	272	-0.00430917	-0.00373228	0.00252637	-0.0125803	-0.00801104	262	272	0.00583922	0.00647081	0.00471928	0.00423817	0.0047676	0.00449644	0.00583848	0.00571168	0.0077286	0.0046858	-0.0387826	-0.0335905	0.0227373	-0.113223	-0.0720993	-	-	-	-	-	0.368467	0.49944	0.586545	0.0687937
273	281		987.453	8	5.74-5.75	0.438004	0.45167	0.495708	0.505282	0.506883		0.441779	0.451297	0.483826	0.507825	0.503673	273	281	-0.00377539	0.000372517	0.011882	-0.00254318	0.00320971	273	281	0.0151738	0.00543819	0.00383154	0.0048074	0.00473317	0.00470516	0.0097947	0.00686783	0.00379994	0.0030029	-0.0302031	0.00298013	0.0950563	-0.0203455	0.0256777	-	-	-	-	-	0.701722	0.956835	0.05899	0.511996
278	286		950.406	8	4.89-4.90	0.356306	0.367259	0.385731	0.451214	0.442634		0.362608	0.372689	0.390579	0.446714	0.441518	278	286	-0.00630229	-0.00542964	-0.00484851	0.00449986	0.00111617	278	286	0.0238353	0.00793722	0.0101396	0.01994	0.0101907	0.0204294	0.0251374	0.00856015	0.0243714	0.0221847	-0.0504183	-0.0434371	-0.0387881	0.0359989	0.00892936	-	-	-	-	-	0.745574	0.739297	0.561202	0.816697
287	293		827.56	6	7.40-7.41	0.00253256	0.00610338	0.0033578	0.00493506	0.00949099		0.00391464	0.00461957	0.00524338	0.00552943	0.0131895	287	293	-0.00138208	0.00148381	-0.00188558	-0.000594371	-0.00369849	287	293	0.00225993	0.0022007	0.00159566	0.00292513	0.00150497	0.00179967	0.002039	0.00194757	0.00166759	0.00248675	-0.00829249	0.00890287	-0.0113135	-0.00356623	-0.0221909	-	-	-	-	-	0.453902	0.439926	0.26434	0.775047
288	293		714.476	5	7.40-7.41	0.00601192	0.00440221	0.00642185	0.0124936	0.0156742		0.00401082	0.00363687	0.00966004	0.00650662	0.0141987	288	293	0.0020011	0.000765342	-0.00323819	0.00598698	0.0014755	288	293	0.00480618	0.00250419	0.00299426	0.00721457	0.000852097	0.000980795	0.00323488	0.00232296	0.00420993	0.00102318	0.0100055	0.00382671	-0.0161909	0.0299349	0.00737748	-	-	-	-	-	0.518805	0.762144	0.212976	0.282271
326	333		979.419	7	7.75-7.76	0.228609	0.286004	0.348282	0.364788	0.365659		0.244123	0.288888	0.372432	0.395567	0.376932	326	333	-0.0155143	-0.00288395	-0.0241503	-0.0307794	-0.0112723	326	333	0.0117553	0.0207695	0.00930952	0.00972863	0.0178359	0.0135352	0.0104122	0.0157881	0.0169844	0.014389	-0.1086	-0.0201876	-0.169052	-0.215456	-0.0789062	-	-	-	-	-	0.208264	0.840284	0.0845791	0.052786
334	341		1025.47	7	6.41-6.42	0.232049	0.308438	0.407622	0.484694	0.484199		0.244909	0.312937	0.408835	0.487906	0.48645	334	341	-0.01286	-0.00449858	-0.00121334	-0.00321224	-0.0022515	334	341	0.00434421	0.00776269	0.00481599	0.00423147	0.00635367	0.00671019	0.00550946	0.00518117	0.00641296	0.00515721	-0.0900199	-0.0314901	-0.00849338	-0.0224857	-0.0157605	-	-	-	-	-	0.0494901	0.45901	0.781185	0.509062
342	356		1707.85	14	6.41-6.42	0.11777	0.171949	0.192253	0.254455	0.358592		0.105174	0.165567	0.183485	0.251844	0.347791	342	356	0.0125956	0.00638221	0.00876813	0.00261069	0.0108005	342	356	0.0135322	0.0117622	0.00442975	0.00215634	0.00209137	0.00285186	0.0119929	0.0079933	0.0101451	0.00638103	0.176339	0.089351	0.122754	0.0365497	0.151208	-	-	-	-	-	0.189812	0.546443	0.171884	0.685349
356	368		1492.72	12	4.27-4.29	0.198173	0.21051	0.262377	0.276684	0.283466		0.192816	0.225478	0.253187	0.276215	0.282325	356	368	0.00535679	-0.0149682	0.00918994	0.000469003	0.00114082	356	368	0.0101881	0.0127942	0.00886948	0.00675855	0.00971514	0.00940131	0.00734078	0.0101553	0.0127203	0.00577769	0.0642815	-0.179618	0.110279	0.00562804	0.0136898	-	-	-	-	-	0.539964	0.153645	0.303192	0.957731
369	380		1314.79	11	4.49-4.51	0.0625569	0.105962	0.098625	0.18162	0.221639		0.0711691	0.100562	0.109526	0.182489	0.201422	369	380	-0.00861218	0.00539986	-0.0109009	-0.000869155	0.0202165	369	380	0.0126594	0.0159101	0.0179547	0.0111611	0.013836	0.0135526	0.0139586	0.0195638	0.0127309	0.0171181	-0.094734	0.0593985	-0.119909	-0.00956071	0.222382	-	-	-	-	-	0.466289	0.681406	0.516327	0.933422
371	380		1100.65	9	2.66-2.67	0.0808093	0.128825	0.149287	0.22805	0.292968		0.0968202	0.134971	0.157268	0.248576	0.292167	371	380	-0.0160109	-0.00614557	-0.0079816	-0.0205265	0.000801079	371	380	0.0100581	0.00895659	0.00911602	0.012681	0.0135914	0.0102588	0.00885725	0.0135912	0.0143266	0.0156123	-0.144098	-0.0553102	-0.0718344	-0.184738	0.00720971	-	-	-	-	-	0.125779	0.445675	0.445817	0.13668
381	400		2315.18	18	6.76-6.77	0.1785	0.207846	0.243528	0.267519	0.282384		0.184106	0.201506	0.245338	0.273876	0.285135	381	400	-0.0056059	0.00634002	-0.00181028	-0.00635639	-0.00275067	381	400	0.00646229	0.00934137	0.00639238	0.00386117	0.003448	0.00805427	0.0030891	0.0109056	0.00697878	0.00226073	-0.100906	0.11412	-0.032585	-0.114415	-0.0495121	-	-	-	-	-	0.400308	0.326898	0.816315	0.239591
396	411		1920.98	15	6.20-6.21	0.175638	0.193114	0.221813	0.235574	0.241169		0.174734	0.194732	0.222223	0.233919	0.250421	396	411	0.000904489	-0.00161862	-0.000410007	0.00165489	-0.00925121	396	411	0.00380773	0.0037092	0.00273488	0.00382745	0.00677322	0.00274099	0.00327741	0.00438779	0.00257645	0.00712789	0.0135673	-0.0242792	-0.00615011	0.0248234	-0.138768	-	-	-	-	-	0.755216	0.601388	0.897389	0.568085
402	413		1486.76	11	5.83-5.84	0.178639	0.220645	0.243266	0.242224	0.249262		0.186431	0.224549	0.241014	0.240004	0.252944	402	413	-0.00779259	-0.00390337	0.00225145	0.00221955	-0.00368162	402	413	0.00574232	0.00566346	0.003059	0.00284136	0.00319837	0.00362322	0.00534979	0.00286002	0.00236303	0.00266707	-0.0857185	-0.0429371	0.024766	0.024415	-0.0404978	-	-	-	-	-	0.11774	0.434461	0.404463	0.356961
405	412		1032.49	7	4.56-4.57	0.242557	0.290088	0.323861	0.324303	0.330284		0.245737	0.296595	0.314166	0.320116	0.330005	405	412	-0.00317991	-0.00650631	0.00969521	0.00418653	0.000278146	405	412	0.00655408	0.00413545	0.00388821	0.00521807	0.00728051	0.00890303	0.00564317	0.00770514	0.00641375	0.00368086	-0.0222594	-0.0455442	0.0678664	0.0293057	0.00194702	-	-	-	-	-	0.64449	0.182522	0.123565	0.430001
414	420		833.452	5	5.18-5.19	0.482238	0.544172	0.623574	0.624867	0.614744		0.506235	0.556513	0.611045	0.624818	0.628006	414	420	-0.0239962	-0.0123408	0.0125296	4.92274e-05	-0.0132611	414	420	0.00439316	0.00432759	0.00468631	0.00432759	0.01127	0.00432759	0.0057596	0.00540353	0.0048521	0.0120848	-0.119981	-0.0617042	0.0626479	0.000246137	-0.0663057	-	-	-	-	-	0.0025255	0.041267	0.038624	0.990165
414	424		1288.73	9	5.97-5.99	0.271443	0.340112	0.464527	0.529646	0.589787		0.288564	0.353079	0.465191	0.540977	0.599418	414	424	-0.0171209	-0.0129664	-0.000664091	-0.0113306	-0.00963122	414	424	0.00521793	0.0084491	0.00850208	0.00562938	0.00316838	0.00624957	0.00802514	0.00707223	0.00837969	0.00378354	-0.154088	-0.116698	-0.00597682	-0.101976	-0.086681	-	-	-	-	-	0.0219187	0.126209	0.922168	0.1238
421	435		1823.95	13	6.18-6.20	0.252987	0.300627	0.358729	0.388947	0.435565		0.25951	0.307641	0.364571	0.391313	0.426695	421	435	-0.00652275	-0.00701401	-0.00584199	-0.00236594	0.00886967	421	435	0.0122694	0.0101787	0.0031929	0.0125944	0.00623408	0.0035326	0.00795585	0.00893666	0.00814145	0.00487978	-0.0847958	-0.0911821	-0.0759459	-0.0307572	0.115306	-	-	-	-	-	0.426217	0.400273	0.346391	0.798186
457	466		1323.67	9	4.45-4.47	0.0324403	0.0361883	0.0455697	0.0525719	0.113511		0.0359877	0.046746	0.0454655	0.0589211	0.119907	457	466	-0.00354746	-0.0105578	0.000104121	-0.00634928	-0.00639563	457	466	0.0063792	0.00600944	0.0057405	0.0042687	0.0066197	0.00395045	0.0109429	0.00854305	0.00445156	0.00565968	-0.0319272	-0.0950199	0.000937086	-0.0571435	-0.0575607	-	-	-	-	-	0.458833	0.216846	0.98686	0.149145
467	476		1305.56	9	4.42-4.43	0.0472594	0.052342	0.074254	0.175734	0.353058		0.0454333	0.0613835	0.0808916	0.182711	0.363405	467	476	0.0018261	-0.00904145	-0.0066376	-0.00697719	-0.0103466	467	476	0.00468065	0.00307616	0.00776404	0.00322418	0.00386914	0.00159149	0.0124614	0.0116023	0.00414839	0.0010119	0.0164349	-0.0813731	-0.0597384	-0.0627947	-0.0931192	-	-	-	-	-	0.557128	0.289447	0.45648	0.0829279
477	486		1160.65	9	4.72-4.73	0.0229777	0.0393046	0.0340386	0.0546675	0.14606		0.0258393	0.0275506	0.0292393	0.0515394	0.147707	477	486	-0.00286166	0.011754	0.00479936	0.00312816	-0.00164692	477	486	0.00435271	0.0155762	0.00715011	0.00792065	0.00464349	0.00743071	0.00997376	0.00827949	0.00515036	0.00426404	-0.025755	0.105786	0.0431943	0.0281534	-0.0148223	-	-	-	-	-	0.595743	0.332808	0.489649	0.597025
487	495		1140.59	8	7.32-7.33	0.0170433	0.0242121	0.0204527	0.016734	0.0314898		0.0209985	0.0253756	0.0226514	0.0260443	0.0366827	487	495	-0.00395516	-0.00116349	-0.00219868	-0.00931029	-0.00519288	487	495	0.00696509	0.00564597	0.00170599	0.0220626	0.00578573	0.00265839	0.00764708	0.00692936	0.00529774	0.00235596	-0.0316413	-0.00930795	-0.0175894	-0.0744823	-0.041543	-	-	-	-	-	0.410146	0.842467	0.621864	0.516507
487	498		1500.7	11	7.54-7.55	0.0150894	0.0167603	0.0273615	0.0586981	0.15737		0.017586	0.0254483	0.0280683	0.0670113	0.165911	487	498	-0.00249659	-0.00868804	-0.000706803	-0.00831327	-0.00854134	487	498	0.00168182	0.0022367	0.0066473	0.00436835	0.00918112	0.00620871	0.00961599	0.00565262	0.00602589	0.0102898	-0.0274625	-0.0955684	-0.00777483	-0.0914459	-0.0939547	-	-	-	-	-	0.538259	0.202134	0.895205	0.125145
496	507		1528.67	11	2.67-2.69	0.165227	0.275671	0.451085	0.536794	0.545263		0.170407	0.278269	0.441222	0.537637	0.544345	496	507	-0.00517991	-0.00259793	0.00986374	-0.000843066	0.00091762	496	507	0.00670961	0.011839	0.00911238	0.0077947	0.00973801	0.00384688	0.00766336	0.0138099	0.00629089	0.0144113	-0.056979	-0.0285773	0.108501	-0.00927373	0.0100938	-	-	-	-	-	0.310558	0.765642	0.360137	0.891146
508	520		1669.85	12	2.67-2.68	0.221566	0.315642	0.382749	0.397598	0.400913		0.221335	0.300725	0.355604	0.376406	0.393799	508	520	0.000230684	0.0149169	0.0271443	0.0211915	0.00711341	508	520	0.00829038	0.0141947	0.00115673	0.00212472	0.00414156	0.0155329	0.0182198	0.0106435	0.0158555	0.0114182	0.00276821	0.179003	0.325732	0.254298	0.0853609	-	-	+	-	-	0.982982	0.325932	0.0117695	0.0834476
538	549		1514.83	11	5.58-5.58	0.025687	0.0445157	0.0437777	0.0688149	0.188627		0.0315071	0.0339677	0.0413154	0.0769743	0.1896	538	549	-0.00582009	0.010548	0.00246237	-0.00815944	-0.000973309	538	549	0.00826681	0.0180366	0.00666817	0.00320359	0.0028233	0.00324654	0.00136956	0.0081461	0.00204034	0.00118372	-0.064021	0.116028	0.0270861	-0.0897539	-0.0107064	-	-	-	-	-	0.319764	0.369625	0.706111	0.0204584
538	554		2041.15	16	4.97-4.99	0.0284536	0.0484212	0.0610287	0.165264	0.346568		0.0317243	0.0440662	0.0569121	0.171243	0.352771	538	554	-0.0032707	0.00435493	0.00411658	-0.00597875	-0.00620268	538	554	0.00649828	0.0134407	0.00565632	0.00244612	0.00427007	0.00131429	0.0110721	0.0100326	0.000535803	0.00545081	-0.0523311	0.0696788	0.0658653	-0.09566	-0.0992428	-	-	-	-	-	0.441	0.687236	0.569378	0.0144305
555	570		2007.03	14	5.63-5.64	0.0326686	0.0468446	0.0520255	0.0950843	0.238964		0.0334484	0.0449645	0.0511408	0.101583	0.253027	555	570	-0.000779801	0.00188009	0.000884658	-0.00649882	-0.0140634	555	570	0.00609264	0.0128746	0.00620175	0.00377365	0.00321358	0.00312851	0.00957734	0.00782616	0.00274346	0.00246444	-0.0109172	0.0263212	0.0123852	-0.0909834	-0.196887	-	-	-	-	-	0.853281	0.849088	0.885474	0.0733434
571	583		1750.94	12	6.88-6.89	0.0203418	0.0297792	0.031294	0.0656881	0.173076		0.0212652	0.0255551	0.0320211	0.0671693	0.184268	571	583	-0.000923381	0.00422415	-0.000727097	-0.00148124	-0.0111921	571	583	0.0045092	0.011642	0.00610927	0.00482515	0.00428587	0.00491667	0.00797838	0.00764018	0.00424439	0.00408922	-0.0110806	0.0506898	-0.00872517	-0.0177748	-0.134306	-	-	-	-	-	0.82232	0.631535	0.903778	0.710119
582	596		1859.03	14	5.02-5.03	0.186298	0.331194	0.419903	0.443789	0.474478		0.193322	0.3342	0.415222	0.441466	0.474303	582	596	-0.00702389	-0.00300536	0.00468133	0.00232308	0.000175497	582	596	0.00238474	0.00915492	0.00266209	0.00229076	0.00787299	0.00773904	0.00472493	0.00493362	0.00496641	0.00848754	-0.0983344	-0.0420751	0.0655386	0.0325232	0.00245695	-	-	-	-	-	0.207438	0.639939	0.221615	0.502727
597	606		1205.51	9	6.08-6.09	0.340186	0.355739	0.367671	0.37184	0.371508		0.340004	0.365721	0.363503	0.375155	0.372376	597	606	0.000182242	-0.00998222	0.00416863	-0.00331445	-0.000868163	597	606	0.0119893	0.0124364	0.00926306	0.0136986	0.0105673	0.0190564	0.0106935	0.00878281	0.00899742	0.00879115	0.00164018	-0.08984	0.0375177	-0.02983	-0.00781347	-	-	-	-	-	0.989485	0.35128	0.601862	0.743796
610	637		3248.48	26	5.12-5.15	0.167082	0.210348	0.262545	0.311304	0.362945		0.168998	0.217831	0.258471	0.31492	0.366368	610	637	-0.00191607	-0.00748234	0.00407408	-0.00361653	-0.00342282	610	637	0.00603502	0.00487337	0.00264234	0.00487421	0.00736602	0.00748659	0.00400378	0.00554283	0.00471948	0.00329661	-0.0498179	-0.194541	0.105926	-0.0940298	-0.0889934	-	-	-	-	-	0.747388	0.109096	0.31452	0.408122
626	638		1401.74	12	5.57-5.58	0.0186767	0.0319106	0.0337887	0.0598157	0.164629		0.0200272	0.0259408	0.0284451	0.0606946	0.165475	626	638	-0.00135053	0.00596983	0.00534364	-0.000878955	-0.000845751	626	638	0.00507469	0.0147365	0.0055137	0.00819224	0.00344546	0.00252391	0.004461	0.00939937	0.00687629	0.00376251	-0.0162064	0.071638	0.0641236	-0.0105475	-0.010149	-	-	-	-	-	0.700972	0.538651	0.443536	0.893694
647	658		1340.66	11	4.09-4.12	0.272263	0.316075	0.365089	0.390689	0.43546		0.270648	0.316436	0.356264	0.385515	0.445029	647	658	0.00161529	-0.000360827	0.0088247	0.00517369	-0.00956823	647	658	0.00169526	0.00322988	0.00163636	0.0054119	0.0131858	0.00530273	0.00181688	0.0061183	0.00414991	0.0104598	0.0177682	-0.00396909	0.0970717	0.0569106	-0.105251	-	-	-	-	-	0.641686	0.87426	0.0732854	0.259144
661	687		2923.47	25	6.78-6.80	0.215437	0.301991	0.36511	0.420894	0.471609		0.217083	0.305286	0.361375	0.425645	0.478768	661	687	-0.00164592	-0.00329417	0.00373457	-0.00475099	-0.00715894	661	687	0.00980909	0.0094143	0.0048219	0.00161011	0.00351223	0.012011	0.00397254	0.00763673	0.00525298	0.00317713	-0.0411479	-0.0823543	0.0933642	-0.118775	-0.178974	-	-	-	-	-	0.863086	0.606358	0.513456	0.208553
688	693		726.367	5	4.18-4.24	0.250013	0.361713	0.370911	0.431523	0.544165		0.265567	0.364394	0.370632	0.438321	0.551208	688	693	-0.0155545	-0.00268079	0.00027947	-0.00679823	-0.0070426	688	693	0.0190819	0.00457903	0.00328565	0.00501656	0.0035585	0.0204669	0.00430552	0.0118589	0.00317748	0.00500265	-0.0777726	-0.013404	0.00139735	-0.0339912	-0.035213	-	-	-	-	-	0.390173	0.501059	0.970508	0.118407
692	703		1467.8	11	5.48-5.49	0.0586206	0.0773171	0.104965	0.149955	0.248223		0.0554378	0.0750496	0.0965597	0.145105	0.253221	692	703	0.00318282	0.00226751	0.00840568	0.00484929	-0.0049986	692	703	0.0094407	0.00880594	0.00444782	0.00366948	0.00407204	0.00611399	0.00666727	0.00770149	0.00325005	0.00355689	0.035011	0.0249426	0.0924625	0.0533422	-0.0549845	-	-	-	-	-	0.649707	0.740116	0.176966	0.161779
704	709		699.306	5	4.18-4.25	0.134091	0.168283	0.210555	0.229228	0.228635		0.131516	0.17358	0.224188	0.214403	0.230484	704	709	0.00257572	-0.00529691	-0.0136333	0.0148249	-0.00184834	704	709	0.0126786	0.0103333	0.0162547	0.0104585	0.00894901	0.00935077	0.0137214	0.0141651	0.0122872	0.0114662	0.0128786	-0.0264845	-0.0681667	0.0741247	-0.00924172	-	-	-	-	-	0.791086	0.621568	0.334943	0.186739
707	720		1539.77	12	4.86-4.87	-0.00403854	0.0206163	0.0208837	0.0238247	0.023562		0.0145215	0.0124274	0.0157396	0.0121577	0.0159672	707	720	-0.0185601	0.00818883	0.00514413	0.0116669	0.00759483	707	720	0.00763227	0.00763309	0.011274	0.00763227	0.00796091	0.00646431	0.0063062	0.00475083	0.00748298	0.00205289	-0.222721	0.098266	0.0617296	0.140003	0.091138	-	-	-	-	-	0.0324629	0.225273	0.506786	0.131662
712	724		1564.86	11	5.48-5.49	0.0283693	0.0371258	0.0380981	0.0753358	0.194323		0.0266804	0.0357241	0.0371156	0.080865	0.200392	712	724	0.00168884	0.00140177	0.000982541	-0.0055292	-0.00606984	712	724	0.00612222	0.00774403	0.00713145	0.00406893	0.00181005	0.00365513	0.00773921	0.00489715	0.00328768	0.00171985	0.0185773	0.0154194	0.0108079	-0.0608212	-0.0667682	-	-	-	-	-	0.70265	0.83536	0.853639	0.141108
[truncated: 1 more columns]

## Sheet: Total Raw Uptake
Protein	Start	End	Sequence	Modification	Fragment	MaxUptake	MHP	State	Exposure	Center	Center SD	Uptake	Uptake SD	RT	RT SD
P85A_HUMAN	8	21	YRALYDYKKEREED			13	1877.9	A Apo	0	1878.94	0.020766	0	0	4.71239	0.003414
P85A_HUMAN	8	21	YRALYDYKKEREED			13	1877.9	A Apo	0.005	1880.78	0.089736	1.83927	0.092107	4.71421	0.001882
P85A_HUMAN	8	21	YRALYDYKKEREED			13	1877.9	A Apo	0.05	1881.42	0.0526	2.48257	0.056551	4.70872	0.00874
P85A_HUMAN	8	21	YRALYDYKKEREED			13	1877.9	A Apo	0.5	1881.64	0.022674	2.69552	0.030746	4.71385	0.00489
P85A_HUMAN	8	21	YRALYDYKKEREED			13	1877.9	A Apo	5	1881.72	0.034107	2.77965	0.039932	4.70749	0.007137
P85A_HUMAN	8	21	YRALYDYKKEREED			13	1877.9	A Apo	50	1882.02	0.042645	3.08349	0.047432	4.71828	0.002856
P85A_HUMAN	8	21	YRALYDYKKEREED			13	1877.9	B 1938	0	1878.94	0.020766	0	0	4.71239	0.003414
P85A_HUMAN	8	21	YRALYDYKKEREED			13	1877.9	B 1938	0.005	1880.85	0.131506	1.91256	0.133136	4.71608	0.003074
P85A_HUMAN	8	21	YRALYDYKKEREED			13	1877.9	B 1938	0.05	1881.33	0.100533	2.38849	0.102655	4.71204	0.002673
P85A_HUMAN	8	21	YRALYDYKKEREED			13	1877.9	B 1938	0.5	1881.58	0.053881	2.63867	0.057745	4.71142	0.002659
P85A_HUMAN	8	21	YRALYDYKKEREED			13	1877.9	B 1938	5	1881.7	0.071778	2.75398	0.074721	4.71166	0.002236
P85A_HUMAN	8	21	YRALYDYKKEREED			13	1877.9	B 1938	50	1881.98	0.090674	3.03818	0.093022	4.71624	0.006343
P85A_HUMAN	8	21	YRALYDYKKEREED			13	1877.9	C BYL791	0	1878.94	0.020766	0	0	4.71239	0.003414
P85A_HUMAN	8	21	YRALYDYKKEREED			13	1877.9	C BYL791	0.005	1880.79	0.101198	1.844	0.103307	4.71413	0.0028
P85A_HUMAN	8	21	YRALYDYKKEREED			13	1877.9	C BYL791	0.05	1881.39	0.035148	2.45198	0.040825	4.71389	0.002319
P85A_HUMAN	8	21	YRALYDYKKEREED			13	1877.9	C BYL791	0.5	1881.64	0.05264	2.69903	0.056588	4.70972	0.002677
P85A_HUMAN	8	21	YRALYDYKKEREED			13	1877.9	C BYL791	5	1881.72	0.0531	2.78261	0.057016	4.71221	0.004067
P85A_HUMAN	8	21	YRALYDYKKEREED			13	1877.9	C BYL791	50	1882	0.058167	3.06229	0.061763	4.71198	0.00216
P85A_HUMAN	8	21	YRALYDYKKEREED			13	1877.9	D BYL971-1938	0	1878.94	0.020766	0	0	4.71239	0.003414
P85A_HUMAN	8	21	YRALYDYKKEREED			13	1877.9	D BYL971-1938	0.005	1880.77	0.040123	1.82991	0.045179	4.71301	0.003236
P85A_HUMAN	8	21	YRALYDYKKEREED			13	1877.9	D BYL971-1938	0.05	1881.45	0.039322	2.50441	0.044469	4.71673	0.004619
P85A_HUMAN	8	21	YRALYDYKKEREED			13	1877.9	D BYL971-1938	0.5	1881.67	0.049816	2.72941	0.053971	4.71045	0.003532
P85A_HUMAN	8	21	YRALYDYKKEREED			13	1877.9	D BYL971-1938	5	1881.69	0.05635	2.7496	0.060055	4.71396	0.001953
P85A_HUMAN	8	21	YRALYDYKKEREED			13	1877.9	D BYL971-1938	50	1882.01	0.109485	3.0694	0.111437	4.71589	0.006737
P85A_HUMAN	22	30	IDLHLGDIL			8	1008.57	A Apo	0	1009.14	0.002435	0	0	8.12215	0.00392
P85A_HUMAN	22	30	IDLHLGDIL			8	1008.57	A Apo	0.005	1009.52	0.111334	0.383348	0.111361	8.12359	0.005779
P85A_HUMAN	22	30	IDLHLGDIL			8	1008.57	A Apo	0.05	1009.63	0.133651	0.490991	0.133673	8.12486	0.010852
P85A_HUMAN	22	30	IDLHLGDIL			8	1008.57	A Apo	0.5	1009.86	0.050334	0.721471	0.050393	8.1304	0.00492
P85A_HUMAN	22	30	IDLHLGDIL			8	1008.57	A Apo	5	1010.1	0.014722	0.962098	0.014922	8.11917	0.009804
P85A_HUMAN	22	30	IDLHLGDIL			8	1008.57	A Apo	50	1010.21	0.041517	1.07654	0.041588	8.13042	0.004677
P85A_HUMAN	22	30	IDLHLGDIL			8	1008.57	B 1938	0	1009.14	0.002435	0	0	8.12215	0.00392
P85A_HUMAN	22	30	IDLHLGDIL			8	1008.57	B 1938	0.005	1009.63	0.02731	0.495456	0.027419	8.12838	0.003419
P85A_HUMAN	22	30	IDLHLGDIL			8	1008.57	B 1938	0.05	1009.6	0.059511	0.461002	0.059561	8.12634	0.005478
P85A_HUMAN	22	30	IDLHLGDIL			8	1008.57	B 1938	0.5	1009.8	0.026549	0.659025	0.02666	8.12265	0.006891
P85A_HUMAN	22	30	IDLHLGDIL			8	1008.57	B 1938	5	1010.09	0.008163	0.954706	0.008518	8.12296	0.000949
P85A_HUMAN	22	30	IDLHLGDIL			8	1008.57	B 1938	50	1010.18	0.021135	1.04446	0.021275	8.12539	0.010046
P85A_HUMAN	22	30	IDLHLGDIL			8	1008.57	C BYL791	0	1009.14	0.002435	0	0	8.12215	0.00392
P85A_HUMAN	22	30	IDLHLGDIL			8	1008.57	C BYL791	0.005	1009.48	0.054819	0.34602	0.054873	8.12529	0.002163
P85A_HUMAN	22	30	IDLHLGDIL			8	1008.57	C BYL791	0.05	1009.61	0.0391	0.473547	0.039176	8.12675	0.004254
P85A_HUMAN	22	30	IDLHLGDIL			8	1008.57	C BYL791	0.5	1009.85	0.058876	0.711229	0.058926	8.12204	0.005801
P85A_HUMAN	22	30	IDLHLGDIL			8	1008.57	C BYL791	5	1010.13	0.064085	0.99833	0.064131	8.12091	0.005932
P85A_HUMAN	22	30	IDLHLGDIL			8	1008.57	C BYL791	50	1010.18	0.017491	1.0406	0.017659	8.12388	0.000761
P85A_HUMAN	22	30	IDLHLGDIL			8	1008.57	D BYL971-1938	0	1009.14	0.002435	0	0	8.12215	0.00392
P85A_HUMAN	22	30	IDLHLGDIL			8	1008.57	D BYL971-1938	0.005	1009.49	0.10657	0.354763	0.106598	8.12469	0.002888
P85A_HUMAN	22	30	IDLHLGDIL			8	1008.57	D BYL971-1938	0.05	1009.63	0.081375	0.496375	0.081412	8.13049	0.004094
P85A_HUMAN	22	30	IDLHLGDIL			8	1008.57	D BYL971-1938	0.5	1009.81	0.101304	0.672915	0.101333	8.12457	0.005536
P85A_HUMAN	22	30	IDLHLGDIL			8	1008.57	D BYL971-1938	5	1010.12	0.028097	0.983076	0.028202	8.12526	0.000225
P85A_HUMAN	22	30	IDLHLGDIL			8	1008.57	D BYL971-1938	50	1010.23	0.035367	1.09075	0.035451	8.12979	0.007455
P85A_HUMAN	25	37	HLGDILTVNKGSL			12	1366.77	A Apo	0	1367.51	0.021144	0	0	6.49023	0.003288
P85A_HUMAN	25	37	HLGDILTVNKGSL			12	1366.77	A Apo	0.005	1370.44	0.054507	2.92592	0.058464	6.48939	0.003566
P85A_HUMAN	25	37	HLGDILTVNKGSL			12	1366.77	A Apo	0.05	1370.52	0.040816	3.00241	0.045967	6.48795	0.009635
P85A_HUMAN	25	37	HLGDILTVNKGSL			12	1366.77	A Apo	0.5	1370.54	0.045085	3.02413	0.049797	6.4937	0.00585
P85A_HUMAN	25	37	HLGDILTVNKGSL			12	1366.77	A Apo	5	1370.49	0.025808	2.97445	0.033364	6.48442	0.010961
P85A_HUMAN	25	37	HLGDILTVNKGSL			12	1366.77	A Apo	50	1370.62	0.043754	3.10472	0.048595	6.497	0.003672
P85A_HUMAN	25	37	HLGDILTVNKGSL			12	1366.77	B 1938	0	1367.51	0.021144	0	0	6.49023	0.003288
P85A_HUMAN	25	37	HLGDILTVNKGSL			12	1366.77	B 1938	0.005	1370.47	0.043667	2.95696	0.048517	6.51277	0.003159
P85A_HUMAN	25	37	HLGDILTVNKGSL			12	1366.77	B 1938	0.05	1370.42	0.029359	2.90432	0.036181	6.50813	0.006201
P85A_HUMAN	25	37	HLGDILTVNKGSL			12	1366.77	B 1938	0.5	1370.43	0.062469	2.915	0.06595	6.50441	0.004921
P85A_HUMAN	25	37	HLGDILTVNKGSL			12	1366.77	B 1938	5	1370.45	0.06876	2.93676	0.071938	6.50621	0.001697
P85A_HUMAN	25	37	HLGDILTVNKGSL			12	1366.77	B 1938	50	1370.59	0.051692	3.07285	0.055849	6.51053	0.00841
P85A_HUMAN	25	37	HLGDILTVNKGSL			12	1366.77	C BYL791	0	1367.51	0.021144	0	0	6.49023	0.003288
P85A_HUMAN	25	37	HLGDILTVNKGSL			12	1366.77	C BYL791	0.005	1370.45	0.015398	2.94023	0.026157	6.49145	0.002116
P85A_HUMAN	25	37	HLGDILTVNKGSL			12	1366.77	C BYL791	0.05	1370.47	0.037639	2.95469	0.043171	6.4897	0.001778
P85A_HUMAN	25	37	HLGDILTVNKGSL			12	1366.77	C BYL791	0.5	1370.52	0.041167	3.01026	0.04628	6.48729	0.004791
P85A_HUMAN	25	37	HLGDILTVNKGSL			12	1366.77	C BYL791	5	1370.51	0.034316	3.00106	0.040307	6.48653	0.004984
P85A_HUMAN	25	37	HLGDILTVNKGSL			12	1366.77	C BYL791	50	1370.64	0.010492	3.12685	0.023604	6.48893	0.000963
P85A_HUMAN	25	37	HLGDILTVNKGSL			12	1366.77	D BYL971-1938	0	1367.51	0.021144	0	0	6.49023	0.003288
P85A_HUMAN	25	37	HLGDILTVNKGSL			12	1366.77	D BYL971-1938	0.005	1370.48	0.053182	2.96204	0.057231	6.50758	0.00273
P85A_HUMAN	25	37	HLGDILTVNKGSL			12	1366.77	D BYL971-1938	0.05	1370.5	0.042693	2.99006	0.047642	6.51173	0.005453
P85A_HUMAN	25	37	HLGDILTVNKGSL			12	1366.77	D BYL971-1938	0.5	1370.45	0.019453	2.93851	0.028731	6.50634	0.004547
P85A_HUMAN	25	37	HLGDILTVNKGSL			12	1366.77	D BYL971-1938	5	1370.5	0.024563	2.98215	0.03241	6.50852	0.000339
P85A_HUMAN	25	37	HLGDILTVNKGSL			12	1366.77	D BYL971-1938	50	1370.62	0.008463	3.10425	0.022775	6.51247	0.007478
P85A_HUMAN	38	52	VALGFSDGQEARPEE			13	1604.76	A Apo	0	1605.64	0.013724	0	0	6.00064	0.003598
P85A_HUMAN	38	52	VALGFSDGQEARPEE			13	1604.76	A Apo	0.005	1609.92	0.040467	4.28258	0.042731	5.99983	0.003341
P85A_HUMAN	38	52	VALGFSDGQEARPEE			13	1604.76	A Apo	0.05	1610.94	0.090527	5.30211	0.091562	6.00037	0.008034
P85A_HUMAN	38	52	VALGFSDGQEARPEE			13	1604.76	A Apo	0.5	1611.81	0.014537	6.16898	0.019992	6.00341	0.004333
P85A_HUMAN	38	52	VALGFSDGQEARPEE			13	1604.76	A Apo	5	1612.02	0.054157	6.38023	0.055869	5.99603	0.009145
P85A_HUMAN	38	52	VALGFSDGQEARPEE			13	1604.76	A Apo	50	1611.94	0.068893	6.29581	0.070247	6.00654	0.002715
P85A_HUMAN	38	52	VALGFSDGQEARPEE			13	1604.76	B 1938	0	1605.64	0.013724	0	0	6.00064	0.003598
P85A_HUMAN	38	52	VALGFSDGQEARPEE			13	1604.76	B 1938	0.005	1610.02	0.089021	4.37572	0.090073	5.98864	0.003023
P85A_HUMAN	38	52	VALGFSDGQEARPEE			13	1604.76	B 1938	0.05	1610.92	0.09743	5.27418	0.098392	5.9844	0.005539
P85A_HUMAN	38	52	VALGFSDGQEARPEE			13	1604.76	B 1938	0.5	1611.79	0.003258	6.14408	0.014106	5.97738	0.011643
P85A_HUMAN	38	52	VALGFSDGQEARPEE			13	1604.76	B 1938	5	1611.96	0.048925	6.3179	0.050814	5.98203	0.00091
P85A_HUMAN	38	52	VALGFSDGQEARPEE			13	1604.76	B 1938	50	1611.95	0.037186	6.31276	0.039638	5.98328	0.013022
P85A_HUMAN	38	52	VALGFSDGQEARPEE			13	1604.76	C BYL791	0	1605.64	0.013724	0	0	6.00064	0.003598
P85A_HUMAN	38	52	VALGFSDGQEARPEE			13	1604.76	C BYL791	0.005	1609.99	0.183189	4.34503	0.183703	6.00161	0.002778
P85A_HUMAN	38	52	VALGFSDGQEARPEE			13	1604.76	C BYL791	0.05	1610.94	0.046188	5.29963	0.048183	6.00074	0.003171
P85A_HUMAN	38	52	VALGFSDGQEARPEE			13	1604.76	C BYL791	0.5	1611.81	0.061165	6.16826	0.062686	5.99791	0.005167
P85A_HUMAN	38	52	VALGFSDGQEARPEE			13	1604.76	C BYL791	5	1611.94	0.082454	6.30244	0.083589	5.99845	0.004739
P85A_HUMAN	38	52	VALGFSDGQEARPEE			13	1604.76	C BYL791	50	1612.07	0.017857	6.43117	0.022522	6.00058	0.000633
P85A_HUMAN	38	52	VALGFSDGQEARPEE			13	1604.76	D BYL971-1938	0	1605.64	0.013724	0	0	6.00064	0.003598
P85A_HUMAN	38	52	VALGFSDGQEARPEE			13	1604.76	D BYL971-1938	0.005	1609.97	0.078776	4.32769	0.079963	5.98846	0.004178
P85A_HUMAN	38	52	VALGFSDGQEARPEE			13	1604.76	D BYL971-1938	0.05	1610.97	0.061051	5.33288	0.062575	5.98955	0.00626
P85A_HUMAN	38	52	VALGFSDGQEARPEE			13	1604.76	D BYL971-1938	0.5	1611.82	0.011014	6.17536	0.017598	5.98548	0.005064
P85A_HUMAN	38	52	VALGFSDGQEARPEE			13	1604.76	D BYL971-1938	5	1612.05	0.066374	6.40475	0.067778	5.98739	0.001063
P85A_HUMAN	38	52	VALGFSDGQEARPEE			13	1604.76	D BYL971-1938	50	1612.04	0.046729	6.40175	0.048702	5.99418	0.006514
P85A_HUMAN	53	60	IGWLNGYN			7	936.457	A Apo	0	936.954	0.01193	0	0	7.90431	0.005628
P85A_HUMAN	53	60	IGWLNGYN			7	936.457	A Apo	0.005	937.321	0.045961	0.366558	0.047484	7.90758	0.008664
P85A_HUMAN	53	60	IGWLNGYN			7	936.457	A Apo	0.05	937.629	0.071991	0.675072	0.072973	7.9092	0.018042
P85A_HUMAN	53	60	IGWLNGYN			7	936.457	A Apo	0.5	937.889	0.043841	0.935404	0.045435	7.91636	0.011179
P85A_HUMAN	53	60	IGWLNGYN			7	936.457	A Apo	5	937.867	0.026978	0.913054	0.029498	7.90352	0.013988
P85A_HUMAN	53	60	IGWLNGYN			7	936.457	A Apo	50	937.962	0.042572	1.00829	0.044212	7.91716	0.010273
P85A_HUMAN	53	60	IGWLNGYN			7	936.457	B 1938	0	936.954	0.01193	0	0	7.90431	0.005628
P85A_HUMAN	53	60	IGWLNGYN			7	936.457	B 1938	0.005	937.411	0.03507	0.457495	0.037043	7.91285	0.00908
P85A_HUMAN	53	60	IGWLNGYN			7	936.457	B 1938	0.05	937.599	0.038288	0.644732	0.040103	7.91243	0.008902
P85A_HUMAN	53	60	IGWLNGYN			7	936.457	B 1938	0.5	937.783	0.019123	0.829476	0.022539	7.90837	0.011579
P85A_HUMAN	53	60	IGWLNGYN			7	936.457	B 1938	5	937.855	0.029563	0.901427	0.031879	7.90547	0.000409
P85A_HUMAN	53	60	IGWLNGYN			7	936.457	B 1938	50	937.923	0.057739	0.969153	0.058958	7.9119	0.014319
P85A_HUMAN	53	60	IGWLNGYN			7	936.457	C BYL791	0	936.954	0.01193	0	0	7.90431	0.005628
P85A_HUMAN	53	60	IGWLNGYN			7	936.457	C BYL791	0.005	937.338	0.03663	0.383783	0.038524	7.91191	0.007893
P85A_HUMAN	53	60	IGWLNGYN			7	936.457	C BYL791	0.05	937.631	0.005215	0.677332	0.01302	7.90757	0.005493
P85A_HUMAN	53	60	IGWLNGYN			7	936.457	C BYL791	0.5	937.843	0.022453	0.889299	0.025425	7.90382	0.00926
P85A_HUMAN	53	60	IGWLNGYN			7	936.457	C BYL791	5	937.935	0.024579	0.980892	0.027321	7.90597	0.011624
P85A_HUMAN	53	60	IGWLNGYN			7	936.457	C BYL791	50	937.965	0.014171	1.01085	0.018524	7.90797	0.005613
P85A_HUMAN	53	60	IGWLNGYN			7	936.457	D BYL971-1938	0	936.954	0.01193	0	0	7.90431	0.005628
P85A_HUMAN	53	60	IGWLNGYN			7	936.457	D BYL971-1938	0.005	937.348	0.056954	0.393655	0.05819	7.91265	0.009726
P85A_HUMAN	53	60	IGWLNGYN			7	936.457	D BYL971-1938	0.05	937.665	0.052694	0.711298	0.054027	7.91885	0.007719
P85A_HUMAN	53	60	IGWLNGYN			7	936.457	D BYL971-1938	0.5	937.824	0.033553	0.870159	0.035611	7.91119	0.009953
P85A_HUMAN	53	60	IGWLNGYN			7	936.457	D BYL971-1938	5	937.912	0.047431	0.957735	0.048908	7.91651	0.000662
P85A_HUMAN	53	60	IGWLNGYN			7	936.457	D BYL971-1938	50	937.973	0.005239	1.01897	0.013029	7.92077	0.011822
P85A_HUMAN	53	65	IGWLNGYNETTGE			12	1453.66	A Apo	0	1454.42	0.027174	0	0	7.70092	0.002914
P85A_HUMAN	53	65	IGWLNGYNETTGE			12	1453.66	A Apo	0.005	1454.98	0.126	0.561249	0.128897	7.70294	0.005568
P85A_HUMAN	53	65	IGWLNGYNETTGE			12	1453.66	A Apo	0.05	1455.26	0.085752	0.842536	0.089954	7.70369	0.009286
P85A_HUMAN	53	65	IGWLNGYNETTGE			12	1453.66	A Apo	0.5	1455.48	0.038936	1.06086	0.047481	7.70842	0.003928
P85A_HUMAN	53	65	IGWLNGYNETTGE			12	1453.66	A Apo	5	1456.44	0.040302	2.01931	0.048608	7.69631	0.011201
P85A_HUMAN	53	65	IGWLNGYNETTGE			12	1453.66	A Apo	50	1456.98	0.016368	2.56265	0.031722	7.70773	0.004324
P85A_HUMAN	53	65	IGWLNGYNETTGE			12	1453.66	B 1938	0	1454.42	0.027174	0	0	7.70092	0.002914
P85A_HUMAN	53	65	IGWLNGYNETTGE			12	1453.66	B 1938	0.005	1455.11	0.047103	0.697249	0.054379	7.70856	0.004473
P85A_HUMAN	53	65	IGWLNGYNETTGE			12	1453.66	B 1938	0.05	1455.23	0.054638	0.811868	0.061022	7.7044	0.005854
P85A_HUMAN	53	65	IGWLNGYNETTGE			12	1453.66	B 1938	0.5	1455.44	0.011031	1.02145	0.029327	7.70209	0.00643
P85A_HUMAN	53	65	IGWLNGYNETTGE			12	1453.66	B 1938	5	1456.42	0.030166	2.00627	0.040601	7.69388	0.002167
P85A_HUMAN	53	65	IGWLNGYNETTGE			12	1453.66	B 1938	50	1456.98	0.024433	2.56456	0.036542	7.70508	0.009066
P85A_HUMAN	53	65	IGWLNGYNETTGE			12	1453.66	C BYL791	0	1454.42	0.027174	0	0	7.70092	0.002914
P85A_HUMAN	53	65	IGWLNGYNETTGE			12	1453.66	C BYL791	0.005	1454.96	0.033823	0.544715	0.043387	7.70478	0.002302
P85A_HUMAN	53	65	IGWLNGYNETTGE			12	1453.66	C BYL791	0.05	1455.25	0.023999	0.831353	0.036254	7.70464	0.004481
P85A_HUMAN	53	65	IGWLNGYNETTGE			12	1453.66	C BYL791	0.5	1455.47	0.032829	1.05539	0.042616	7.70057	0.005238
P85A_HUMAN	53	65	IGWLNGYNETTGE			12	1453.66	C BYL791	5	1456.5	0.008749	2.07818	0.028547	7.69025	0.000656
P85A_HUMAN	53	65	IGWLNGYNETTGE			12	1453.66	C BYL791	50	1457	0.062389	2.57841	0.06805	7.70107	0.000564
P85A_HUMAN	53	65	IGWLNGYNETTGE			12	1453.66	D BYL971-1938	0	1454.42	0.027174	0	0	7.70092	0.002914
P85A_HUMAN	53	65	IGWLNGYNETTGE			12	1453.66	D BYL971-1938	0.005	1454.96	0.088695	0.540851	0.092764	7.70581	0.005085
P85A_HUMAN	53	65	IGWLNGYNETTGE			12	1453.66	D BYL971-1938	0.05	1455.29	0.065748	0.876923	0.071142	7.70841	0.004905
P85A_HUMAN	53	65	IGWLNGYNETTGE			12	1453.66	D BYL971-1938	0.5	1455.45	0.063959	1.03627	0.069492	7.70574	0.005312
P85A_HUMAN	53	65	IGWLNGYNETTGE			12	1453.66	D BYL971-1938	5	1456.51	0.069587	2.09266	0.074704	7.68847	0.010033
P85A_HUMAN	53	65	IGWLNGYNETTGE			12	1453.66	D BYL971-1938	50	1457.03	0.023106	2.61211	0.035669	7.70941	0.007408
P85A_HUMAN	53	73	IGWLNGYNETTGERGDFPGTY			19	2347.06	A Apo	0	2348.38	0.005529	0	0	7.78324	0.0027
P85A_HUMAN	53	73	IGWLNGYNETTGERGDFPGTY			19	2347.06	A Apo	0.005	2349.89	0.330669	1.50929	0.330715	7.78442	0.005654
P85A_HUMAN	53	73	IGWLNGYNETTGERGDFPGTY			19	2347.06	A Apo	0.05	2350.9	0.251067	2.51612	0.251128	7.78633	0.011672
P85A_HUMAN	53	73	IGWLNGYNETTGERGDFPGTY			19	2347.06	A Apo	0.5	2351.52	0.132177	3.14263	0.132293	7.7921	0.005541
P85A_HUMAN	53	73	IGWLNGYNETTGERGDFPGTY			19	2347.06	A Apo	5	2352.14	0.073525	3.75979	0.073732	7.78137	0.010304
P85A_HUMAN	53	73	IGWLNGYNETTGERGDFPGTY			19	2347.06	A Apo	50	2353.25	0.077007	4.86516	0.077205	7.79232	0.006684
P85A_HUMAN	53	73	IGWLNGYNETTGERGDFPGTY			19	2347.06	B 1938	0	2348.38	0.005529	0	0	7.78324	0.0027
P85A_HUMAN	53	73	IGWLNGYNETTGERGDFPGTY			19	2347.06	B 1938	0.005	2350.22	0.149925	1.83626	0.150027	7.7897	0.005602
P85A_HUMAN	53	73	IGWLNGYNETTGERGDFPGTY			19	2347.06	B 1938	0.05	2350.77	0.142251	2.39185	0.142358	7.78842	0.006171
P85A_HUMAN	53	73	IGWLNGYNETTGERGDFPGTY			19	2347.06	B 1938	0.5	2351.34	0.028986	2.95897	0.029508	7.78442	0.007641
P85A_HUMAN	53	73	IGWLNGYNETTGERGDFPGTY			19	2347.06	B 1938	5	2352.16	0.095016	3.78076	0.095177	7.78679	0.000561
P85A_HUMAN	53	73	IGWLNGYNETTGERGDFPGTY			19	2347.06	B 1938	50	2353.2	0.116848	4.8198	0.116979	7.78926	0.010073
P85A_HUMAN	53	73	IGWLNGYNETTGERGDFPGTY			19	2347.06	C BYL791	0	2348.38	0.005529	0	0	7.78324	0.0027
P85A_HUMAN	53	73	IGWLNGYNETTGERGDFPGTY			19	2347.06	C BYL791	0.005	2349.85	0.078921	1.47032	0.079114	7.78918	0.004306
P85A_HUMAN	53	73	IGWLNGYNETTGERGDFPGTY			19	2347.06	C BYL791	0.05	2350.8	0.072664	2.42288	0.072874	7.78969	0.004544
P85A_HUMAN	53	73	IGWLNGYNETTGERGDFPGTY			19	2347.06	C BYL791	0.5	2351.46	0.14072	3.07801	0.140829	7.78393	0.007202
P85A_HUMAN	53	73	IGWLNGYNETTGERGDFPGTY			19	2347.06	C BYL791	5	2352.23	0.068668	3.85323	0.06889	7.78417	0.005869
P85A_HUMAN	53	73	IGWLNGYNETTGERGDFPGTY			19	2347.06	C BYL791	50	2353.25	0.045465	4.86659	0.0458	7.78558	0.00213
P85A_HUMAN	53	73	IGWLNGYNETTGERGDFPGTY			19	2347.06	D BYL971-1938	0	2348.38	0.005529	0	0	7.78324	0.0027
P85A_HUMAN	53	73	IGWLNGYNETTGERGDFPGTY			19	2347.06	D BYL971-1938	0.005	2349.81	0.221572	1.43007	0.221641	7.7883	0.004102
P85A_HUMAN	53	73	IGWLNGYNETTGERGDFPGTY			19	2347.06	D BYL971-1938	0.05	2350.97	0.207833	2.5879	0.207906	7.79481	0.0051
P85A_HUMAN	53	73	IGWLNGYNETTGERGDFPGTY			19	2347.06	D BYL971-1938	0.5	2351.39	0.163792	3.00548	0.163885	7.78939	0.007384
P85A_HUMAN	53	73	IGWLNGYNETTGERGDFPGTY			19	2347.06	D BYL971-1938	5	2352.14	0.081859	3.76419	0.082045	7.79043	0.001111
P85A_HUMAN	53	73	IGWLNGYNETTGERGDFPGTY			19	2347.06	D BYL971-1938	50	2353.28	0.068346	4.89705	0.068569	7.79568	0.008525
P85A_HUMAN	77	106	IGRKKISPPTPKPRPPRPLPVAPGSSKTEA			20	3159.85	A Apo	0	3161.65	0.016092	0	0	4.14348	0.00535
P85A_HUMAN	77	106	IGRKKISPPTPKPRPPRPLPVAPGSSKTEA			20	3159.85	A Apo	0.005	3170.54	0.110586	8.89568	0.111751	4.13924	0.003272
P85A_HUMAN	77	106	IGRKKISPPTPKPRPPRPLPVAPGSSKTEA			20	3159.85	A Apo	0.05	3170.67	0.224805	9.02174	0.225381	4.1474	0.003147
P85A_HUMAN	77	106	IGRKKISPPTPKPRPPRPLPVAPGSSKTEA			20	3159.85	A Apo	0.5	3170.59	0.201423	8.94612	0.202065	4.14531	0.001951
P85A_HUMAN	77	106	IGRKKISPPTPKPRPPRPLPVAPGSSKTEA			20	3159.85	A Apo	5	3170.69	0.018226	9.03929	0.024313	4.1386	0.007248
P85A_HUMAN	77	106	IGRKKISPPTPKPRPPRPLPVAPGSSKTEA			20	3159.85	A Apo	50	3170.65	0.147423	9.00015	0.148299	4.14742	0.002607
P85A_HUMAN	77	106	IGRKKISPPTPKPRPPRPLPVAPGSSKTEA			20	3159.85	B 1938	0	3161.65	0.016092	0	0	4.14348	0.00535
P85A_HUMAN	77	106	IGRKKISPPTPKPRPPRPLPVAPGSSKTEA			20	3159.85	B 1938	0.005	3170.41	0.120209	8.76614	0.121282	4.14405	0.002268
P85A_HUMAN	77	106	IGRKKISPPTPKPRPPRPLPVAPGSSKTEA			20	3159.85	B 1938	0.05	3170.45	0.151512	8.80443	0.152364	4.14093	0.006247
P85A_HUMAN	77	106	IGRKKISPPTPKPRPPRPLPVAPGSSKTEA			20	3159.85	B 1938	0.5	3170.6	0.011416	8.94975	0.01973	4.14005	0.004903
P85A_HUMAN	77	106	IGRKKISPPTPKPRPPRPLPVAPGSSKTEA			20	3159.85	B 1938	5	3170.53	0.158329	8.87946	0.159144	4.14054	0.008152
P85A_HUMAN	77	106	IGRKKISPPTPKPRPPRPLPVAPGSSKTEA			20	3159.85	B 1938	50	3170.56	0.038309	8.91216	0.041552	4.14421	0.005029
P85A_HUMAN	77	106	IGRKKISPPTPKPRPPRPLPVAPGSSKTEA			20	3159.85	C BYL791	0	3161.65	0.016092	0	0	4.14348	0.00535
P85A_HUMAN	77	106	IGRKKISPPTPKPRPPRPLPVAPGSSKTEA			20	3159.85	C BYL791	0.005	3170.61	0.233592	8.96002	0.234146	4.14531	0.002215
P85A_HUMAN	77	106	IGRKKISPPTPKPRPPRPLPVAPGSSKTEA			20	3159.85	C BYL791	0.05	3170.62	0.015377	8.97498	0.022258	4.1432	0.003987
P85A_HUMAN	77	106	IGRKKISPPTPKPRPPRPLPVAPGSSKTEA			20	3159.85	C BYL791	0.5	3170.65	0.137146	9.00216	0.138087	4.13645	0.00316
P85A_HUMAN	77	106	IGRKKISPPTPKPRPPRPLPVAPGSSKTEA			20	3159.85	C BYL791	5	3170.61	0.107768	8.9627	0.108963	4.13673	0.002629
P85A_HUMAN	77	106	IGRKKISPPTPKPRPPRPLPVAPGSSKTEA			20	3159.85	C BYL791	50	3170.7	0.071107	9.05114	0.072905	4.14241	0.00221
P85A_HUMAN	77	106	IGRKKISPPTPKPRPPRPLPVAPGSSKTEA			20	3159.85	D BYL971-1938	0	3161.65	0.016092	0	0	4.14348	0.00535
P85A_HUMAN	77	106	IGRKKISPPTPKPRPPRPLPVAPGSSKTEA			20	3159.85	D BYL971-1938	0.005	3170.73	0.066214	9.08681	0.068141	4.13678	0.002159
P85A_HUMAN	77	106	IGRKKISPPTPKPRPPRPLPVAPGSSKTEA			20	3159.85	D BYL971-1938	0.05	3170.74	0.101838	9.08934	0.103101	4.14376	0.005715
P85A_HUMAN	77	106	IGRKKISPPTPKPRPPRPLPVAPGSSKTEA			20	3159.85	D BYL971-1938	0.5	3170.7	0.073445	9.05547	0.075187	4.13488	0.005573
P85A_HUMAN	77	106	IGRKKISPPTPKPRPPRPLPVAPGSSKTEA			20	3159.85	D BYL971-1938	5	3170.72	0.180519	9.07609	0.181235	4.14176	0.002017
P85A_HUMAN	77	106	IGRKKISPPTPKPRPPRPLPVAPGSSKTEA			20	3159.85	D BYL971-1938	50	3170.64	0.145527	8.99467	0.146414	4.14542	0.006867
P85A_HUMAN	103	116	KTEADVEQQALTLP			12	1542.8	A Apo	0	1543.64	0.014213	0	0	7.47078	0.003657
P85A_HUMAN	103	116	KTEADVEQQALTLP			12	1542.8	A Apo	0.005	1544.04	0.119433	0.399002	0.120275	7.47067	0.0062
P85A_HUMAN	103	116	KTEADVEQQALTLP			12	1542.8	A Apo	0.05	1544.18	0.118627	0.546559	0.119475	7.47099	0.007713
P85A_HUMAN	103	116	KTEADVEQQALTLP			12	1542.8	A Apo	0.5	1544.26	0.046623	0.619168	0.048741	7.48148	0.00433
P85A_HUMAN	103	116	KTEADVEQQALTLP			12	1542.8	A Apo	5	1544.47	0.04022	0.838214	0.042657	7.46516	0.008878
P85A_HUMAN	103	116	KTEADVEQQALTLP			12	1542.8	A Apo	50	1545.62	0.035442	1.9869	0.038186	7.47612	0.004632
P85A_HUMAN	103	116	KTEADVEQQALTLP			12	1542.8	B 1938	0	1543.64	0.014213	0	0	7.47078	0.003657
P85A_HUMAN	103	116	KTEADVEQQALTLP			12	1542.8	B 1938	0.005	1544.2	0.029249	0.56691	0.032519	7.47451	0.001585
P85A_HUMAN	103	116	KTEADVEQQALTLP			12	1542.8	B 1938	0.05	1544.13	0.085177	0.489497	0.086355	7.47528	0.005495
P85A_HUMAN	103	116	KTEADVEQQALTLP			12	1542.8	B 1938	0.5	1544.12	0.035421	0.483445	0.038166	7.47661	0.007529
P85A_HUMAN	103	116	KTEADVEQQALTLP			12	1542.8	B 1938	5	1544.45	0.010598	0.813842	0.01773	7.46929	0.001176
P85A_HUMAN	103	116	KTEADVEQQALTLP			12	1542.8	B 1938	50	1545.59	0.023289	1.95497	0.027283	7.47222	0.008098
P85A_HUMAN	103	116	KTEADVEQQALTLP			12	1542.8	C BYL791	0	1543.64	0.014213	0	0	7.47078	0.003657
P85A_HUMAN	103	116	KTEADVEQQALTLP			12	1542.8	C BYL791	0.005	1544.03	0.073687	0.3905	0.075046	7.47593	0.002903
P85A_HUMAN	103	116	KTEADVEQQALTLP			12	1542.8	C BYL791	0.05	1544.09	0.031843	0.452633	0.034871	7.47927	0.004515
P85A_HUMAN	103	116	KTEADVEQQALTLP			12	1542.8	C BYL791	0.5	1544.17	0.087358	0.53403	0.088507	7.47425	0.007992
P85A_HUMAN	103	116	KTEADVEQQALTLP			12	1542.8	C BYL791	5	1544.48	0.052936	0.843901	0.054811	7.46661	0.003863
P85A_HUMAN	103	116	KTEADVEQQALTLP			12	1542.8	C BYL791	50	1545.43	0.011641	1.79191	0.018372	7.46786	0.001925
P85A_HUMAN	103	116	KTEADVEQQALTLP			12	1542.8	D BYL971-1938	0	1543.64	0.014213	0	0	7.47078	0.003657
P85A_HUMAN	103	116	KTEADVEQQALTLP			12	1542.8	D BYL971-1938	0.005	1544.01	0.091943	0.378709	0.093035	7.46754	0.001926
P85A_HUMAN	103	116	KTEADVEQQALTLP			12	1542.8	D BYL971-1938	0.05	1544.16	0.117163	0.522018	0.118022	7.47733	0.00389
P85A_HUMAN	103	116	KTEADVEQQALTLP			12	1542.8	D BYL971-1938	0.5	1544.14	0.083406	0.506638	0.084608	7.47597	0.00654
P85A_HUMAN	103	116	KTEADVEQQALTLP			12	1542.8	D BYL971-1938	5	1544.4	0.054367	0.761271	0.056194	7.47315	0.001603
P85A_HUMAN	103	116	KTEADVEQQALTLP			12	1542.8	D BYL971-1938	50	1545.45	0.035908	1.81319	0.038619	7.47268	0.005966
P85A_HUMAN	107	118	DVEQQALTLPDL			10	1341.69	A Apo	0	1342.44	0.011163	0	0	8.05999	0.003688
P85A_HUMAN	107	118	DVEQQALTLPDL			10	1341.69	A Apo	0.005	1346.7	0.017481	4.26468	0.020741	8.0559	0.008247
P85A_HUMAN	107	118	DVEQQALTLPDL			10	1341.69	A Apo	0.05	1347.21	0.064202	4.77556	0.065166	8.05639	0.010854
P85A_HUMAN	107	118	DVEQQALTLPDL			10	1341.69	A Apo	0.5	1347.59	0.04903	5.15659	0.050285	8.06279	0.005981
P85A_HUMAN	107	118	DVEQQALTLPDL			10	1341.69	A Apo	5	1347.79	0.030206	5.34917	0.032203	8.05246	0.011372
P85A_HUMAN	107	118	DVEQQALTLPDL			10	1341.69	A Apo	50	1347.77	0.058141	5.33166	0.059203	8.0638	0.00582
P85A_HUMAN	107	118	DVEQQALTLPDL			10	1341.69	B 1938	0	1342.44	0.011163	0	0	8.05999	0.003688
P85A_HUMAN	107	118	DVEQQALTLPDL			10	1341.69	B 1938	0.005	1346.82	0.074051	4.38154	0.074887	8.06046	0.005154
P85A_HUMAN	107	118	DVEQQALTLPDL			10	1341.69	B 1938	0.05	1347.16	0.022052	4.72344	0.024717	8.05829	0.00635
P85A_HUMAN	107	118	DVEQQALTLPDL			10	1341.69	B 1938	0.5	1347.61	0.060695	5.17519	0.061713	8.05524	0.009116
P85A_HUMAN	107	118	DVEQQALTLPDL			10	1341.69	B 1938	5	1347.79	0.058502	5.3509	0.059557	8.05583	0.0011
P85A_HUMAN	107	118	DVEQQALTLPDL			10	1341.69	B 1938	50	1347.77	0.083369	5.33528	0.084113	8.05979	0.012101
P85A_HUMAN	107	118	DVEQQALTLPDL			10	1341.69	C BYL791	0	1342.44	0.011163	0	0	8.05999	0.003688
P85A_HUMAN	107	118	DVEQQALTLPDL			10	1341.69	C BYL791	0.005	1346.8	0.080024	4.3645	0.080799	8.05764	0.00278
P85A_HUMAN	107	118	DVEQQALTLPDL			10	1341.69	C BYL791	0.05	1347.19	0.04419	4.74833	0.045578	8.0603	0.005688
P85A_HUMAN	107	118	DVEQQALTLPDL			10	1341.69	C BYL791	0.5	1347.64	0.049822	5.20357	0.051058	8.05487	0.006687
P85A_HUMAN	107	118	DVEQQALTLPDL			10	1341.69	C BYL791	5	1347.83	0.10091	5.39393	0.101525	8.054	0.005654
P85A_HUMAN	107	118	DVEQQALTLPDL			10	1341.69	C BYL791	50	1347.89	0.081585	5.44916	0.082345	8.05714	0.000909
P85A_HUMAN	107	118	DVEQQALTLPDL			10	1341.69	D BYL971-1938	0	1342.44	0.011163	0	0	8.05999	0.003688
P85A_HUMAN	107	118	DVEQQALTLPDL			10	1341.69	D BYL971-1938	0.005	1346.86	0.07176	4.42082	0.072623	8.05938	0.003037
P85A_HUMAN	107	118	DVEQQALTLPDL			10	1341.69	D BYL971-1938	0.05	1347.3	0.1504	4.86618	0.150814	8.06418	0.00368
P85A_HUMAN	107	118	DVEQQALTLPDL			10	1341.69	D BYL971-1938	0.5	1347.63	0.079575	5.19337	0.080354	8.059	0.005676
P85A_HUMAN	107	118	DVEQQALTLPDL			10	1341.69	D BYL971-1938	5	1347.88	0.095374	5.44367	0.096025	8.0597	0.000778
P85A_HUMAN	107	118	DVEQQALTLPDL			10	1341.69	D BYL971-1938	50	1347.89	0.114757	5.45376	0.115298	8.06487	0.008067
P85A_HUMAN	108	118	VEQQALTLPDL			9	1226.66	A Apo	0	1227.3	0.004399	0	0	7.83957	0.002927
P85A_HUMAN	108	118	VEQQALTLPDL			9	1226.66	A Apo	0.005	1230.78	0.078664	3.47585	0.078787	7.83859	0.005031
P85A_HUMAN	108	118	VEQQALTLPDL			9	1226.66	A Apo	0.05	1231.24	0.065123	3.93524	0.065271	7.84031	0.009152
P85A_HUMAN	108	118	VEQQALTLPDL			9	1226.66	A Apo	0.5	1231.63	0.030752	4.32929	0.031065	7.84512	0.003787
P85A_HUMAN	108	118	VEQQALTLPDL			9	1226.66	A Apo	5	1231.92	0.03613	4.61145	0.036397	7.83485	0.008991
P85A_HUMAN	108	118	VEQQALTLPDL			9	1226.66	A Apo	50	1231.81	0.027445	4.50709	0.027795	7.84648	0.003165
P85A_HUMAN	108	118	VEQQALTLPDL			9	1226.66	B 1938	0	1227.3	0.004399	0	0	7.83957	0.002927
P85A_HUMAN	108	118	VEQQALTLPDL			9	1226.66	B 1938	0.005	1230.89	0.007184	3.58168	0.008424	7.84441	0.00335
P85A_HUMAN	108	118	VEQQALTLPDL			9	1226.66	B 1938	0.05	1231.21	0.008689	3.90924	0.009739	7.84079	0.005388
P85A_HUMAN	108	118	VEQQALTLPDL			9	1226.66	B 1938	0.5	1231.64	0.091956	4.34096	0.092061	7.83872	0.00572
P85A_HUMAN	108	118	VEQQALTLPDL			9	1226.66	B 1938	5	1231.87	0.076347	4.56673	0.076474	7.83908	0.001027
P85A_HUMAN	108	118	VEQQALTLPDL			9	1226.66	B 1938	50	1231.88	0.083215	4.5772	0.083331	7.84167	0.009794
P85A_HUMAN	108	118	VEQQALTLPDL			9	1226.66	C BYL791	0	1227.3	0.004399	0	0	7.83957	0.002927
P85A_HUMAN	108	118	VEQQALTLPDL			9	1226.66	C BYL791	0.005	1230.87	0.054619	3.56949	0.054796	7.84071	0.002069
P85A_HUMAN	108	118	VEQQALTLPDL			9	1226.66	C BYL791	0.05	1231.26	0.039397	3.95509	0.039642	7.84169	0.004271
P85A_HUMAN	108	118	VEQQALTLPDL			9	1226.66	C BYL791	0.5	1231.69	0.049327	4.3862	0.049523	7.83731	0.006882
P85A_HUMAN	108	118	VEQQALTLPDL			9	1226.66	C BYL791	5	1231.87	0.055686	4.571	0.055859	7.83789	0.005749
P85A_HUMAN	108	118	VEQQALTLPDL			9	1226.66	C BYL791	50	1231.93	0.03591	4.62949	0.036178	7.83978	0.001431
P85A_HUMAN	108	118	VEQQALTLPDL			9	1226.66	D BYL971-1938	0	1227.3	0.004399	0	0	7.83957	0.002927
P85A_HUMAN	108	118	VEQQALTLPDL			9	1226.66	D BYL971-1938	0.005	1230.86	0.100665	3.55523	0.100762	7.84092	0.002887
P85A_HUMAN	108	118	VEQQALTLPDL			9	1226.66	D BYL971-1938	0.05	1231.3	0.103248	3.99551	0.103342	7.84585	0.003833
P85A_HUMAN	108	118	VEQQALTLPDL			9	1226.66	D BYL971-1938	0.5	1231.68	0.085967	4.37819	0.08608	7.8414	0.005917
P85A_HUMAN	108	118	VEQQALTLPDL			9	1226.66	D BYL971-1938	5	1231.95	0.101585	4.65107	0.10168	7.84196	0.000907
P85A_HUMAN	108	118	VEQQALTLPDL			9	1226.66	D BYL971-1938	50	1231.92	0.074332	4.61788	0.074462	7.84549	0.007422
P85A_HUMAN	119	132	AEQFAPPDIAPPLL			9	1478.79	A Apo	0	1479.67	0.027541	0	0	8.2169	0.001518
P85A_HUMAN	119	132	AEQFAPPDIAPPLL			9	1478.79	A Apo	0.005	1480.45	0.139442	0.7874	0.142136	8.21357	0.005295
P85A_HUMAN	119	132	AEQFAPPDIAPPLL			9	1478.79	A Apo	0.05	1480.97	0.125204	1.2995	0.128197	8.21144	0.007843
P85A_HUMAN	119	132	AEQFAPPDIAPPLL			9	1478.79	A Apo	0.5	1481.28	0.183616	1.61868	0.18567	8.21867	0.002809
P85A_HUMAN	119	132	AEQFAPPDIAPPLL			9	1478.79	A Apo	5	1481.8	0.184267	2.13065	0.186314	8.20782	0.006046
P85A_HUMAN	119	132	AEQFAPPDIAPPLL			9	1478.79	A Apo	50	1482.36	0.210508	2.69723	0.212302	8.22029	0.003274
P85A_HUMAN	119	132	AEQFAPPDIAPPLL			9	1478.79	B 1938	0	1479.67	0.027541	0	0	8.2169	0.001518
P85A_HUMAN	119	132	AEQFAPPDIAPPLL			9	1478.79	B 1938	0.005	1480.6	0.1192	0.933378	0.12234	8.21813	0.004079
P85A_HUMAN	119	132	AEQFAPPDIAPPLL			9	1478.79	B 1938	0.05	1480.85	0.051516	1.18471	0.058416	8.21794	0.002565
P85A_HUMAN	119	132	AEQFAPPDIAPPLL			9	1478.79	B 1938	0.5	1481.22	0.131583	1.55021	0.134435	8.21244	0.004887
P85A_HUMAN	119	132	AEQFAPPDIAPPLL			9	1478.79	B 1938	5	1481.69	0.091314	2.02774	0.095377	8.21492	0.000481
P85A_HUMAN	119	132	AEQFAPPDIAPPLL			9	1478.79	B 1938	50	1482.3	0.143065	2.62975	0.145692	8.21414	0.008019
P85A_HUMAN	119	132	AEQFAPPDIAPPLL			9	1478.79	C BYL791	0	1479.67	0.027541	0	0	8.2169	0.001518
P85A_HUMAN	119	132	AEQFAPPDIAPPLL			9	1478.79	C BYL791	0.005	1480.43	0.045551	0.761206	0.05323	8.21738	0.001158
P85A_HUMAN	119	132	AEQFAPPDIAPPLL			9	1478.79	C BYL791	0.05	1480.93	0.084649	1.26124	0.089017	8.21883	0.004617
P85A_HUMAN	119	132	AEQFAPPDIAPPLL			9	1478.79	C BYL791	0.5	1481.27	0.059787	1.59881	0.065826	8.21457	0.004981
P85A_HUMAN	119	132	AEQFAPPDIAPPLL			9	1478.79	C BYL791	5	1481.8	0.029186	2.13672	0.040129	8.21399	0.006301
P85A_HUMAN	119	132	AEQFAPPDIAPPLL			9	1478.79	C BYL791	50	1482.43	0.032834	2.76512	0.042855	8.21616	0.001308
P85A_HUMAN	119	132	AEQFAPPDIAPPLL			9	1478.79	D BYL971-1938	0	1479.67	0.027541	0	0	8.2169	0.001518
P85A_HUMAN	119	132	AEQFAPPDIAPPLL			9	1478.79	D BYL971-1938	0.005	1480.41	0.06347	0.747831	0.069188	8.21724	0.001612
P85A_HUMAN	119	132	AEQFAPPDIAPPLL			9	1478.79	D BYL971-1938	0.05	1480.93	0.10969	1.26477	0.113095	8.22358	0.00382
P85A_HUMAN	119	132	AEQFAPPDIAPPLL			9	1478.79	D BYL971-1938	0.5	1481.25	0.095771	1.58324	0.099653	8.21554	0.006177
P85A_HUMAN	119	132	AEQFAPPDIAPPLL			9	1478.79	D BYL971-1938	5	1481.71	0.107206	2.04124	0.110687	8.21759	0.000477
P85A_HUMAN	119	132	AEQFAPPDIAPPLL			9	1478.79	D BYL971-1938	50	1482.35	0.195812	2.6869	0.197739	8.21777	0.006199
P85A_HUMAN	150	158	YRTQSSSNL			8	1055.51	A Apo	0	1056.06	0.013345	0	0	4.40455	0.004926
P85A_HUMAN	150	158	YRTQSSSNL			8	1055.51	A Apo	0.005	1059.53	0.114533	3.47495	0.115307	4.39961	0.005518
P85A_HUMAN	150	158	YRTQSSSNL			8	1055.51	A Apo	0.05	1059.51	0.121748	3.45333	0.122478	4.3823	0.023647
P85A_HUMAN	150	158	YRTQSSSNL			8	1055.51	A Apo	0.5	1059.49	0.05718	3.43039	0.058716	4.38252	0.03621
P85A_HUMAN	150	158	YRTQSSSNL			8	1055.51	A Apo	5	1059.56	0.073799	3.50339	0.074996	4.40135	0.005614
P85A_HUMAN	150	158	YRTQSSSNL			8	1055.51	A Apo	50	1059.56	0.082424	3.49971	0.083497	4.4095	0.002543
P85A_HUMAN	150	158	YRTQSSSNL			8	1055.51	B 1938	0	1056.06	0.013345	0	0	4.40455	0.004926
P85A_HUMAN	150	158	YRTQSSSNL			8	1055.51	B 1938	0.005	1059.42	0.029902	3.36783	0.032745	4.37424	0.042765
P85A_HUMAN	150	158	YRTQSSSNL			8	1055.51	B 1938	0.05	1059.43	0.095799	3.3763	0.096724	4.40248	0.005457
P85A_HUMAN	150	158	YRTQSSSNL			8	1055.51	B 1938	0.5	1059.5	0.017517	3.44105	0.022021	4.40033	0.006809
P85A_HUMAN	150	158	YRTQSSSNL			8	1055.51	B 1938	5	1059.52	0.057548	3.46597	0.059075	4.39896	0.00529
P85A_HUMAN	150	158	YRTQSSSNL			8	1055.51	B 1938	50	1059.52	0.036378	3.46244	0.038749	4.40533	0.006734
P85A_HUMAN	150	158	YRTQSSSNL			8	1055.51	C BYL791	0	1056.06	0.013345	0	0	4.40455	0.004926
P85A_HUMAN	150	158	YRTQSSSNL			8	1055.51	C BYL791	0.005	1059.53	0.067287	3.47129	0.068598	4.38815	0.028335
P85A_HUMAN	150	158	YRTQSSSNL			8	1055.51	C BYL791	0.05	1059.53	0.010521	3.46968	0.016994	4.40594	0.004192
P85A_HUMAN	150	158	YRTQSSSNL			8	1055.51	C BYL791	0.5	1059.54	0.039382	3.48062	0.041582	4.40262	0.003281
P85A_HUMAN	150	158	YRTQSSSNL			8	1055.51	C BYL791	5	1059.52	0.022574	3.46017	0.026224	4.39819	0.005674
P85A_HUMAN	150	158	YRTQSSSNL			8	1055.51	C BYL791	50	1059.59	0.010457	3.53767	0.016954	4.40283	0.004332
P85A_HUMAN	150	158	YRTQSSSNL			8	1055.51	D BYL971-1938	0	1056.06	0.013345	0	0	4.40455	0.004926
P85A_HUMAN	150	158	YRTQSSSNL			8	1055.51	D BYL971-1938	0.005	1059.55	0.081524	3.49724	0.082609	4.3998	0.009453
P85A_HUMAN	150	158	YRTQSSSNL			8	1055.51	D BYL971-1938	0.05	1059.51	0.060169	3.45795	0.061631	4.40591	0.007835
P85A_HUMAN	150	158	YRTQSSSNL			8	1055.51	D BYL971-1938	0.5	1059.51	0.054622	3.44939	0.056228	4.40487	0.005191
P85A_HUMAN	150	158	YRTQSSSNL			8	1055.51	D BYL971-1938	5	1059.58	0.048456	3.52164	0.05026	4.4067	0.003378
P85A_HUMAN	150	158	YRTQSSSNL			8	1055.51	D BYL971-1938	50	1059.58	0.0399	3.52657	0.042072	4.39979	0.006653
P85A_HUMAN	162	173	RQLLDCDTPSVD			10	1361.64	A Apo	0	1362.37	0.011116	0	0	6.12899	0.003163
P85A_HUMAN	162	173	RQLLDCDTPSVD			10	1361.64	A Apo	0.005	1365.86	0.037018	3.48351	0.038651	6.12884	0.002857
P85A_HUMAN	162	173	RQLLDCDTPSVD			10	1361.64	A Apo	0.05	1365.97	0.041	3.6001	0.04248	6.1284	0.010088
P85A_HUMAN	162	173	RQLLDCDTPSVD			10	1361.64	A Apo	0.5	1366.18	0.023809	3.80974	0.026276	6.13293	0.005277
P85A_HUMAN	162	173	RQLLDCDTPSVD			10	1361.64	A Apo	5	1366.64	0.021342	4.26358	0.024064	6.12355	0.012384
P85A_HUMAN	162	173	RQLLDCDTPSVD			10	1361.64	A Apo	50	1367.22	0.028948	4.84361	0.031009	6.13386	0.003237
P85A_HUMAN	162	173	RQLLDCDTPSVD			10	1361.64	B 1938	0	1362.37	0.011116	0	0	6.12899	0.003163
P85A_HUMAN	162	173	RQLLDCDTPSVD			10	1361.64	B 1938	0.005	1365.84	0.002566	3.46423	0.011408	6.11164	0.004133
P85A_HUMAN	162	173	RQLLDCDTPSVD			10	1361.64	B 1938	0.05	1365.91	0.040154	3.53739	0.041664	6.1056	0.00572
P85A_HUMAN	162	173	RQLLDCDTPSVD			10	1361.64	B 1938	0.5	1366.16	0.052929	3.7818	0.054083	6.10071	0.00864
P85A_HUMAN	162	173	RQLLDCDTPSVD			10	1361.64	B 1938	5	1366.61	0.011711	4.24109	0.016146	6.10373	0.001433
P85A_HUMAN	162	173	RQLLDCDTPSVD			10	1361.64	B 1938	50	1367.17	0.034448	4.79821	0.036197	6.10631	0.010007
P85A_HUMAN	162	173	RQLLDCDTPSVD			10	1361.64	C BYL791	0	1362.37	0.011116	0	0	6.12899	0.003163
P85A_HUMAN	162	173	RQLLDCDTPSVD			10	1361.64	C BYL791	0.005	1365.85	0.045658	3.48008	0.046992	6.13056	0.002743
P85A_HUMAN	162	173	RQLLDCDTPSVD			10	1361.64	C BYL791	0.05	1365.98	0.032127	3.6104	0.033996	6.12908	0.003656
P85A_HUMAN	162	173	RQLLDCDTPSVD			10	1361.64	C BYL791	0.5	1366.16	0.035343	3.78622	0.03705	6.1262	0.005127
P85A_HUMAN	162	173	RQLLDCDTPSVD			10	1361.64	C BYL791	5	1366.66	0.059296	4.28694	0.060328	6.12547	0.004892
P85A_HUMAN	162	173	RQLLDCDTPSVD			10	1361.64	C BYL791	50	1367.32	0.009326	4.94324	0.01451	6.12693	0.000873
P85A_HUMAN	162	173	RQLLDCDTPSVD			10	1361.64	D BYL971-1938	0	1362.37	0.011116	0	0	6.12899	0.003163
P85A_HUMAN	162	173	RQLLDCDTPSVD			10	1361.64	D BYL971-1938	0.005	1365.95	0.003973	3.57243	0.011804	6.10909	0.003139
P85A_HUMAN	162	173	RQLLDCDTPSVD			10	1361.64	D BYL971-1938	0.05	1366.03	0.057081	3.6522	0.058154	6.11109	0.006936
P85A_HUMAN	162	173	RQLLDCDTPSVD			10	1361.64	D BYL971-1938	0.5	1366.22	0.027277	3.84257	0.029455	6.10501	0.004836
P85A_HUMAN	162	173	RQLLDCDTPSVD			10	1361.64	D BYL971-1938	5	1366.76	0.058938	4.38408	0.059977	6.10918	0.001271
P85A_HUMAN	162	173	RQLLDCDTPSVD			10	1361.64	D BYL971-1938	50	1367.29	0.03024	4.91221	0.032219	6.1121	0.008411
P85A_HUMAN	168	173	DTPSVD			4	633.273	A Apo	0	633.568	0.019228	0	0	4.12123	0.007842
P85A_HUMAN	168	173	DTPSVD			4	633.273	A Apo	0.005	635.495	0.040709	1.9271	0.045021	4.1028	0.011064
P85A_HUMAN	168	173	DTPSVD			4	633.273	A Apo	0.05	635.478	0.039803	1.91019	0.044204	4.06417	0.055489
P85A_HUMAN	168	173	DTPSVD			4	633.273	A Apo	0.5	635.481	0.059462	1.91328	0.062493	4.07087	0.097235
P85A_HUMAN	168	173	DTPSVD			4	633.273	A Apo	5	635.489	0.010936	1.92143	0.02212	4.11692	0.00565
P85A_HUMAN	168	173	DTPSVD			4	633.273	A Apo	50	635.47	0.034748	1.90215	0.039713	4.11931	0.013293
P85A_HUMAN	168	173	DTPSVD			4	633.273	B 1938	0	633.568	0.019228	0	0	4.12123	0.007842
P85A_HUMAN	168	173	DTPSVD			4	633.273	B 1938	0.005	635.463	0.01198	1.89522	0.022654	4.09921	0.010529
P85A_HUMAN	168	173	DTPSVD			4	633.273	B 1938	0.05	635.463	0.051161	1.89595	0.054655	4.11287	0.008162
P85A_HUMAN	168	173	DTPSVD			4	633.273	B 1938	0.5	635.507	0.015002	1.93995	0.024388	4.11129	0.012861
P85A_HUMAN	168	173	DTPSVD			4	633.273	B 1938	5	635.498	0.015032	1.93006	0.024406	4.10271	0.015077
P85A_HUMAN	168	173	DTPSVD			4	633.273	B 1938	50	635.518	0.019606	1.95081	0.027461	4.11486	0.007993
P85A_HUMAN	168	173	DTPSVD			4	633.273	C BYL791	0	633.568	0.019228	0	0	4.12123	0.007842
P85A_HUMAN	168	173	DTPSVD			4	633.273	C BYL791	0.005	635.483	0.023528	1.91599	0.030385	4.07472	0.088202
P85A_HUMAN	168	173	DTPSVD			4	633.273	C BYL791	0.05	635.499	0.01147	1.93171	0.022389	4.11969	0.007166
P85A_HUMAN	168	173	DTPSVD			4	633.273	C BYL791	0.5	635.498	0.012552	1.93046	0.022962	4.11607	0.002539
P85A_HUMAN	168	173	DTPSVD			4	633.273	C BYL791	5	635.476	0.012299	1.9082	0.022825	4.10352	0.007695
P85A_HUMAN	168	173	DTPSVD			4	633.273	C BYL791	50	635.501	0.014122	1.93369	0.023857	4.11073	0.011203
P85A_HUMAN	168	173	DTPSVD			4	633.273	D BYL971-1938	0	633.568	0.019228	0	0	4.12123	0.007842
P85A_HUMAN	168	173	DTPSVD			4	633.273	D BYL971-1938	0.005	635.538	0.025432	1.97079	0.031882	4.10268	0.021286
P85A_HUMAN	168	173	DTPSVD			4	633.273	D BYL971-1938	0.05	635.496	0.040867	1.92854	0.045164	4.1153	0.012626
P85A_HUMAN	168	173	DTPSVD			4	633.273	D BYL971-1938	0.5	635.505	0.01761	1.9379	0.026073	4.11802	0.010447
P85A_HUMAN	168	173	DTPSVD			4	633.273	D BYL971-1938	5	635.539	0.022157	1.97162	0.029337	4.12218	0.007895
P85A_HUMAN	168	173	DTPSVD			4	633.273	D BYL971-1938	50	635.507	0.013305	1.93957	0.023382	4.094	0.012857
P85A_HUMAN	177	186	IDVHVLADAF			9	1099.58	A Apo	0	1100.2	0.022502	0	0	7.769	0.002827
P85A_HUMAN	177	186	IDVHVLADAF			9	1099.58	A Apo	0.005	1100.89	0.036815	0.689329	0.043147	7.77032	0.005263
P85A_HUMAN	177	186	IDVHVLADAF			9	1099.58	A Apo	0.05	1101.04	0.02799	0.843595	0.035913	7.77185	0.009679
P85A_HUMAN	177	186	IDVHVLADAF			9	1099.58	A Apo	0.5	1101.14	0.034091	0.944511	0.040848	7.77665	0.004604
P85A_HUMAN	177	186	IDVHVLADAF			9	1099.58	A Apo	5	1101.19	0.014092	0.988975	0.026551	7.76624	0.008477
P85A_HUMAN	177	186	IDVHVLADAF			9	1099.58	A Apo	50	1101.5	0.022496	1.29813	0.031818	7.77535	0.004282
P85A_HUMAN	177	186	IDVHVLADAF			9	1099.58	B 1938	0	1100.2	0.022502	0	0	7.769	0.002827
P85A_HUMAN	177	186	IDVHVLADAF			9	1099.58	B 1938	0.005	1100.98	0.02281	0.7804	0.032041	7.77508	0.002986
P85A_HUMAN	177	186	IDVHVLADAF			9	1099.58	B 1938	0.05	1101.03	0.037475	0.828305	0.043711	7.7726	0.004503
P85A_HUMAN	177	186	IDVHVLADAF			9	1099.58	B 1938	0.5	1101.14	0.025569	0.939179	0.034061	7.76984	0.005509
P85A_HUMAN	177	186	IDVHVLADAF			9	1099.58	B 1938	5	1101.22	0.024136	1.01547	0.032999	7.7693	0.001899
P85A_HUMAN	177	186	IDVHVLADAF			9	1099.58	B 1938	50	1101.51	0.033109	1.31331	0.040032	7.77356	0.009198
P85A_HUMAN	177	186	IDVHVLADAF			9	1099.58	C BYL791	0	1100.2	0.022502	0	0	7.769	0.002827
P85A_HUMAN	177	186	IDVHVLADAF			9	1099.58	C BYL791	0.005	1100.89	0.051064	0.685848	0.055802	7.77272	0.002023
P85A_HUMAN	177	186	IDVHVLADAF			9	1099.58	C BYL791	0.05	1101.05	0.022625	0.850135	0.03191	7.77316	0.005428
P85A_HUMAN	177	186	IDVHVLADAF			9	1099.58	C BYL791	0.5	1101.13	0.024491	0.932284	0.033259	7.76777	0.005611
P85A_HUMAN	177	186	IDVHVLADAF			9	1099.58	C BYL791	5	1101.21	0.011433	1.01474	0.02524	7.76934	0.005432
P85A_HUMAN	177	186	IDVHVLADAF			9	1099.58	C BYL791	50	1101.49	0.000374	1.29097	0.022505	7.7703	0.001407
P85A_HUMAN	177	186	IDVHVLADAF			9	1099.58	D BYL971-1938	0	1100.2	0.022502	0	0	7.769	0.002827
P85A_HUMAN	177	186	IDVHVLADAF			9	1099.58	D BYL971-1938	0.005	1100.9	0.041215	0.700671	0.046958	7.77189	0.003416
P85A_HUMAN	177	186	IDVHVLADAF			9	1099.58	D BYL971-1938	0.05	1101.08	0.026169	0.876123	0.034513	7.7767	0.00446
P85A_HUMAN	177	186	IDVHVLADAF			9	1099.58	D BYL971-1938	0.5	1101.14	0.027543	0.939792	0.035566	7.77007	0.006261
P85A_HUMAN	177	186	IDVHVLADAF			9	1099.58	D BYL971-1938	5	1101.21	0.018502	1.01293	0.029132	7.77143	0.001206
P85A_HUMAN	177	186	IDVHVLADAF			9	1099.58	D BYL971-1938	50	1101.53	0.011769	1.3324	0.025394	7.77463	0.00758
P85A_HUMAN	186	202	FKRYLLDLPNPVIPAAV			13	1926.12	A Apo	0	1927.25	0.029058	0	0	7.64489	0.003167
P85A_HUMAN	186	202	FKRYLLDLPNPVIPAAV			13	1926.12	A Apo	0.005	1928.38	0.033193	1.12915	0.044115	7.64513	0.003942
P85A_HUMAN	186	202	FKRYLLDLPNPVIPAAV			13	1926.12	A Apo	0.05	1928.7	0.055995	1.44678	0.063086	7.64628	0.009195
P85A_HUMAN	186	202	FKRYLLDLPNPVIPAAV			13	1926.12	A Apo	0.5	1928.73	0.030071	1.48067	0.041817	7.65036	0.003926
P85A_HUMAN	186	202	FKRYLLDLPNPVIPAAV			13	1926.12	A Apo	5	1928.92	0.023499	1.66749	0.037371	7.6418	0.009638
P85A_HUMAN	186	202	FKRYLLDLPNPVIPAAV			13	1926.12	A Apo	50	1929.86	0.028144	2.60826	0.040453	7.65098	0.003948
P85A_HUMAN	186	202	FKRYLLDLPNPVIPAAV			13	1926.12	B 1938	0	1927.25	0.029058	0	0	7.64489	0.003167
P85A_HUMAN	186	202	FKRYLLDLPNPVIPAAV			13	1926.12	B 1938	0.005	1928.47	0.052234	1.21641	0.059773	7.65025	0.00259
P85A_HUMAN	186	202	FKRYLLDLPNPVIPAAV			13	1926.12	B 1938	0.05	1928.67	0.026435	1.41517	0.039283	7.6476	0.005248
P85A_HUMAN	186	202	FKRYLLDLPNPVIPAAV			13	1926.12	B 1938	0.5	1928.7	0.016266	1.45092	0.033301	7.64489	0.004553
P85A_HUMAN	186	202	FKRYLLDLPNPVIPAAV			13	1926.12	B 1938	5	1928.93	0.002917	1.68047	0.029204	7.64503	0.001977
P85A_HUMAN	186	202	FKRYLLDLPNPVIPAAV			13	1926.12	B 1938	50	1929.87	0.016462	2.61394	0.033397	7.64677	0.007224
P85A_HUMAN	186	202	FKRYLLDLPNPVIPAAV			13	1926.12	C BYL791	0	1927.25	0.029058	0	0	7.64489	0.003167
P85A_HUMAN	186	202	FKRYLLDLPNPVIPAAV			13	1926.12	C BYL791	0.005	1928.38	0.055615	1.1235	0.062749	7.64719	0.002822
P85A_HUMAN	186	202	FKRYLLDLPNPVIPAAV			13	1926.12	C BYL791	0.05	1928.68	0.021787	1.42744	0.036319	7.64733	0.003766
P85A_HUMAN	186	202	FKRYLLDLPNPVIPAAV			13	1926.12	C BYL791	0.5	1928.71	0.024233	1.46214	0.037837	7.64315	0.007137
P85A_HUMAN	186	202	FKRYLLDLPNPVIPAAV			13	1926.12	C BYL791	5	1928.95	0.011746	1.69959	0.031342	7.64319	0.004002
P85A_HUMAN	186	202	FKRYLLDLPNPVIPAAV			13	1926.12	C BYL791	50	1929.86	0.001586	2.61004	0.029102	7.6455	0.001489
P85A_HUMAN	186	202	FKRYLLDLPNPVIPAAV			13	1926.12	D BYL971-1938	0	1927.25	0.029058	0	0	7.64489	0.003167
P85A_HUMAN	186	202	FKRYLLDLPNPVIPAAV			13	1926.12	D BYL971-1938	0.005	1928.41	0.035211	1.16008	0.045653	7.64547	0.002499
P85A_HUMAN	186	202	FKRYLLDLPNPVIPAAV			13	1926.12	D BYL971-1938	0.05	1928.7	0.030148	1.44933	0.041872	7.65096	0.00379
P85A_HUMAN	186	202	FKRYLLDLPNPVIPAAV			13	1926.12	D BYL971-1938	0.5	1928.7	0.021176	1.45255	0.035955	7.6453	0.006267
P85A_HUMAN	186	202	FKRYLLDLPNPVIPAAV			13	1926.12	D BYL971-1938	5	1928.93	0.015438	1.67857	0.032905	7.64667	0.001229
P85A_HUMAN	186	202	FKRYLLDLPNPVIPAAV			13	1926.12	D BYL971-1938	50	1929.9	0.019141	2.65083	0.034796	7.65118	0.006604
P85A_HUMAN	207	219	ISLAPEVQSSEEY			11	1451.69	A Apo	0	1452.51	0.025605	0	0	6.71278	0.017608
P85A_HUMAN	207	219	ISLAPEVQSSEEY			11	1451.69	A Apo	0.005	1456.27	0.093298	3.76478	0.096748	6.70616	0.004147
P85A_HUMAN	207	219	ISLAPEVQSSEEY			11	1451.69	A Apo	0.05	1457.14	0.060619	4.63448	0.065805	6.70728	0.008557
P85A_HUMAN	207	219	ISLAPEVQSSEEY			11	1451.69	A Apo	0.5	1457.71	0.029854	5.20745	0.03933	6.71195	0.004345
P85A_HUMAN	207	219	ISLAPEVQSSEEY			11	1451.69	A Apo	5	1457.93	0.012314	5.4255	0.028412	6.70335	0.008828
P85A_HUMAN	207	219	ISLAPEVQSSEEY			11	1451.69	A Apo	50	1457.9	0.069566	5.39197	0.074129	6.71321	0.003242
P85A_HUMAN	207	219	ISLAPEVQSSEEY			11	1451.69	B 1938	0	1452.51	0.026392	0	0	6.71265	0.018552
P85A_HUMAN	207	219	ISLAPEVQSSEEY			11	1451.69	B 1938	0.005	1456.33	0.083874	3.82632	0.087928	6.714	0.003803
P85A_HUMAN	207	219	ISLAPEVQSSEEY			11	1451.69	B 1938	0.05	1457.13	0.077935	4.62467	0.082283	6.71123	0.005382
P85A_HUMAN	207	219	ISLAPEVQSSEEY			11	1451.69	B 1938	0.5	1457.71	0.021019	5.20702	0.03374	6.70805	0.006055
P85A_HUMAN	207	219	ISLAPEVQSSEEY			11	1451.69	B 1938	5	1457.95	0.079839	5.43902	0.084088	6.7083	0.000296
P85A_HUMAN	207	219	ISLAPEVQSSEEY			11	1451.69	B 1938	50	1457.94	0.017051	5.43137	0.031421	6.71171	0.009052
P85A_HUMAN	207	219	ISLAPEVQSSEEY			11	1451.69	C BYL791	0	1452.51	0.026392	0	0	6.71265	0.018552
P85A_HUMAN	207	219	ISLAPEVQSSEEY			11	1451.69	C BYL791	0.005	1456.28	0.16156	3.77626	0.163701	6.70922	0.002394
P85A_HUMAN	207	219	ISLAPEVQSSEEY			11	1451.69	C BYL791	0.05	1457.17	0.085173	4.66636	0.089169	6.70823	0.004063
P85A_HUMAN	207	219	ISLAPEVQSSEEY			11	1451.69	C BYL791	0.5	1457.7	0.070327	5.18999	0.075116	6.70431	0.00428
P85A_HUMAN	207	219	ISLAPEVQSSEEY			11	1451.69	C BYL791	5	1457.9	0.044674	5.39634	0.051887	6.70518	0.005539
P85A_HUMAN	207	219	ISLAPEVQSSEEY			11	1451.69	C BYL791	50	1457.96	0.0334	5.4527	0.042569	6.70773	0.000214
P85A_HUMAN	207	219	ISLAPEVQSSEEY			11	1451.69	D BYL971-1938	0	1452.51	0.026392	0	0	6.71265	0.018552
P85A_HUMAN	207	219	ISLAPEVQSSEEY			11	1451.69	D BYL971-1938	0.005	1456.4	0.062049	3.89476	0.067429	6.71081	0.00281
P85A_HUMAN	207	219	ISLAPEVQSSEEY			11	1451.69	D BYL971-1938	0.05	1457.24	0.097936	4.72976	0.10143	6.71312	0.00403
P85A_HUMAN	207	219	ISLAPEVQSSEEY			11	1451.69	D BYL971-1938	0.5	1457.75	0.017128	5.24169	0.031463	6.70973	0.005576
P85A_HUMAN	207	219	ISLAPEVQSSEEY			11	1451.69	D BYL971-1938	5	1458.02	0.025835	5.51377	0.036932	6.71055	0.000844
P85A_HUMAN	207	219	ISLAPEVQSSEEY			11	1451.69	D BYL971-1938	50	1458	0.047054	5.49092	0.05395	6.71631	0.006702
P85A_HUMAN	220	237	IQLLKKLIRSPSIPHQYW			15	2220.3	A Apo	0	2221.61	0.018894	0	0	6.72226	0.003354
P85A_HUMAN	220	237	IQLLKKLIRSPSIPHQYW			15	2220.3	A Apo	0.005	2222.35	0.034736	0.733332	0.039542	6.72724	0.005411
P85A_HUMAN	220	237	IQLLKKLIRSPSIPHQYW			15	2220.3	A Apo	0.05	2222.38	0.013496	0.769636	0.023219	6.72552	0.005071
P85A_HUMAN	220	237	IQLLKKLIRSPSIPHQYW			15	2220.3	A Apo	0.5	2222.54	0.04429	0.930709	0.048152	6.72816	0.004356
P85A_HUMAN	220	237	IQLLKKLIRSPSIPHQYW			15	2220.3	A Apo	5	2223.38	0.00867	1.76142	0.020788	6.71612	0.012804
P85A_HUMAN	220	237	IQLLKKLIRSPSIPHQYW			15	2220.3	A Apo	50	2225.9	0.042216	4.29048	0.046252	6.72038	0.004108
P85A_HUMAN	220	237	IQLLKKLIRSPSIPHQYW			15	2220.3	B 1938	0	2221.61	0.018894	0	0	6.72226	0.003354
P85A_HUMAN	220	237	IQLLKKLIRSPSIPHQYW			15	2220.3	B 1938	0.005	2222.39	0.022008	0.774214	0.029006	6.73558	0.002747
P85A_HUMAN	220	237	IQLLKKLIRSPSIPHQYW			15	2220.3	B 1938	0.05	2222.37	0.045507	0.756912	0.049273	6.73299	0.009607
P85A_HUMAN	220	237	IQLLKKLIRSPSIPHQYW			15	2220.3	B 1938	0.5	2222.5	0.004938	0.887384	0.019529	6.72843	0.004689
P85A_HUMAN	220	237	IQLLKKLIRSPSIPHQYW			15	2220.3	B 1938	5	2223.39	0.039705	1.7741	0.043972	6.73087	0.00944
P85A_HUMAN	220	237	IQLLKKLIRSPSIPHQYW			15	2220.3	B 1938	50	2225.92	0.022833	4.31119	0.029637	6.72759	0.002638
P85A_HUMAN	220	237	IQLLKKLIRSPSIPHQYW			15	2220.3	C BYL791	0	2221.61	0.018894	0	0	6.72226	0.003354
P85A_HUMAN	220	237	IQLLKKLIRSPSIPHQYW			15	2220.3	C BYL791	0.005	2222.34	0.039861	0.726099	0.044113	6.72845	0.002393
P85A_HUMAN	220	237	IQLLKKLIRSPSIPHQYW			15	2220.3	C BYL791	0.05	2222.4	0.036051	0.785903	0.040703	6.72678	0.001295
P85A_HUMAN	220	237	IQLLKKLIRSPSIPHQYW			15	2220.3	C BYL791	0.5	2222.53	0.027692	0.912744	0.033524	6.72666	0.003236
P85A_HUMAN	220	237	IQLLKKLIRSPSIPHQYW			15	2220.3	C BYL791	5	2223.42	0.047409	1.80496	0.051035	6.72258	0.003379
P85A_HUMAN	220	237	IQLLKKLIRSPSIPHQYW			15	2220.3	C BYL791	50	2225.94	0.018978	4.32235	0.026779	6.7222	0.007284
P85A_HUMAN	220	237	IQLLKKLIRSPSIPHQYW			15	2220.3	D BYL971-1938	0	2221.61	0.018894	0	0	6.72226	0.003354
P85A_HUMAN	220	237	IQLLKKLIRSPSIPHQYW			15	2220.3	D BYL971-1938	0.005	2222.29	0.081877	0.672104	0.084029	6.7238	0.001621
P85A_HUMAN	220	237	IQLLKKLIRSPSIPHQYW			15	2220.3	D BYL971-1938	0.05	2222.43	0.043515	0.81787	0.04744	6.72772	0.004342
P85A_HUMAN	220	237	IQLLKKLIRSPSIPHQYW			15	2220.3	D BYL971-1938	0.5	2222.52	0.042535	0.907639	0.046543	6.72372	0.005024
P85A_HUMAN	220	237	IQLLKKLIRSPSIPHQYW			15	2220.3	D BYL971-1938	5	2223.45	0.03348	1.83425	0.038443	6.72563	0.003931
P85A_HUMAN	220	237	IQLLKKLIRSPSIPHQYW			15	2220.3	D BYL971-1938	50	2226	0.024507	4.38344	0.030945	6.72635	0.006942
P85A_HUMAN	224	238	KKLIRSPSIPHQYWL			12	1866.07	A Apo	0	1867.21	0.001173	0	0	5.86834	0.004791
P85A_HUMAN	224	238	KKLIRSPSIPHQYWL			12	1866.07	A Apo	0.005	1867.89	0.019315	0.674156	0.01935	5.882	0.001887
P85A_HUMAN	224	238	KKLIRSPSIPHQYWL			12	1866.07	A Apo	0.05	1867.98	0.06367	0.764449	0.063681	5.8777	0.009665
P85A_HUMAN	224	238	KKLIRSPSIPHQYWL			12	1866.07	A Apo	0.5	1868.06	0.022822	0.841865	0.022852	5.88163	0.00384
P85A_HUMAN	224	238	KKLIRSPSIPHQYWL			12	1866.07	A Apo	5	1868.64	0.034406	1.42367	0.034426	5.87204	0.008956
P85A_HUMAN	224	238	KKLIRSPSIPHQYWL			12	1866.07	A Apo	50	1870.1	0.056483	2.88556	0.056495	5.88146	0.004696
P85A_HUMAN	224	238	KKLIRSPSIPHQYWL			12	1866.07	B 1938	0	1867.21	0.001173	0	0	5.86834	0.004791
P85A_HUMAN	224	238	KKLIRSPSIPHQYWL			12	1866.07	B 1938	0.005	1867.97	0.036136	0.760325	0.036155	5.86737	0.00233
P85A_HUMAN	224	238	KKLIRSPSIPHQYWL			12	1866.07	B 1938	0.05	1867.93	0.05601	0.717749	0.056023	5.86023	0.005865
P85A_HUMAN	224	238	KKLIRSPSIPHQYWL			12	1866.07	B 1938	0.5	1868.05	0.033865	0.835781	0.033886	5.85815	0.006061
P85A_HUMAN	224	238	KKLIRSPSIPHQYWL			12	1866.07	B 1938	5	1868.6	0.066391	1.38341	0.066401	5.86128	0.002475
P85A_HUMAN	224	238	KKLIRSPSIPHQYWL			12	1866.07	B 1938	50	1870	0.13773	2.78764	0.137735	5.86526	0.00488
P85A_HUMAN	224	238	KKLIRSPSIPHQYWL			12	1866.07	C BYL791	0	1867.21	0.001173	0	0	5.86834	0.004791
P85A_HUMAN	224	238	KKLIRSPSIPHQYWL			12	1866.07	C BYL791	0.005	1867.9	0.054748	0.685281	0.05476	5.88209	0.000747
P85A_HUMAN	224	238	KKLIRSPSIPHQYWL			12	1866.07	C BYL791	0.05	1867.93	0.020151	0.713772	0.020185	5.87698	0.003795
P85A_HUMAN	224	238	KKLIRSPSIPHQYWL			12	1866.07	C BYL791	0.5	1868.03	0.043524	0.816697	0.043539	5.87544	0.002246
P85A_HUMAN	224	238	KKLIRSPSIPHQYWL			12	1866.07	C BYL791	5	1868.63	0.041815	1.41158	0.041831	5.8746	0.001039
P85A_HUMAN	224	238	KKLIRSPSIPHQYWL			12	1866.07	C BYL791	50	1870.03	0.064567	2.81638	0.064577	5.8763	0.006075
P85A_HUMAN	224	238	KKLIRSPSIPHQYWL			12	1866.07	D BYL971-1938	0	1867.21	0.001173	0	0	5.86834	0.004791
P85A_HUMAN	224	238	KKLIRSPSIPHQYWL			12	1866.07	D BYL971-1938	0.005	1867.94	0.001232	0.726196	0.001701	5.86059	0.001354
P85A_HUMAN	224	238	KKLIRSPSIPHQYWL			12	1866.07	D BYL971-1938	0.05	1867.93	0.02811	0.718871	0.028135	5.86292	0.005434
P85A_HUMAN	224	238	KKLIRSPSIPHQYWL			12	1866.07	D BYL971-1938	0.5	1868.05	0.003883	0.83355	0.004056	5.85801	0.006409
P85A_HUMAN	224	238	KKLIRSPSIPHQYWL			12	1866.07	D BYL971-1938	5	1868.65	0.047671	1.43347	0.047686	5.86401	0.002304
P85A_HUMAN	224	238	KKLIRSPSIPHQYWL			12	1866.07	D BYL971-1938	50	1870.1	0.037189	2.8827	0.037207	5.86831	0.008286
P85A_HUMAN	238	250	LTLQYLLKHFFKL			12	1663.99	A Apo	0	1664.97	0.011267	0	0	8.98789	0.00439
P85A_HUMAN	238	250	LTLQYLLKHFFKL			12	1663.99	A Apo	0.005	1665.12	0.051858	0.152731	0.053067	8.9902	0.002929
P85A_HUMAN	238	250	LTLQYLLKHFFKL			12	1663.99	A Apo	0.05	1665.14	0.018112	0.176772	0.021331	8.99118	0.006705
P85A_HUMAN	238	250	LTLQYLLKHFFKL			12	1663.99	A Apo	0.5	1665.15	0.04903	0.188539	0.050308	8.99446	0.003011
P85A_HUMAN	238	250	LTLQYLLKHFFKL			12	1663.99	A Apo	5	1665.06	0.020752	0.095669	0.023613	8.98474	0.007209
P85A_HUMAN	238	250	LTLQYLLKHFFKL			12	1663.99	A Apo	50	1665.15	0.020441	0.18081	0.02334	8.99315	0.003755
P85A_HUMAN	238	250	LTLQYLLKHFFKL			12	1663.99	B 1938	0	1664.97	0.011267	0	0	8.98789	0.00439
P85A_HUMAN	238	250	LTLQYLLKHFFKL			12	1663.99	B 1938	0.005	1665.15	0.020123	0.187199	0.023062	8.99479	0.002485
P85A_HUMAN	238	250	LTLQYLLKHFFKL			12	1663.99	B 1938	0.05	1665.12	0.030704	0.159594	0.032706	8.99401	0.004338
P85A_HUMAN	238	250	LTLQYLLKHFFKL			12	1663.99	B 1938	0.5	1665.13	0.027506	0.168441	0.029724	8.99121	0.001228
P85A_HUMAN	238	250	LTLQYLLKHFFKL			12	1663.99	B 1938	5	1665.1	0.029479	0.134509	0.031559	8.99109	0.00311
P85A_HUMAN	238	250	LTLQYLLKHFFKL			12	1663.99	B 1938	50	1665.14	0.016179	0.178641	0.019716	8.99372	0.005137
P85A_HUMAN	238	250	LTLQYLLKHFFKL			12	1663.99	C BYL791	0	1664.97	0.011267	0	0	8.98789	0.00439
P85A_HUMAN	238	250	LTLQYLLKHFFKL			12	1663.99	C BYL791	0.005	1665.13	0.012044	0.15994	0.016493	8.99184	0.002182
P85A_HUMAN	238	250	LTLQYLLKHFFKL			12	1663.99	C BYL791	0.05	1665.14	0.048011	0.170848	0.049315	8.99255	0.002464
P85A_HUMAN	238	250	LTLQYLLKHFFKL			12	1663.99	C BYL791	0.5	1665.15	0.028202	0.188644	0.03037	8.98929	0.001718
P85A_HUMAN	238	250	LTLQYLLKHFFKL			12	1663.99	C BYL791	5	1665.13	0.051347	0.168613	0.052568	8.98976	0.002882
P85A_HUMAN	238	250	LTLQYLLKHFFKL			12	1663.99	C BYL791	50	1665.11	0.019718	0.143645	0.02271	8.99155	0.003354
P85A_HUMAN	238	250	LTLQYLLKHFFKL			12	1663.99	D BYL971-1938	0	1664.97	0.011267	0	0	8.98789	0.00439
P85A_HUMAN	238	250	LTLQYLLKHFFKL			12	1663.99	D BYL971-1938	0.005	1665.1	0.02556	0.138137	0.027933	8.98658	0.001524
P85A_HUMAN	238	250	LTLQYLLKHFFKL			12	1663.99	D BYL971-1938	0.05	1665.17	0.030918	0.206884	0.032907	8.99305	0.003392
P85A_HUMAN	238	250	LTLQYLLKHFFKL			12	1663.99	D BYL971-1938	0.5	1665.14	0.020831	0.17674	0.023683	8.98994	0.005153
P85A_HUMAN	238	250	LTLQYLLKHFFKL			12	1663.99	D BYL971-1938	5	1665.14	0.007763	0.176068	0.013682	8.99016	0.002047
P85A_HUMAN	238	250	LTLQYLLKHFFKL			12	1663.99	D BYL971-1938	50	1665.16	0.02109	0.195704	0.02391	8.99484	0.00439
P85A_HUMAN	238	259	LTLQYLLKHFFKLSQTSSKNLL			21	2622.5	A Apo	0	2624.04	0.023067	0	0	8.53728	0.004316
P85A_HUMAN	238	259	LTLQYLLKHFFKLSQTSSKNLL			21	2622.5	A Apo	0.005	2625.55	0.043764	1.50919	0.049471	8.54083	0.002062
P85A_HUMAN	238	259	LTLQYLLKHFFKLSQTSSKNLL			21	2622.5	A Apo	0.05	2626.05	0.083059	2.00915	0.086202	8.54027	0.007608
P85A_HUMAN	238	259	LTLQYLLKHFFKLSQTSSKNLL			21	2622.5	A Apo	0.5	2626.52	0.108549	2.479	0.110973	8.54182	0.003354
P85A_HUMAN	238	259	LTLQYLLKHFFKLSQTSSKNLL			21	2622.5	A Apo	5	2626.93	0.072379	2.89329	0.075966	8.53236	0.008301
P85A_HUMAN	238	259	LTLQYLLKHFFKLSQTSSKNLL			21	2622.5	A Apo	50	2627.38	0.08467	3.34766	0.087756	8.5417	0.005225
P85A_HUMAN	238	259	LTLQYLLKHFFKLSQTSSKNLL			21	2622.5	B 1938	0	2624.04	0.023067	0	0	8.53728	0.004316
P85A_HUMAN	238	259	LTLQYLLKHFFKLSQTSSKNLL			21	2622.5	B 1938	0.005	2625.68	0.075196	1.64758	0.078654	8.54604	0.004716
P85A_HUMAN	238	259	LTLQYLLKHFFKLSQTSSKNLL			21	2622.5	B 1938	0.05	2626	0.094286	1.95938	0.097067	8.54298	0.006146
P85A_HUMAN	238	259	LTLQYLLKHFFKLSQTSSKNLL			21	2622.5	B 1938	0.5	2626.47	0.087693	2.42862	0.090676	8.5413	0.001554
P85A_HUMAN	238	259	LTLQYLLKHFFKLSQTSSKNLL			21	2622.5	B 1938	5	2626.96	0.093802	2.9188	0.096596	8.54083	0.006346
P85A_HUMAN	238	259	LTLQYLLKHFFKLSQTSSKNLL			21	2622.5	B 1938	50	2627.43	0.113979	3.38958	0.11629	8.54397	0.003591
P85A_HUMAN	238	259	LTLQYLLKHFFKLSQTSSKNLL			21	2622.5	C BYL791	0	2624.04	0.023067	0	0	8.53728	0.004316
P85A_HUMAN	238	259	LTLQYLLKHFFKLSQTSSKNLL			21	2622.5	C BYL791	0.005	2625.57	0.094533	1.53706	0.097306	8.54103	0.001794
P85A_HUMAN	238	259	LTLQYLLKHFFKLSQTSSKNLL			21	2622.5	C BYL791	0.05	2626	0.051728	1.96424	0.056638	8.54251	0.002729
P85A_HUMAN	238	259	LTLQYLLKHFFKLSQTSSKNLL			21	2622.5	C BYL791	0.5	2626.41	0.058784	2.37009	0.063148	8.53815	0.002244
P85A_HUMAN	238	259	LTLQYLLKHFFKLSQTSSKNLL			21	2622.5	C BYL791	5	2626.99	0.089483	2.95305	0.092408	8.53845	0.001753
P85A_HUMAN	238	259	LTLQYLLKHFFKLSQTSSKNLL			21	2622.5	C BYL791	50	2627.41	0.110377	3.37598	0.112761	8.54067	0.00583
P85A_HUMAN	238	259	LTLQYLLKHFFKLSQTSSKNLL			21	2622.5	D BYL971-1938	0	2624.04	0.023067	0	0	8.53728	0.004316
P85A_HUMAN	238	259	LTLQYLLKHFFKLSQTSSKNLL			21	2622.5	D BYL971-1938	0.005	2625.6	0.058311	1.56703	0.062707	8.53584	0.002026
P85A_HUMAN	238	259	LTLQYLLKHFFKLSQTSSKNLL			21	2622.5	D BYL971-1938	0.05	2626.07	0.099977	2.03665	0.102603	8.54135	0.004005
P85A_HUMAN	238	259	LTLQYLLKHFFKLSQTSSKNLL			21	2622.5	D BYL971-1938	0.5	2626.47	0.072038	2.43111	0.075641	8.53771	0.005805
P85A_HUMAN	238	259	LTLQYLLKHFFKLSQTSSKNLL			21	2622.5	D BYL971-1938	5	2627.01	0.078688	2.97309	0.081999	8.53894	0.001695
P85A_HUMAN	238	259	LTLQYLLKHFFKLSQTSSKNLL			21	2622.5	D BYL971-1938	50	2627.5	0.109314	3.46544	0.111722	8.54282	0.003975
P85A_HUMAN	241	250	QYLLKHFFKL			9	1336.78	A Apo	0	1337.54	0.013162	0	0	7.18093	0.004708
P85A_HUMAN	241	250	QYLLKHFFKL			9	1336.78	A Apo	0.005	1337.62	0.031397	0.075344	0.034045	7.18846	0.002523
P85A_HUMAN	241	250	QYLLKHFFKL			9	1336.78	A Apo	0.05	1337.63	0.03909	0.092745	0.041246	7.18261	0.007322
P85A_HUMAN	241	250	QYLLKHFFKL			9	1336.78	A Apo	0.5	1337.67	0.05114	0.131453	0.052807	7.1868	0.004316
P85A_HUMAN	241	250	QYLLKHFFKL			9	1336.78	A Apo	5	1337.62	0.017687	0.077687	0.022047	7.17773	0.010544
P85A_HUMAN	241	250	QYLLKHFFKL			9	1336.78	A Apo	50	1337.63	0.015936	0.091132	0.020669	7.1887	0.003426
P85A_HUMAN	241	250	QYLLKHFFKL			9	1336.78	B 1938	0	1337.54	0.013162	0	0	7.18093	0.004708
P85A_HUMAN	241	250	QYLLKHFFKL			9	1336.78	B 1938	0.005	1337.65	0.01365	0.110425	0.018963	7.1925	0.002978
P85A_HUMAN	241	250	QYLLKHFFKL			9	1336.78	B 1938	0.05	1337.62	0.013189	0.076372	0.018633	7.18356	0.004416
P85A_HUMAN	241	250	QYLLKHFFKL			9	1336.78	B 1938	0.5	1337.62	0.032329	0.083487	0.034906	7.18736	0.002419
P85A_HUMAN	241	250	QYLLKHFFKL			9	1336.78	B 1938	5	1337.61	0.020981	0.068585	0.024768	7.18751	0.005789
P85A_HUMAN	241	250	QYLLKHFFKL			9	1336.78	B 1938	50	1337.62	0.021953	0.081957	0.025597	7.19055	0.003543
P85A_HUMAN	241	250	QYLLKHFFKL			9	1336.78	C BYL791	0	1337.54	0.013162	0	0	7.18093	0.004708
P85A_HUMAN	241	250	QYLLKHFFKL			9	1336.78	C BYL791	0.005	1337.62	0.02241	0.073711	0.025989	7.1871	0.000804
P85A_HUMAN	241	250	QYLLKHFFKL			9	1336.78	C BYL791	0.05	1337.63	0.021884	0.092516	0.025537	7.18565	0.000938
P85A_HUMAN	241	250	QYLLKHFFKL			9	1336.78	C BYL791	0.5	1337.62	0.034574	0.078818	0.036995	7.18503	0.002998
P85A_HUMAN	241	250	QYLLKHFFKL			9	1336.78	C BYL791	5	1337.61	0.030934	0.069309	0.033618	7.18382	0.001123
P85A_HUMAN	241	250	QYLLKHFFKL			9	1336.78	C BYL791	50	1337.63	0.026493	0.083777	0.029582	7.18538	0.004953
P85A_HUMAN	241	250	QYLLKHFFKL			9	1336.78	D BYL971-1938	0	1337.54	0.013162	0	0	7.18093	0.004708
P85A_HUMAN	241	250	QYLLKHFFKL			9	1336.78	D BYL971-1938	0.005	1337.61	0.01686	0.066209	0.02139	7.18217	0.001302
P85A_HUMAN	241	250	QYLLKHFFKL			9	1336.78	D BYL971-1938	0.05	1337.63	0.022744	0.091837	0.026278	7.18667	0.003923
P85A_HUMAN	241	250	QYLLKHFFKL			9	1336.78	D BYL971-1938	0.5	1337.62	0.013757	0.080162	0.01904	7.18265	0.006436
P85A_HUMAN	241	250	QYLLKHFFKL			9	1336.78	D BYL971-1938	5	1337.6	0.021108	0.063003	0.024876	7.18327	0.001422
P85A_HUMAN	241	250	QYLLKHFFKL			9	1336.78	D BYL971-1938	50	1337.65	0.031887	0.112972	0.034497	7.18924	0.007207
P85A_HUMAN	260	266	NARVLSE			6	788.426	A Apo	0	788.764	0.010746	0	0	4.38377	0.004829
P85A_HUMAN	260	266	NARVLSE			6	788.426	A Apo	0.005	788.998	0.029986	0.233914	0.031854	4.3799	0.006649
P85A_HUMAN	260	266	NARVLSE			6	788.426	A Apo	0.05	789.183	0.012404	0.419643	0.016412	4.36528	0.0242
P85A_HUMAN	260	266	NARVLSE			6	788.426	A Apo	0.5	789.468	0.008649	0.704023	0.013794	4.35213	0.044674
P85A_HUMAN	260	266	NARVLSE			6	788.426	A Apo	5	789.646	0.02414	0.882756	0.026424	4.38328	0.003842
P85A_HUMAN	260	266	NARVLSE			6	788.426	A Apo	50	790.226	0.014623	1.46266	0.018147	4.3862	0.002865
P85A_HUMAN	260	266	NARVLSE			6	788.426	B 1938	0	788.79	0.009654	0	0	4.38382	0.004645
P85A_HUMAN	260	266	NARVLSE			6	788.426	B 1938	0.005	789.025	0.056301	0.234768	0.057123	4.3479	0.052163
P85A_HUMAN	260	266	NARVLSE			6	788.426	B 1938	0.05	789.21	0.053169	0.419567	0.054038	4.38397	0.004063
P85A_HUMAN	260	266	NARVLSE			6	788.426	B 1938	0.5	789.487	0.017288	0.696613	0.019801	4.38084	0.006344
P85A_HUMAN	260	266	NARVLSE			6	788.426	B 1938	5	789.637	0.01456	0.846933	0.01747	4.37902	0.005306
P85A_HUMAN	260	266	NARVLSE			6	788.426	B 1938	50	790.187	0.012582	1.39733	0.015859	4.38612	0.004064
P85A_HUMAN	260	266	NARVLSE			6	788.426	C BYL791	0	788.788	0.011377	0	0	4.38418	0.004743
P85A_HUMAN	260	266	NARVLSE			6	788.426	C BYL791	0.005	789.001	0.021194	0.213812	0.024054	4.36652	0.033821
P85A_HUMAN	260	266	NARVLSE			6	788.426	C BYL791	0.05	789.223	0.029767	0.435883	0.031867	4.38747	0.004524
P85A_HUMAN	260	266	NARVLSE			6	788.426	C BYL791	0.5	789.443	0.009124	0.655542	0.014583	4.3835	0.003674
P85A_HUMAN	260	266	NARVLSE			6	788.426	C BYL791	5	789.638	0.013268	0.850479	0.017478	4.37989	0.004487
P85A_HUMAN	260	266	NARVLSE			6	788.426	C BYL791	50	790.239	0.017997	1.45149	0.021291	4.38297	0.0031
P85A_HUMAN	260	266	NARVLSE			6	788.426	D BYL971-1938	0	788.79	0.009654	0	0	4.38382	0.004645
P85A_HUMAN	260	266	NARVLSE			6	788.426	D BYL971-1938	0.005	789.003	0.018642	0.213418	0.020993	4.3783	0.010587
P85A_HUMAN	260	266	NARVLSE			6	788.426	D BYL971-1938	0.05	789.204	0.012623	0.413798	0.015892	4.38463	0.006231
P85A_HUMAN	260	266	NARVLSE			6	788.426	D BYL971-1938	0.5	789.454	0.037287	0.66371	0.038516	4.38488	0.005209
P85A_HUMAN	260	266	NARVLSE			6	788.426	D BYL971-1938	5	789.67	0.026655	0.879577	0.028349	4.38745	0.003316
P85A_HUMAN	260	266	NARVLSE			6	788.426	D BYL971-1938	50	790.237	0.01677	1.44731	0.01935	4.37911	0.005485
P85A_HUMAN	262	272	RVLSEIFSPML			9	1291.71	A Apo	0	1292.53	0.033532	0	0	8.316	0.002064
P85A_HUMAN	262	272	RVLSEIFSPML			9	1291.71	A Apo	0.005	1292.67	0.033802	0.143062	0.047613	8.3167	0.003134
P85A_HUMAN	262	272	RVLSEIFSPML			9	1291.71	A Apo	0.05	1292.73	0.040738	0.203019	0.052763	8.31811	0.007981
P85A_HUMAN	262	272	RVLSEIFSPML			9	1291.71	A Apo	0.5	1292.8	0.018878	0.276877	0.038481	8.3229	0.002118
P85A_HUMAN	262	272	RVLSEIFSPML			9	1291.71	A Apo	5	1293.07	0.008359	0.540266	0.034558	8.31298	0.007444
P85A_HUMAN	262	272	RVLSEIFSPML			9	1291.71	A Apo	50	1293.34	0.019669	0.814323	0.038875	8.32282	0.003313
P85A_HUMAN	262	272	RVLSEIFSPML			9	1291.71	B 1938	0	1292.53	0.033532	0	0	8.316	0.002064
P85A_HUMAN	262	272	RVLSEIFSPML			9	1291.71	B 1938	0.005	1292.74	0.017884	0.20893	0.038003	8.32242	0.002617
P85A_HUMAN	262	272	RVLSEIFSPML			9	1291.71	B 1938	0.05	1292.71	0.045839	0.181499	0.056794	8.32055	0.004306
P85A_HUMAN	262	272	RVLSEIFSPML			9	1291.71	B 1938	0.5	1292.78	0.01617	0.251371	0.037227	8.31672	0.00361
P85A_HUMAN	262	272	RVLSEIFSPML			9	1291.71	B 1938	5	1293.11	0.025955	0.586805	0.042404	8.31651	0.00131
P85A_HUMAN	262	272	RVLSEIFSPML			9	1291.71	B 1938	50	1293.4	0.038923	0.869237	0.051375	8.31932	0.006708
P85A_HUMAN	262	272	RVLSEIFSPML			9	1291.71	C BYL791	0	1292.53	0.033532	0	0	8.316	0.002064
P85A_HUMAN	262	272	RVLSEIFSPML			9	1291.71	C BYL791	0.005	1292.67	0.035469	0.139658	0.048811	8.31939	0.001307
P85A_HUMAN	262	272	RVLSEIFSPML			9	1291.71	C BYL791	0.05	1292.72	0.016157	0.189796	0.037222	8.32042	0.003541
P85A_HUMAN	262	272	RVLSEIFSPML			9	1291.71	C BYL791	0.5	1292.77	0.025548	0.239137	0.042156	8.31644	0.004281
P85A_HUMAN	262	272	RVLSEIFSPML			9	1291.71	C BYL791	5	1293.12	0.032755	0.595862	0.046876	8.31649	0.003782
P85A_HUMAN	262	272	RVLSEIFSPML			9	1291.71	C BYL791	50	1293.35	0.030268	0.825921	0.045173	8.31871	0.001235
P85A_HUMAN	262	272	RVLSEIFSPML			9	1291.71	D BYL971-1938	0	1292.53	0.033532	0	0	8.316	0.002064
P85A_HUMAN	262	272	RVLSEIFSPML			9	1291.71	D BYL971-1938	0.005	1292.71	0.014827	0.178199	0.036664	8.31749	0.002609
P85A_HUMAN	262	272	RVLSEIFSPML			9	1291.71	D BYL971-1938	0.05	1292.76	0.033794	0.233452	0.047607	8.32326	0.004917
P85A_HUMAN	262	272	RVLSEIFSPML			9	1291.71	D BYL971-1938	0.5	1292.78	0.032321	0.256277	0.046573	8.31799	0.005532
P85A_HUMAN	262	272	RVLSEIFSPML			9	1291.71	D BYL971-1938	5	1293.17	0.053358	0.642846	0.063019	8.31792	0.000773
P85A_HUMAN	262	272	RVLSEIFSPML			9	1291.71	D BYL971-1938	50	1293.41	0.018315	0.879645	0.038208	8.3213	0.006647
P85A_HUMAN	273	281	FRFSAASSD			8	987.453	A Apo	0	987.929	0.016282	0	0	5.74503	0.002813
P85A_HUMAN	273	281	FRFSAASSD			8	987.453	A Apo	0.005	991.103	0.108768	3.17465	0.10998	5.7447	0.005607
P85A_HUMAN	273	281	FRFSAASSD			8	987.453	A Apo	0.05	991.202	0.035896	3.2737	0.039416	5.74393	0.010009
P85A_HUMAN	273	281	FRFSAASSD			8	987.453	A Apo	0.5	991.521	0.022497	3.59289	0.027771	5.74791	0.006464
P85A_HUMAN	273	281	FRFSAASSD			8	987.453	A Apo	5	991.591	0.030805	3.66228	0.034844	5.74033	0.011095
P85A_HUMAN	273	281	FRFSAASSD			8	987.453	A Apo	50	991.602	0.030196	3.67389	0.034306	5.75291	0.003502
P85A_HUMAN	273	281	FRFSAASSD			8	987.453	B 1938	0	987.929	0.016282	0	0	5.74503	0.002813
P85A_HUMAN	273	281	FRFSAASSD			8	987.453	B 1938	0.005	991.009	0.040514	3.08031	0.043663	5.74136	0.003493
P85A_HUMAN	273	281	FRFSAASSD			8	987.453	B 1938	0.05	991.138	0.087273	3.20898	0.088779	5.73577	0.005896
P85A_HUMAN	273	281	FRFSAASSD			8	987.453	B 1938	0.5	991.465	0.016259	3.53651	0.02301	5.73309	0.007424
P85A_HUMAN	273	281	FRFSAASSD			8	987.453	B 1938	5	991.537	0.050486	3.60846	0.053047	5.73434	0.001658
P85A_HUMAN	273	281	FRFSAASSD			8	987.453	B 1938	50	991.571	0.019818	3.64289	0.025649	5.73888	0.009292
P85A_HUMAN	273	281	FRFSAASSD			8	987.453	C BYL791	0	987.929	0.016282	0	0	5.74503	0.002813
P85A_HUMAN	273	281	FRFSAASSD			8	987.453	C BYL791	0.005	991.144	0.048691	3.21551	0.051341	5.74706	0.003404
P85A_HUMAN	273	281	FRFSAASSD			8	987.453	C BYL791	0.05	991.188	0.042141	3.25928	0.045177	5.74557	0.004205
P85A_HUMAN	273	281	FRFSAASSD			8	987.453	C BYL791	0.5	991.436	0.053097	3.50755	0.055537	5.74164	0.00681
P85A_HUMAN	273	281	FRFSAASSD			8	987.453	C BYL791	5	991.558	0.075142	3.62939	0.076886	5.74245	0.005027
P85A_HUMAN	273	281	FRFSAASSD			8	987.453	C BYL791	50	991.615	0.032678	3.68651	0.03651	5.74688	0.000941
P85A_HUMAN	273	281	FRFSAASSD			8	987.453	D BYL971-1938	0	987.929	0.016282	0	0	5.74503	0.002813
P85A_HUMAN	273	281	FRFSAASSD			8	987.453	D BYL971-1938	0.005	991.131	0.029965	3.20201	0.034103	5.73886	0.003745
P85A_HUMAN	273	281	FRFSAASSD			8	987.453	D BYL971-1938	0.05	991.2	0.069099	3.271	0.070992	5.74087	0.005851
P85A_HUMAN	273	281	FRFSAASSD			8	987.453	D BYL971-1938	0.5	991.435	0.047039	3.50677	0.049778	5.73639	0.005374
P85A_HUMAN	273	281	FRFSAASSD			8	987.453	D BYL971-1938	5	991.609	0.022213	3.68072	0.027542	5.73902	0.00242
P85A_HUMAN	273	281	FRFSAASSD			8	987.453	D BYL971-1938	50	991.579	0.014442	3.65062	0.021765	5.74543	0.009706
P85A_HUMAN	278	286	ASSDNTENL			8	950.406	A Apo	0	950.797	0.047783	0	0	4.89231	0.003796
P85A_HUMAN	278	286	ASSDNTENL			8	950.406	A Apo	0.005	953.38	0.166018	2.5825	0.172758	4.89671	0.003981
P85A_HUMAN	278	286	ASSDNTENL			8	950.406	A Apo	0.05	953.459	0.032037	2.66189	0.057529	4.89504	0.008851
P85A_HUMAN	278	286	ASSDNTENL			8	950.406	A Apo	0.5	953.593	0.055838	2.79578	0.073492	4.89373	0.011752
P85A_HUMAN	278	286	ASSDNTENL			8	950.406	A Apo	5	954.068	0.136397	3.2704	0.144525	4.89719	0.00365
P85A_HUMAN	278	286	ASSDNTENL			8	950.406	A Apo	50	954.005	0.056324	3.20821	0.073862	4.89888	0.004016
P85A_HUMAN	278	286	ASSDNTENL			8	950.406	B 1938	0	950.797	0.047783	0	0	4.89231	0.003796
P85A_HUMAN	278	286	ASSDNTENL			8	950.406	B 1938	0.005	953.389	0.11353	2.59199	0.123176	4.8954	0.006027
P85A_HUMAN	278	286	ASSDNTENL			8	950.406	B 1938	0.05	953.472	0.036453	2.67478	0.060101	4.89487	0.005668
P85A_HUMAN	278	286	ASSDNTENL			8	950.406	B 1938	0.5	953.64	0.160375	2.84302	0.167342	4.89415	0.006931
P85A_HUMAN	278	286	ASSDNTENL			8	950.406	B 1938	5	954.156	0.117906	3.3586	0.127221	4.89374	0.001701
P85A_HUMAN	278	286	ASSDNTENL			8	950.406	B 1938	50	954.076	0.139078	3.2791	0.147058	4.89811	0.010037
P85A_HUMAN	278	286	ASSDNTENL			8	950.406	C BYL791	0	950.797	0.047783	0	0	4.89231	0.003796
P85A_HUMAN	278	286	ASSDNTENL			8	950.406	C BYL791	0.005	953.514	0.028824	2.7167	0.055804	4.89456	0.005432
P85A_HUMAN	278	286	ASSDNTENL			8	950.406	C BYL791	0.05	953.413	0.11753	2.61567	0.126872	4.90107	0.002838
P85A_HUMAN	278	286	ASSDNTENL			8	950.406	C BYL791	0.5	953.625	0.139434	2.82751	0.147394	4.89268	0.005303
P85A_HUMAN	278	286	ASSDNTENL			8	950.406	C BYL791	5	954.137	0.096338	3.33973	0.107537	4.89161	0.006308
P85A_HUMAN	278	286	ASSDNTENL			8	950.406	C BYL791	50	953.946	0.128125	3.1485	0.136745	4.8932	0.002102
P85A_HUMAN	278	286	ASSDNTENL			8	950.406	D BYL971-1938	0	950.797	0.047783	0	0	4.89231	0.003796
P85A_HUMAN	278	286	ASSDNTENL			8	950.406	D BYL971-1938	0.005	953.425	0.14015	2.62818	0.148072	4.89493	0.005368
P85A_HUMAN	278	286	ASSDNTENL			8	950.406	D BYL971-1938	0.05	953.498	0.175819	2.70125	0.182196	4.90068	0.004406
P85A_HUMAN	278	286	ASSDNTENL			8	950.406	D BYL971-1938	0.5	953.628	0.039575	2.83092	0.062044	4.89934	0.003372
P85A_HUMAN	278	286	ASSDNTENL			8	950.406	D BYL971-1938	5	954.035	0.170059	3.23778	0.176644	4.89711	0.001966
P85A_HUMAN	278	286	ASSDNTENL			8	950.406	D BYL971-1938	50	953.997	0.153531	3.20012	0.160795	4.8998	0.004049
P85A_HUMAN	287	293	IKVIEIL			6	827.56	A Apo	0	828.056	0.008151	0	0	7.39875	0.003606
P85A_HUMAN	287	293	IKVIEIL			6	827.56	A Apo	0.005	828.07	0.009192	0.013767	0.012285	7.39971	0.003167
P85A_HUMAN	287	293	IKVIEIL			6	827.56	A Apo	0.05	828.089	0.008756	0.033178	0.011963	7.39953	0.013425
P85A_HUMAN	287	293	IKVIEIL			6	827.56	A Apo	0.5	828.074	0.002965	0.018253	0.008674	7.40596	0.006565
P85A_HUMAN	287	293	IKVIEIL			6	827.56	A Apo	5	828.083	0.013653	0.026827	0.015901	7.39937	0.012006
P85A_HUMAN	287	293	IKVIEIL			6	827.56	A Apo	50	828.108	0.000702	0.051593	0.008181	7.40618	0.006189
P85A_HUMAN	287	293	IKVIEIL			6	827.56	B 1938	0	828.056	0.008151	0	0	7.39875	0.003606
P85A_HUMAN	287	293	IKVIEIL			6	827.56	B 1938	0.005	828.069	0.009501	0.013324	0.012518	7.40554	0.003793
P85A_HUMAN	287	293	IKVIEIL			6	827.56	B 1938	0.05	828.08	0.008457	0.024049	0.011745	7.40276	0.00521
P85A_HUMAN	287	293	IKVIEIL			6	827.56	B 1938	0.5	828.085	0.004565	0.028573	0.009342	7.39868	0.006703
P85A_HUMAN	287	293	IKVIEIL			6	827.56	B 1938	5	828.086	0.001496	0.03011	0.008287	7.39935	0.001186
P85A_HUMAN	287	293	IKVIEIL			6	827.56	B 1938	50	828.129	0.013296	0.073456	0.015596	7.40598	0.008485
P85A_HUMAN	287	293	IKVIEIL			6	827.56	C BYL791	0	828.056	0.008151	0	0	7.39875	0.003606
P85A_HUMAN	287	293	IKVIEIL			6	827.56	C BYL791	0.005	828.073	0.004814	0.017454	0.009467	7.40279	0.004094
P85A_HUMAN	287	293	IKVIEIL			6	827.56	C BYL791	0.05	828.078	0.001574	0.022177	0.008301	7.39907	0.001888
P85A_HUMAN	287	293	IKVIEIL			6	827.56	C BYL791	0.5	828.077	0.012608	0.02086	0.015013	7.39868	0.005555
P85A_HUMAN	287	293	IKVIEIL			6	827.56	C BYL791	5	828.091	0.005636	0.034898	0.00991	7.39816	0.007494
P85A_HUMAN	287	293	IKVIEIL			6	827.56	C BYL791	50	828.113	0.004758	0.057319	0.009438	7.40013	0.001547
P85A_HUMAN	287	293	IKVIEIL			6	827.56	D BYL971-1938	0	828.056	0.008151	0	0	7.39875	0.003606
P85A_HUMAN	287	293	IKVIEIL			6	827.56	D BYL971-1938	0.005	828.077	0.00541	0.02128	0.009783	7.40117	0.001555
P85A_HUMAN	287	293	IKVIEIL			6	827.56	D BYL971-1938	0.05	828.081	0.007512	0.025112	0.011084	7.4049	0.006562
P85A_HUMAN	287	293	IKVIEIL			6	827.56	D BYL971-1938	0.5	828.085	0.006756	0.028503	0.010587	7.40215	0.005711
P85A_HUMAN	287	293	IKVIEIL			6	827.56	D BYL971-1938	5	828.086	0.003966	0.030058	0.009065	7.40208	0.000663
P85A_HUMAN	287	293	IKVIEIL			6	827.56	D BYL971-1938	50	828.128	0.010784	0.071698	0.013518	7.40939	0.00842
P85A_HUMAN	288	293	KVIEIL			5	714.476	A Apo	0	714.815	0.003414	0	0	7.39901	0.003413
P85A_HUMAN	288	293	KVIEIL			5	714.476	A Apo	0.005	714.842	0.021503	0.027234	0.021772	7.40071	0.004616
P85A_HUMAN	288	293	KVIEIL			5	714.476	A Apo	0.05	714.835	0.010818	0.019942	0.011344	7.40112	0.009542
P85A_HUMAN	288	293	KVIEIL			5	714.476	A Apo	0.5	714.844	0.013127	0.029091	0.013564	7.40392	0.005417
P85A_HUMAN	288	293	KVIEIL			5	714.476	A Apo	5	714.872	0.032503	0.056596	0.032682	7.39562	0.011084
P85A_HUMAN	288	293	KVIEIL			5	714.476	A Apo	50	714.886	0.001802	0.071004	0.00386	7.40824	0.00412
P85A_HUMAN	288	293	KVIEIL			5	714.476	B 1938	0	714.815	0.003414	0	0	7.39901	0.003413
P85A_HUMAN	288	293	KVIEIL			5	714.476	B 1938	0.005	714.858	0.005681	0.042363	0.006627	7.40695	0.003709
P85A_HUMAN	288	293	KVIEIL			5	714.476	B 1938	0.05	714.843	0.008044	0.027623	0.008739	7.40187	0.004185
P85A_HUMAN	288	293	KVIEIL			5	714.476	B 1938	0.5	714.866	0.009675	0.05093	0.01026	7.39836	0.006353
P85A_HUMAN	288	293	KVIEIL			5	714.476	B 1938	5	714.837	0.00929	0.021267	0.009898	7.40062	0.001194
P85A_HUMAN	288	293	KVIEIL			5	714.476	B 1938	50	714.891	0.02469	0.076116	0.024925	7.40576	0.009499
P85A_HUMAN	288	293	KVIEIL			5	714.476	C BYL791	0	714.815	0.003414	0	0	7.39901	0.003413
P85A_HUMAN	288	293	KVIEIL			5	714.476	C BYL791	0.005	714.827	0.004293	0.01139	0.005485	7.40193	0.002718
P85A_HUMAN	288	293	KVIEIL			5	714.476	C BYL791	0.05	714.865	0.012843	0.050006	0.013289	7.40214	0.004876
P85A_HUMAN	288	293	KVIEIL			5	714.476	C BYL791	0.5	714.86	0.014193	0.04501	0.014598	7.3964	0.005694
P85A_HUMAN	288	293	KVIEIL			5	714.476	C BYL791	5	714.85	0.006963	0.034907	0.007755	7.39778	0.006124
P85A_HUMAN	288	293	KVIEIL			5	714.476	C BYL791	50	714.864	0.010099	0.048267	0.01066	7.40088	0.000713
P85A_HUMAN	288	293	KVIEIL			5	714.476	D BYL971-1938	0	714.815	0.003414	0	0	7.39901	0.003413
P85A_HUMAN	288	293	KVIEIL			5	714.476	D BYL971-1938	0.005	714.833	0.002844	0.018169	0.004443	7.39993	0.001379
P85A_HUMAN	288	293	KVIEIL			5	714.476	D BYL971-1938	0.05	714.832	0.014251	0.016475	0.014654	7.40676	0.004793
P85A_HUMAN	288	293	KVIEIL			5	714.476	D BYL971-1938	0.5	714.859	0.009954	0.04376	0.010523	7.40311	0.006818
P85A_HUMAN	288	293	KVIEIL			5	714.476	D BYL971-1938	5	714.845	0.018763	0.029475	0.019071	7.40306	0.000333
P85A_HUMAN	288	293	KVIEIL			5	714.476	D BYL971-1938	50	714.88	0.003136	0.06432	0.004635	7.40936	0.008967
P85A_HUMAN	326	333	MSLQDAEW			7	979.419	A Apo	0	979.977	0.058468	0	0	7.75192	0.002536
P85A_HUMAN	326	333	MSLQDAEW			7	979.419	A Apo	0.005	981.427	0.046254	1.44984	0.074552	7.7562	0.005785
P85A_HUMAN	326	333	MSLQDAEW			7	979.419	A Apo	0.05	981.791	0.118033	1.81384	0.13172	7.75688	0.010831
P85A_HUMAN	326	333	MSLQDAEW			7	979.419	A Apo	0.5	982.186	0.008211	2.2088	0.059041	7.7596	0.005953
P85A_HUMAN	326	333	MSLQDAEW			7	979.419	A Apo	5	982.291	0.019704	2.31349	0.061699	7.75328	0.009871
P85A_HUMAN	326	333	MSLQDAEW			7	979.419	A Apo	50	982.296	0.096832	2.31901	0.113115	7.76168	0.003088
P85A_HUMAN	326	333	MSLQDAEW			7	979.419	B 1938	0	979.977	0.058468	0	0	7.75192	0.002536
P85A_HUMAN	326	333	MSLQDAEW			7	979.419	B 1938	0.005	981.542	0.215389	1.5647	0.223184	7.75982	0.001559
P85A_HUMAN	326	333	MSLQDAEW			7	979.419	B 1938	0.05	982.07	0.053782	2.09241	0.079442	7.75662	0.000847
P85A_HUMAN	326	333	MSLQDAEW			7	979.419	B 1938	0.5	982.376	0.034052	2.39869	0.067661	7.75336	0.008013
P85A_HUMAN	326	333	MSLQDAEW			7	979.419	B 1938	5	982.486	0.019248	2.50826	0.061555	7.75165	0.002265
P85A_HUMAN	326	333	MSLQDAEW			7	979.419	B 1938	50	982.564	0.041384	2.58615	0.071632	7.75962	0.011456
P85A_HUMAN	326	333	MSLQDAEW			7	979.419	C BYL791	0	979.977	0.058468	0	0	7.75192	0.002536
P85A_HUMAN	326	333	MSLQDAEW			7	979.419	C BYL791	0.005	981.563	0.039421	1.5856	0.070516	7.7545	0.005419
P85A_HUMAN	326	333	MSLQDAEW			7	979.419	C BYL791	0.05	981.923	0.070999	1.94579	0.091974	7.75678	0.006164
P85A_HUMAN	326	333	MSLQDAEW			7	979.419	C BYL791	0.5	982.169	0.052869	2.19148	0.078826	7.75206	0.008954
P85A_HUMAN	326	333	MSLQDAEW			7	979.419	C BYL791	5	982.43	0.049395	2.45289	0.07654	7.75286	0.005575
P85A_HUMAN	326	333	MSLQDAEW			7	979.419	C BYL791	50	982.313	0.034856	2.33513	0.068069	7.7561	0.001725
P85A_HUMAN	326	333	MSLQDAEW			7	979.419	D BYL971-1938	0	979.977	0.058468	0	0	7.75192	0.002536
P85A_HUMAN	326	333	MSLQDAEW			7	979.419	D BYL971-1938	0.005	981.526	0.062849	1.54823	0.08584	7.75606	0.004877
P85A_HUMAN	326	333	MSLQDAEW			7	979.419	D BYL971-1938	0.05	981.81	0.030693	1.83213	0.066034	7.76023	0.003615
P85A_HUMAN	326	333	MSLQDAEW			7	979.419	D BYL971-1938	0.5	982.339	0.081284	2.36196	0.100128	7.7523	0.006818
P85A_HUMAN	326	333	MSLQDAEW			7	979.419	D BYL971-1938	5	982.486	0.090466	2.50869	0.107715	7.75352	0.005598
P85A_HUMAN	326	333	MSLQDAEW			7	979.419	D BYL971-1938	50	982.368	0.070065	2.3905	0.091255	7.7632	0.00766
P85A_HUMAN	334	341	YWGDISRE			7	1025.47	A Apo	0	1026.03	0.026782	0	0	6.41214	0.003265
P85A_HUMAN	334	341	YWGDISRE			7	1025.47	A Apo	0.005	1027.5	0.006466	1.47165	0.027551	6.41357	0.004345
P85A_HUMAN	334	341	YWGDISRE			7	1025.47	A Apo	0.05	1027.99	0.041309	1.95612	0.049231	6.41329	0.011301
P85A_HUMAN	334	341	YWGDISRE			7	1025.47	A Apo	0.5	1028.62	0.014685	2.58514	0.030543	6.41786	0.005326
P85A_HUMAN	334	341	YWGDISRE			7	1025.47	A Apo	5	1029.1	0.001713	3.07393	0.026836	6.40852	0.011125
P85A_HUMAN	334	341	YWGDISRE			7	1025.47	A Apo	50	1029.1	0.030107	3.07079	0.040295	6.42012	0.004561
P85A_HUMAN	334	341	YWGDISRE			7	1025.47	B 1938	0	1026.03	0.026782	0	0	6.41214	0.003265
P85A_HUMAN	334	341	YWGDISRE			7	1025.47	B 1938	0.005	1027.61	0.042142	1.57484	0.049932	6.36561	0.002159
P85A_HUMAN	334	341	YWGDISRE			7	1025.47	B 1938	0.05	1028	0.026923	1.96792	0.037975	6.36596	0.004538
P85A_HUMAN	334	341	YWGDISRE			7	1025.47	B 1938	0.5	1028.62	0.025447	2.58857	0.036943	6.36547	0.003714
P85A_HUMAN	334	341	YWGDISRE			7	1025.47	B 1938	5	1029.08	0.020702	3.05067	0.03385	6.36235	0.001278
P85A_HUMAN	334	341	YWGDISRE			7	1025.47	B 1938	50	1029.09	0.017636	3.06051	0.032067	6.3682	0.006389
P85A_HUMAN	334	341	YWGDISRE			7	1025.47	C BYL791	0	1026.03	0.026782	0	0	6.41214	0.003265
P85A_HUMAN	334	341	YWGDISRE			7	1025.47	C BYL791	0.005	1027.5	0.052327	1.47358	0.058783	6.41475	0.002595
P85A_HUMAN	334	341	YWGDISRE			7	1025.47	C BYL791	0.05	1027.98	0.038029	1.95062	0.046513	6.41457	0.003454
P85A_HUMAN	334	341	YWGDISRE			7	1025.47	C BYL791	0.5	1028.56	0.035503	2.53425	0.044471	6.41112	0.006737
P85A_HUMAN	334	341	YWGDISRE			7	1025.47	C BYL791	5	1029.05	0.029476	3.01758	0.039826	6.41122	0.005324
P85A_HUMAN	334	341	YWGDISRE			7	1025.47	C BYL791	50	1029.11	0.007194	3.07739	0.027731	6.41303	0.001503
P85A_HUMAN	334	341	YWGDISRE			7	1025.47	D BYL971-1938	0	1026.03	0.026782	0	0	6.41214	0.003265
P85A_HUMAN	334	341	YWGDISRE			7	1025.47	D BYL971-1938	0.005	1027.58	0.033072	1.55321	0.042556	6.3631	0.006293
P85A_HUMAN	334	341	YWGDISRE			7	1025.47	D BYL971-1938	0.05	1028.02	0.022441	1.98464	0.034941	6.36865	0.004124
P85A_HUMAN	334	341	YWGDISRE			7	1025.47	D BYL971-1938	0.5	1028.62	0.019038	2.59283	0.032859	6.36476	0.003624
P85A_HUMAN	334	341	YWGDISRE			7	1025.47	D BYL971-1938	5	1029.12	0.030608	3.0943	0.040671	6.36288	0.000677
P85A_HUMAN	334	341	YWGDISRE			7	1025.47	D BYL971-1938	50	1029.12	0.018774	3.08507	0.032707	6.36601	0.003701
P85A_HUMAN	342	356	EVNEKLRDTADGTFL			14	1707.85	A Apo	0	1708.76	0.013801	0	0	6.4144	0.004767
P85A_HUMAN	342	356	EVNEKLRDTADGTFL			14	1707.85	A Apo	0.005	1710.25	0.171087	1.49379	0.171643	6.41437	0.004664
P85A_HUMAN	342	356	EVNEKLRDTADGTFL			14	1707.85	A Apo	0.05	1710.94	0.148552	2.18101	0.149192	6.41469	0.009559
P85A_HUMAN	342	356	EVNEKLRDTADGTFL			14	1707.85	A Apo	0.5	1711.2	0.054466	2.43854	0.056187	6.42031	0.004111
P85A_HUMAN	342	356	EVNEKLRDTADGTFL			14	1707.85	A Apo	5	1711.99	0.023614	3.2275	0.027351	6.40677	0.009518
P85A_HUMAN	342	356	EVNEKLRDTADGTFL			14	1707.85	A Apo	50	1713.31	0.022655	4.54838	0.026527	6.41759	0.00309
P85A_HUMAN	342	356	EVNEKLRDTADGTFL			14	1707.85	B 1938	0	1708.76	0.013801	0	0	6.4144	0.004767
P85A_HUMAN	342	356	EVNEKLRDTADGTFL			14	1707.85	B 1938	0.005	1710.47	0.134092	1.70711	0.1348	6.40119	0.003149
P85A_HUMAN	342	356	EVNEKLRDTADGTFL			14	1707.85	B 1938	0.05	1710.83	0.041207	2.07379	0.043457	6.39988	0.002265
P85A_HUMAN	342	356	EVNEKLRDTADGTFL			14	1707.85	B 1938	0.5	1711.2	0.07225	2.43834	0.073556	6.39935	0.009162
P85A_HUMAN	342	356	EVNEKLRDTADGTFL			14	1707.85	B 1938	5	1711.85	0.054569	3.08455	0.056287	6.3986	0.00407
P85A_HUMAN	342	356	EVNEKLRDTADGTFL			14	1707.85	B 1938	50	1713.23	0.051565	4.46901	0.05338	6.39528	0.010035
P85A_HUMAN	342	356	EVNEKLRDTADGTFL			14	1707.85	C BYL791	0	1708.76	0.013801	0	0	6.4144	0.004767
P85A_HUMAN	342	356	EVNEKLRDTADGTFL			14	1707.85	C BYL791	0.005	1710.14	0.114319	1.37513	0.115149	6.41673	0.003652
P85A_HUMAN	342	356	EVNEKLRDTADGTFL			14	1707.85	C BYL791	0.05	1710.9	0.047955	2.13463	0.049902	6.41513	0.002375
P85A_HUMAN	342	356	EVNEKLRDTADGTFL			14	1707.85	C BYL791	0.5	1711.2	0.076686	2.44207	0.077918	6.4114	0.003784
P85A_HUMAN	342	356	EVNEKLRDTADGTFL			14	1707.85	C BYL791	5	1712.08	0.084824	3.3165	0.085939	6.40936	0.005321
P85A_HUMAN	342	356	EVNEKLRDTADGTFL			14	1707.85	C BYL791	50	1713.22	0.024589	4.46124	0.028197	6.40956	0.002219
P85A_HUMAN	342	356	EVNEKLRDTADGTFL			14	1707.85	D BYL971-1938	0	1708.76	0.013801	0	0	6.4144	0.004767
P85A_HUMAN	342	356	EVNEKLRDTADGTFL			14	1707.85	D BYL971-1938	0.005	1710.09	0.033437	1.33403	0.036173	6.39523	0.007114
P85A_HUMAN	342	356	EVNEKLRDTADGTFL			14	1707.85	D BYL971-1938	0.05	1710.86	0.15149	2.10005	0.152118	6.40077	0.007975
P85A_HUMAN	342	356	EVNEKLRDTADGTFL			14	1707.85	D BYL971-1938	0.5	1711.09	0.100443	2.32733	0.101387	6.39523	0.001238
P85A_HUMAN	342	356	EVNEKLRDTADGTFL			14	1707.85	D BYL971-1938	5	1711.96	0.127938	3.19439	0.12868	6.39821	0.003813
P85A_HUMAN	342	356	EVNEKLRDTADGTFL			14	1707.85	D BYL971-1938	50	1713.17	0.079751	4.41139	0.080937	6.38996	0.009089
P85A_HUMAN	356	368	LVRDASTKMHGDY			12	1492.72	A Apo	0	1493.56	0.052965	0	0	4.28169	0.005915
P85A_HUMAN	356	368	LVRDASTKMHGDY			12	1492.72	A Apo	0.005	1495.71	0.097281	2.15454	0.110765	4.27405	0.00693
P85A_HUMAN	356	368	LVRDASTKMHGDY			12	1492.72	A Apo	0.05	1495.85	0.12862	2.28867	0.139098	4.28643	0.005521
P85A_HUMAN	356	368	LVRDASTKMHGDY			12	1492.72	A Apo	0.5	1496.41	0.08058	2.85257	0.096429	4.29117	0.0049
P85A_HUMAN	356	368	LVRDASTKMHGDY			12	1492.72	A Apo	5	1496.57	0.05093	3.00811	0.073479	4.27495	0.009659
P85A_HUMAN	356	368	LVRDASTKMHGDY			12	1492.72	A Apo	50	1496.64	0.091383	3.08184	0.105623	4.2863	0.002777
P85A_HUMAN	356	368	LVRDASTKMHGDY			12	1492.72	B 1938	0	1493.56	0.052965	0	0	4.28169	0.005915
P85A_HUMAN	356	368	LVRDASTKMHGDY			12	1492.72	B 1938	0.005	1495.8	0.054655	2.24193	0.076108	4.27607	0.003762
P85A_HUMAN	356	368	LVRDASTKMHGDY			12	1492.72	B 1938	0.05	1495.96	0.077764	2.40091	0.094088	4.28033	0.005689
P85A_HUMAN	356	368	LVRDASTKMHGDY			12	1492.72	B 1938	0.5	1496.32	0.07923	2.76681	0.095304	4.27828	0.007701
P85A_HUMAN	356	368	LVRDASTKMHGDY			12	1492.72	B 1938	5	1496.56	0.063784	3.00081	0.082908	4.27458	0.005013
P85A_HUMAN	356	368	LVRDASTKMHGDY			12	1492.72	B 1938	50	1496.57	0.030817	3.01436	0.061278	4.28551	0.008531
P85A_HUMAN	356	368	LVRDASTKMHGDY			12	1492.72	C BYL791	0	1493.56	0.052965	0	0	4.28169	0.005915
P85A_HUMAN	356	368	LVRDASTKMHGDY			12	1492.72	C BYL791	0.005	1495.82	0.095047	2.26427	0.108808	4.28589	0.005292
P85A_HUMAN	356	368	LVRDASTKMHGDY			12	1492.72	C BYL791	0.05	1495.97	0.056785	2.41643	0.077652	4.28863	0.007275
P85A_HUMAN	356	368	LVRDASTKMHGDY			12	1492.72	C BYL791	0.5	1496.38	0.097272	2.82004	0.110757	4.27945	0.005117
P85A_HUMAN	356	368	LVRDASTKMHGDY			12	1492.72	C BYL791	5	1496.54	0.068706	2.9823	0.086752	4.27416	0.002794
P85A_HUMAN	356	368	LVRDASTKMHGDY			12	1492.72	C BYL791	50	1496.69	0.056195	3.12803	0.077222	4.27558	0.001149
P85A_HUMAN	356	368	LVRDASTKMHGDY			12	1492.72	D BYL971-1938	0	1493.56	0.052965	0	0	4.28169	0.005915
P85A_HUMAN	356	368	LVRDASTKMHGDY			12	1492.72	D BYL971-1938	0.005	1495.65	0.087417	2.0963	0.102211	4.27087	0.010892
P85A_HUMAN	356	368	LVRDASTKMHGDY			12	1492.72	D BYL971-1938	0.05	1496.01	0.059701	2.4514	0.079809	4.28256	0.011084
P85A_HUMAN	356	368	LVRDASTKMHGDY			12	1492.72	D BYL971-1938	0.5	1496.31	0.096874	2.75265	0.110408	4.28236	0.008523
P85A_HUMAN	356	368	LVRDASTKMHGDY			12	1492.72	D BYL971-1938	5	1496.56	0.127751	3.00301	0.138295	4.2828	0.004214
P85A_HUMAN	356	368	LVRDASTKMHGDY			12	1492.72	D BYL971-1938	50	1496.63	0.03377	3.06943	0.062815	4.27096	0.009082
P85A_HUMAN	369	380	TLTLRKGGNNKL			11	1314.79	A Apo	0	1315.41	0.104846	0	0	4.50521	0.00793
P85A_HUMAN	369	380	TLTLRKGGNNKL			11	1314.79	A Apo	0.005	1316.03	0.070176	0.623442	0.126164	4.50399	0.003409
P85A_HUMAN	369	380	TLTLRKGGNNKL			11	1314.79	A Apo	0.05	1316.46	0.118948	1.05601	0.15856	4.49362	0.016621
P85A_HUMAN	369	380	TLTLRKGGNNKL			11	1314.79	A Apo	0.5	1316.39	0.145003	0.982897	0.178937	4.50984	0.005116
P85A_HUMAN	369	380	TLTLRKGGNNKL			11	1314.79	A Apo	5	1317.22	0.037147	1.81002	0.111232	4.50384	0.005877
P85A_HUMAN	369	380	TLTLRKGGNNKL			11	1314.79	A Apo	50	1317.62	0.089561	2.20885	0.13789	4.50871	0.004174
P85A_HUMAN	369	380	TLTLRKGGNNKL			11	1314.79	B 1938	0	1315.41	0.104846	0	0	4.50521	0.00793
P85A_HUMAN	369	380	TLTLRKGGNNKL			11	1314.79	B 1938	0.005	1316.3	0.10459	0.892429	0.148093	4.50369	0.006316
P85A_HUMAN	369	380	TLTLRKGGNNKL			11	1314.79	B 1938	0.05	1316.34	0.162721	0.933568	0.193573	4.50058	0.005688
P85A_HUMAN	369	380	TLTLRKGGNNKL			11	1314.79	B 1938	0.5	1316.5	0.099987	1.08808	0.144879	4.50321	0.004128
P85A_HUMAN	369	380	TLTLRKGGNNKL			11	1314.79	B 1938	5	1317.29	0.132338	1.886	0.168837	4.49957	0.003238
P85A_HUMAN	369	380	TLTLRKGGNNKL			11	1314.79	B 1938	50	1317.55	0.077557	2.14617	0.130413	4.50658	0.007758
P85A_HUMAN	369	380	TLTLRKGGNNKL			11	1314.79	C BYL791	0	1315.41	0.104846	0	0	4.50521	0.00793
P85A_HUMAN	369	380	TLTLRKGGNNKL			11	1314.79	C BYL791	0.005	1316.06	0.067916	0.649488	0.12492	4.50547	0.003287
P85A_HUMAN	369	380	TLTLRKGGNNKL			11	1314.79	C BYL791	0.05	1316.36	0.078108	0.948452	0.130742	4.50459	0.003773
P85A_HUMAN	369	380	TLTLRKGGNNKL			11	1314.79	C BYL791	0.5	1316.46	0.104947	1.05255	0.148345	4.50126	0.00635
P85A_HUMAN	369	380	TLTLRKGGNNKL			11	1314.79	C BYL791	5	1317.24	0.137146	1.8349	0.172632	4.50593	0.001337
P85A_HUMAN	369	380	TLTLRKGGNNKL			11	1314.79	C BYL791	50	1317.45	0.094395	2.03701	0.141078	4.5047	0.006156
P85A_HUMAN	369	380	TLTLRKGGNNKL			11	1314.79	D BYL971-1938	0	1315.41	0.104846	0	0	4.50521	0.00793
P85A_HUMAN	369	380	TLTLRKGGNNKL			11	1314.79	D BYL971-1938	0.005	1316.12	0.085147	0.709271	0.135065	4.49723	0.008126
P85A_HUMAN	369	380	TLTLRKGGNNKL			11	1314.79	D BYL971-1938	0.05	1316.41	0.091429	1.0022	0.139111	4.50747	0.006173
P85A_HUMAN	369	380	TLTLRKGGNNKL			11	1314.79	D BYL971-1938	0.5	1316.5	0.164383	1.09153	0.194973	4.50057	0.008723
P85A_HUMAN	369	380	TLTLRKGGNNKL			11	1314.79	D BYL971-1938	5	1317.23	0.071448	1.81869	0.126876	4.50327	0.003781
P85A_HUMAN	369	380	TLTLRKGGNNKL			11	1314.79	D BYL971-1938	50	1317.42	0.134578	2.00737	0.170599	4.50413	0.005591
P85A_HUMAN	371	380	TLRKGGNNKL			9	1100.65	A Apo	0	1101.21	0.02578	0	0	2.66031	0.003435
P85A_HUMAN	371	380	TLRKGGNNKL			9	1100.65	A Apo	0.005	1101.87	0.077856	0.658919	0.082014	2.65741	0.00335
P85A_HUMAN	371	380	TLRKGGNNKL			9	1100.65	A Apo	0.05	1102.26	0.068331	1.05044	0.073032	2.66167	0.007022
P85A_HUMAN	371	380	TLRKGGNNKL			9	1100.65	A Apo	0.5	1102.43	0.069718	1.21728	0.074332	2.66784	0.003033
P85A_HUMAN	371	380	TLRKGGNNKL			9	1100.65	A Apo	5	1103.07	0.100136	1.85952	0.103401	2.65741	0.004227
P85A_HUMAN	371	380	TLRKGGNNKL			9	1100.65	A Apo	50	1103.6	0.107784	2.38886	0.110824	2.66657	0.002644
P85A_HUMAN	371	380	TLRKGGNNKL			9	1100.65	B 1938	0	1101.21	0.02578	0	0	2.66031	0.003435
P85A_HUMAN	371	380	TLRKGGNNKL			9	1100.65	B 1938	0.005	1102.17	0.11007	0.959577	0.113049	2.66398	0.005081
P85A_HUMAN	371	380	TLRKGGNNKL			9	1100.65	B 1938	0.05	1102.3	0.095097	1.08746	0.09853	2.66238	0.003246
P85A_HUMAN	371	380	TLRKGGNNKL			9	1100.65	B 1938	0.5	1102.57	0.07237	1.35415	0.076825	2.66102	0.004446
P85A_HUMAN	371	380	TLRKGGNNKL			9	1100.65	B 1938	5	1103.29	0.119123	2.07134	0.12188	2.65694	0.003427
P85A_HUMAN	371	380	TLRKGGNNKL			9	1100.65	B 1938	50	1103.58	0.146185	2.36207	0.148441	2.66395	0.007143
P85A_HUMAN	371	380	TLRKGGNNKL			9	1100.65	C BYL791	0	1101.21	0.02578	0	0	2.66031	0.003435
P85A_HUMAN	371	380	TLRKGGNNKL			9	1100.65	C BYL791	0.005	1101.91	0.091643	0.69468	0.0952	2.66027	0.001419
P85A_HUMAN	371	380	TLRKGGNNKL			9	1100.65	C BYL791	0.05	1102.25	0.064602	1.03608	0.069556	2.66896	0.00169
P85A_HUMAN	371	380	TLRKGGNNKL			9	1100.65	C BYL791	0.5	1102.42	0.095435	1.20867	0.098856	2.65594	0.003231
P85A_HUMAN	371	380	TLRKGGNNKL			9	1100.65	C BYL791	5	1103.12	0.116464	1.91048	0.119283	2.65896	0.004701
P85A_HUMAN	371	380	TLRKGGNNKL			9	1100.65	C BYL791	50	1103.55	0.148564	2.33737	0.150785	2.66046	0.001535
P85A_HUMAN	371	380	TLRKGGNNKL			9	1100.65	D BYL971-1938	0	1101.21	0.02578	0	0	2.66031	0.003435
P85A_HUMAN	371	380	TLRKGGNNKL			9	1100.65	D BYL971-1938	0.005	1102	0.079578	0.789472	0.08365	2.65596	0.005594
P85A_HUMAN	371	380	TLRKGGNNKL			9	1100.65	D BYL971-1938	0.05	1102.31	0.067464	1.10055	0.072222	2.66296	0.01075
P85A_HUMAN	371	380	TLRKGGNNKL			9	1100.65	D BYL971-1938	0.5	1102.5	0.107783	1.28236	0.110823	2.65923	0.003211
P85A_HUMAN	371	380	TLRKGGNNKL			9	1100.65	D BYL971-1938	5	1103.24	0.113939	2.02689	0.116819	2.66042	0.003907
P85A_HUMAN	371	380	TLRKGGNNKL			9	1100.65	D BYL971-1938	50	1103.6	0.124665	2.38233	0.127303	2.6586	0.005444
P85A_HUMAN	381	400	IKIFHRDGKYGFSDPLTFSS			18	2315.18	A Apo	0	2316.46	0.017245	0	0	6.76049	0.004524
P85A_HUMAN	381	400	IKIFHRDGKYGFSDPLTFSS			18	2315.18	A Apo	0.005	2319.37	0.103966	2.91098	0.105387	6.7635	0.004986
P85A_HUMAN	381	400	IKIFHRDGKYGFSDPLTFSS			18	2315.18	A Apo	0.05	2319.85	0.15136	3.38955	0.152339	6.76323	0.009401
P85A_HUMAN	381	400	IKIFHRDGKYGFSDPLTFSS			18	2315.18	A Apo	0.5	2320.43	0.102811	3.97145	0.104247	6.77047	0.005883
P85A_HUMAN	381	400	IKIFHRDGKYGFSDPLTFSS			18	2315.18	A Apo	5	2320.83	0.06056	4.36271	0.062968	6.76114	0.012087
P85A_HUMAN	381	400	IKIFHRDGKYGFSDPLTFSS			18	2315.18	A Apo	50	2321.07	0.05352	4.60512	0.05623	6.76825	0.006237
P85A_HUMAN	381	400	IKIFHRDGKYGFSDPLTFSS			18	2315.18	B 1938	0	2316.46	0.017245	0	0	6.76049	0.004524
P85A_HUMAN	381	400	IKIFHRDGKYGFSDPLTFSS			18	2315.18	B 1938	0.005	2319.43	0.095003	2.96868	0.096555	6.77032	0.004454
P85A_HUMAN	381	400	IKIFHRDGKYGFSDPLTFSS			18	2315.18	B 1938	0.05	2319.81	0.135775	3.34483	0.136865	6.76613	0.004404
P85A_HUMAN	381	400	IKIFHRDGKYGFSDPLTFSS			18	2315.18	B 1938	0.5	2320.32	0.028101	3.86205	0.032971	6.76635	0.004256
P85A_HUMAN	381	400	IKIFHRDGKYGFSDPLTFSS			18	2315.18	B 1938	5	2320.94	0.138162	4.47582	0.139234	6.76656	0.003077
P85A_HUMAN	381	400	IKIFHRDGKYGFSDPLTFSS			18	2315.18	B 1938	50	2321.22	0.177101	4.75289	0.177938	6.76763	0.005634
P85A_HUMAN	381	400	IKIFHRDGKYGFSDPLTFSS			18	2315.18	C BYL791	0	2316.46	0.017245	0	0	6.76049	0.004524
P85A_HUMAN	381	400	IKIFHRDGKYGFSDPLTFSS			18	2315.18	C BYL791	0.005	2319.36	0.091387	2.89748	0.093	6.76351	0.001805
P85A_HUMAN	381	400	IKIFHRDGKYGFSDPLTFSS			18	2315.18	C BYL791	0.05	2319.84	0.118347	3.38241	0.119597	6.76689	0.004179
P85A_HUMAN	381	400	IKIFHRDGKYGFSDPLTFSS			18	2315.18	C BYL791	0.5	2320.37	0.041943	3.90968	0.04535	6.76336	0.00396
P85A_HUMAN	381	400	IKIFHRDGKYGFSDPLTFSS			18	2315.18	C BYL791	5	2320.86	0.110568	4.3994	0.111905	6.76299	0.004243
P85A_HUMAN	381	400	IKIFHRDGKYGFSDPLTFSS			18	2315.18	C BYL791	50	2321.28	0.166667	4.81592	0.167557	6.76501	0.002412
P85A_HUMAN	381	400	IKIFHRDGKYGFSDPLTFSS			18	2315.18	D BYL971-1938	0	2316.46	0.017245	0	0	6.76049	0.004524
P85A_HUMAN	381	400	IKIFHRDGKYGFSDPLTFSS			18	2315.18	D BYL971-1938	0.005	2319.46	0.130212	3.0024	0.131349	6.76308	0.004674
P85A_HUMAN	381	400	IKIFHRDGKYGFSDPLTFSS			18	2315.18	D BYL971-1938	0.05	2319.75	0.047334	3.28615	0.050377	6.76964	0.006115
P85A_HUMAN	381	400	IKIFHRDGKYGFSDPLTFSS			18	2315.18	D BYL971-1938	0.5	2320.46	0.17701	4.00097	0.177848	6.76418	0.004825
P85A_HUMAN	381	400	IKIFHRDGKYGFSDPLTFSS			18	2315.18	D BYL971-1938	5	2320.93	0.112496	4.46637	0.11381	6.76467	0.002253
P85A_HUMAN	381	400	IKIFHRDGKYGFSDPLTFSS			18	2315.18	D BYL971-1938	50	2321.11	0.032586	4.64998	0.036868	6.77261	0.006619
P85A_HUMAN	396	411	LTFSSVVELINHYRNE			15	1920.98	A Apo	0	1922.12	0.016097	0	0	6.2028	0.004809
P85A_HUMAN	396	411	LTFSSVVELINHYRNE			15	1920.98	A Apo	0.005	1924.51	0.049179	2.38692	0.051747	6.20326	0.003172
P85A_HUMAN	396	411	LTFSSVVELINHYRNE			15	1920.98	A Apo	0.05	1924.75	0.047769	2.62441	0.050408	6.20255	0.009738
P85A_HUMAN	396	411	LTFSSVVELINHYRNE			15	1920.98	A Apo	0.5	1925.14	0.0335	3.01443	0.037167	6.20596	0.005605
P85A_HUMAN	396	411	LTFSSVVELINHYRNE			15	1920.98	A Apo	5	1925.32	0.049462	3.20146	0.052015	6.19995	0.010731
P85A_HUMAN	396	411	LTFSSVVELINHYRNE			15	1920.98	A Apo	50	1925.4	0.09063	3.27749	0.092048	6.21042	0.004836
P85A_HUMAN	396	411	LTFSSVVELINHYRNE			15	1920.98	B 1938	0	1922.12	0.016097	0	0	6.2028	0.004809
P85A_HUMAN	396	411	LTFSSVVELINHYRNE			15	1920.98	B 1938	0.005	1924.61	0.10682	2.4842	0.108026	6.17363	0.004085
P85A_HUMAN	396	411	LTFSSVVELINHYRNE			15	1920.98	B 1938	0.05	1924.66	0.071085	2.53838	0.072884	6.17455	0.006092
P85A_HUMAN	396	411	LTFSSVVELINHYRNE			15	1920.98	B 1938	0.5	1925.06	0.026086	2.93849	0.030653	6.16739	0.005875
P85A_HUMAN	396	411	LTFSSVVELINHYRNE			15	1920.98	B 1938	5	1925.36	0.058151	3.24047	0.060338	6.16828	0.003002
P85A_HUMAN	396	411	LTFSSVVELINHYRNE			15	1920.98	B 1938	50	1925.42	0.054704	3.30224	0.057023	6.1748	0.010627
P85A_HUMAN	396	411	LTFSSVVELINHYRNE			15	1920.98	C BYL791	0	1922.12	0.016097	0	0	6.2028	0.004809
P85A_HUMAN	396	411	LTFSSVVELINHYRNE			15	1920.98	C BYL791	0.005	1924.39	0.052556	2.27228	0.054966	6.20388	0.005745
P85A_HUMAN	396	411	LTFSSVVELINHYRNE			15	1920.98	C BYL791	0.05	1924.69	0.027673	2.57004	0.032014	6.20913	0.003391
P85A_HUMAN	396	411	LTFSSVVELINHYRNE			15	1920.98	C BYL791	0.5	1925.12	0.043288	3.00189	0.046184	6.20522	0.003278
P85A_HUMAN	396	411	LTFSSVVELINHYRNE			15	1920.98	C BYL791	5	1925.41	0.045612	3.28496	0.048369	6.20679	0.002821
P85A_HUMAN	396	411	LTFSSVVELINHYRNE			15	1920.98	C BYL791	50	1925.46	0.044829	3.34113	0.047632	6.20618	0.003635
P85A_HUMAN	396	411	LTFSSVVELINHYRNE			15	1920.98	D BYL971-1938	0	1922.12	0.016097	0	0	6.2028	0.004809
P85A_HUMAN	396	411	LTFSSVVELINHYRNE			15	1920.98	D BYL971-1938	0.005	1924.5	0.033592	2.37463	0.03725	6.17646	0.002509
P85A_HUMAN	396	411	LTFSSVVELINHYRNE			15	1920.98	D BYL971-1938	0.05	1924.77	0.041529	2.64641	0.04454	6.16944	0.007809
P85A_HUMAN	396	411	LTFSSVVELINHYRNE			15	1920.98	D BYL971-1938	0.5	1925.14	0.057416	3.02	0.05963	6.17322	0.003402
P85A_HUMAN	396	411	LTFSSVVELINHYRNE			15	1920.98	D BYL971-1938	5	1925.3	0.031094	3.17896	0.035014	6.17819	0.002456
P85A_HUMAN	396	411	LTFSSVVELINHYRNE			15	1920.98	D BYL971-1938	50	1925.53	0.095521	3.40322	0.096868	6.18173	0.005912
P85A_HUMAN	402	413	VELINHYRNESL			11	1486.76	A Apo	0	1487.6	0.019571	0	0	5.83697	0.004004
P85A_HUMAN	402	413	VELINHYRNESL			11	1486.76	A Apo	0.005	1489.38	0.053777	1.78032	0.057228	5.83698	0.004443
P85A_HUMAN	402	413	VELINHYRNESL			11	1486.76	A Apo	0.05	1489.8	0.052941	2.19895	0.056442	5.83574	0.010771
P85A_HUMAN	402	413	VELINHYRNESL			11	1486.76	A Apo	0.5	1490.03	0.023375	2.42439	0.030486	5.84121	0.006057
P85A_HUMAN	402	413	VELINHYRNESL			11	1486.76	A Apo	5	1490.02	0.020466	2.414	0.028317	5.82993	0.011765
P85A_HUMAN	402	413	VELINHYRNESL			11	1486.76	A Apo	50	1490.09	0.02516	2.48415	0.031875	5.84372	0.004362
P85A_HUMAN	402	413	VELINHYRNESL			11	1486.76	B 1938	0	1487.6	0.019571	0	0	5.83697	0.004004
P85A_HUMAN	402	413	VELINHYRNESL			11	1486.76	B 1938	0.005	1489.57	0.057017	1.96107	0.060282	5.82916	0.005755
P85A_HUMAN	402	413	VELINHYRNESL			11	1486.76	B 1938	0.05	1489.8	0.063773	2.19717	0.066708	5.82306	0.005913
P85A_HUMAN	402	413	VELINHYRNESL			11	1486.76	B 1938	0.5	1489.98	0.014935	2.37552	0.024618	5.81986	0.007705
P85A_HUMAN	402	413	VELINHYRNESL			11	1486.76	B 1938	5	1489.99	0.017903	2.38596	0.026524	5.8227	0.001077
P85A_HUMAN	402	413	VELINHYRNESL			11	1486.76	B 1938	50	1490.1	0.028602	2.49698	0.034656	5.82633	0.009404
P85A_HUMAN	402	413	VELINHYRNESL			11	1486.76	C BYL791	0	1487.6	0.019571	0	0	5.83697	0.004004
P85A_HUMAN	402	413	VELINHYRNESL			11	1486.76	C BYL791	0.005	1489.38	0.126654	1.77944	0.128157	5.83946	0.003032
P85A_HUMAN	402	413	VELINHYRNESL			11	1486.76	C BYL791	0.05	1489.79	0.026266	2.18259	0.032755	5.83764	0.003369
P85A_HUMAN	402	413	VELINHYRNESL			11	1486.76	C BYL791	0.5	1490.02	0.029433	2.42047	0.035345	5.83415	0.005771
P85A_HUMAN	402	413	VELINHYRNESL			11	1486.76	C BYL791	5	1490.03	0.019677	2.42859	0.027753	5.83417	0.005425
P85A_HUMAN	402	413	VELINHYRNESL			11	1486.76	C BYL791	50	1490.08	0.021085	2.4768	0.028767	5.8377	0.001147
P85A_HUMAN	402	413	VELINHYRNESL			11	1486.76	D BYL971-1938	0	1487.6	0.019571	0	0	5.83697	0.004004
P85A_HUMAN	402	413	VELINHYRNESL			11	1486.76	D BYL971-1938	0.005	1489.46	0.030345	1.85798	0.036109	5.82624	0.003228
P85A_HUMAN	402	413	VELINHYRNESL			11	1486.76	D BYL971-1938	0.05	1489.84	0.049595	2.23785	0.053316	5.83054	0.005044
P85A_HUMAN	402	413	VELINHYRNESL			11	1486.76	D BYL971-1938	0.5	1490.01	0.020723	2.40195	0.028503	5.82381	0.005535
P85A_HUMAN	402	413	VELINHYRNESL			11	1486.76	D BYL971-1938	5	1490	0.013099	2.39188	0.02355	5.82882	0.002241
P85A_HUMAN	402	413	VELINHYRNESL			11	1486.76	D BYL971-1938	50	1490.12	0.017986	2.52084	0.02658	5.83281	0.008166
P85A_HUMAN	405	412	INHYRNES			7	1032.49	A Apo	0	1032.97	0.019178	0	0	4.57155	0.004902
P85A_HUMAN	405	412	INHYRNES			7	1032.49	A Apo	0.005	1034.51	0.036877	1.53829	0.041566	4.57321	0.001524
P85A_HUMAN	405	412	INHYRNES			7	1032.49	A Apo	0.05	1034.81	0.01789	1.83974	0.026227	4.56248	0.014003
P85A_HUMAN	405	412	INHYRNES			7	1032.49	A Apo	0.5	1035.02	0.0155	2.05393	0.024659	4.56545	0.012288
P85A_HUMAN	405	412	INHYRNES			7	1032.49	A Apo	5	1035.03	0.026969	2.05673	0.033093	4.56644	0.008708
P85A_HUMAN	405	412	INHYRNES			7	1032.49	A Apo	50	1035.06	0.042002	2.09466	0.046173	4.57167	0.002823
P85A_HUMAN	405	412	INHYRNES			7	1032.49	B 1938	0	1032.97	0.019178	0	0	4.57155	0.004902
P85A_HUMAN	405	412	INHYRNES			7	1032.49	B 1938	0.005	1034.6	0.043205	1.62553	0.04727	4.56188	0.011819
P85A_HUMAN	405	412	INHYRNES			7	1032.49	B 1938	0.05	1034.81	0.063999	1.8442	0.066811	4.57197	0.005229
P85A_HUMAN	405	412	INHYRNES			7	1032.49	B 1938	0.5	1034.97	0.007301	1.99806	0.020521	4.5669	0.00391
P85A_HUMAN	405	412	INHYRNES			7	1032.49	B 1938	5	1035.01	0.060111	2.03882	0.063096	4.56847	0.001449
P85A_HUMAN	405	412	INHYRNES			7	1032.49	B 1938	50	1035.05	0.025162	2.08439	0.031637	4.57462	0.007969
P85A_HUMAN	405	412	INHYRNES			7	1032.49	C BYL791	0	1032.97	0.019178	0	0	4.57155	0.004902
P85A_HUMAN	405	412	INHYRNES			7	1032.49	C BYL791	0.005	1034.46	0.126264	1.49424	0.127712	4.56816	0.009696
P85A_HUMAN	405	412	INHYRNES			7	1032.49	C BYL791	0.05	1034.82	0.055275	1.84812	0.058508	4.57103	0.003375
P85A_HUMAN	405	412	INHYRNES			7	1032.49	C BYL791	0.5	1035.03	0.005318	2.05645	0.019902	4.57022	0.002741
P85A_HUMAN	405	412	INHYRNES			7	1032.49	C BYL791	5	1035.01	0.021334	2.03665	0.028687	4.56875	0.002907
P85A_HUMAN	405	412	INHYRNES			7	1032.49	C BYL791	50	1035.09	0.019221	2.1192	0.027152	4.5696	0.001183
P85A_HUMAN	405	412	INHYRNES			7	1032.49	D BYL971-1938	0	1032.97	0.019178	0	0	4.57155	0.004902
P85A_HUMAN	405	412	INHYRNES			7	1032.49	D BYL971-1938	0.005	1034.53	0.053107	1.55846	0.056463	4.56492	0.006501
P85A_HUMAN	405	412	INHYRNES			7	1032.49	D BYL971-1938	0.05	1034.85	0.030217	1.881	0.035789	4.57256	0.004354
P85A_HUMAN	405	412	INHYRNES			7	1032.49	D BYL971-1938	0.5	1034.96	0.044946	1.99244	0.048866	4.56912	0.004533
P85A_HUMAN	405	412	INHYRNES			7	1032.49	D BYL971-1938	5	1035	0.035872	2.03018	0.040676	4.57177	0.001112
P85A_HUMAN	405	412	INHYRNES			7	1032.49	D BYL971-1938	50	1035.06	0.013309	2.09289	0.023344	4.57433	0.005362
P85A_HUMAN	414	420	AQYNPKL			5	833.452	A Apo	0	833.922	0.019604	0	0	5.18272	0.004686
P85A_HUMAN	414	420	AQYNPKL			5	833.452	A Apo	0.005	836.107	0.003425	2.18454	0.019901	5.18595	0.001854
P85A_HUMAN	414	420	AQYNPKL			5	833.452	A Apo	0.05	836.387	0	2.4651	0.019604	5.19041	0
P85A_HUMAN	414	420	AQYNPKL			5	833.452	A Apo	0.5	836.747	0.008144	2.82479	0.021229	5.18454	0.008339
P85A_HUMAN	414	420	AQYNPKL			5	833.452	A Apo	5	836.753	0	2.83065	0.019604	5.19276	0
P85A_HUMAN	414	420	AQYNPKL			5	833.452	A Apo	50	836.707	0.047138	2.78479	0.051053	5.19442	0.001726
P85A_HUMAN	414	420	AQYNPKL			5	833.452	B 1938	0	833.922	0.019604	0	0	5.18272	0.004686
P85A_HUMAN	414	420	AQYNPKL			5	833.452	B 1938	0.005	836.181	0	2.25862	0.019604	5.1842	0
P85A_HUMAN	414	420	AQYNPKL			5	833.452	B 1938	0.05	836.503	0	2.58111	0.019604	5.18745	0
P85A_HUMAN	414	420	AQYNPKL			5	833.452	B 1938	0.5	836.783	0	2.86071	0.019604	5.18334	0
P85A_HUMAN	414	420	AQYNPKL			5	833.452	B 1938	5	836.736	0	2.81344	0.019604	5.18124	0
P85A_HUMAN	414	420	AQYNPKL			5	833.452	B 1938	50	836.756	0.022945	2.8336	0.03018	5.19232	0.003362
P85A_HUMAN	414	420	AQYNPKL			5	833.452	C BYL791	0	833.922	0.019604	0	0	5.18272	0.004686
P85A_HUMAN	414	420	AQYNPKL			5	833.452	C BYL791	0.5	836.791	0	2.86888	0.019604	5.18531	0
P85A_HUMAN	414	420	AQYNPKL			5	833.452	C BYL791	5	836.71	0.01263	2.78824	0.023321	5.18411	0.005017
P85A_HUMAN	414	420	AQYNPKL			5	833.452	C BYL791	50	836.73	0.025643	2.80802	0.032278	5.18411	0.000605
P85A_HUMAN	414	420	AQYNPKL			5	833.452	D BYL971-1938	0	833.922	0.019604	0	0	5.18272	0.004686
P85A_HUMAN	414	420	AQYNPKL			5	833.452	D BYL971-1938	0.005	836.215	0	2.29324	0.019604	5.18185	0
P85A_HUMAN	414	420	AQYNPKL			5	833.452	D BYL971-1938	0.05	836.443	0.017216	2.521	0.026091	5.18942	0.002032
P85A_HUMAN	414	420	AQYNPKL			5	833.452	D BYL971-1938	0.5	836.69	0.014657	2.76803	0.024478	5.17983	0.004769
P85A_HUMAN	414	420	AQYNPKL			5	833.452	D BYL971-1938	5	836.753	0.009939	2.83042	0.02198	5.18328	0.000183
P85A_HUMAN	414	420	AQYNPKL			5	833.452	D BYL971-1938	50	836.767	0.051114	2.84486	0.054744	5.18326	0.005441
P85A_HUMAN	414	424	AQYNPKLDVKL			9	1288.73	A Apo	0	1289.46	0.003072	0	0	5.98224	0.003843
P85A_HUMAN	414	424	AQYNPKLDVKL			9	1288.73	A Apo	0.005	1291.67	0.042436	2.21334	0.042547	5.97507	0.007245
P85A_HUMAN	414	424	AQYNPKLDVKL			9	1288.73	A Apo	0.05	1292.23	0.068825	2.77328	0.068894	5.974	0.013856
P85A_HUMAN	414	424	AQYNPKLDVKL			9	1288.73	A Apo	0.5	1293.24	0.069258	3.78776	0.069326	5.98829	0.005148
P85A_HUMAN	414	424	AQYNPKLDVKL			9	1288.73	A Apo	5	1293.77	0.045799	4.31874	0.045902	5.97417	0.014295
P85A_HUMAN	414	424	AQYNPKLDVKL			9	1288.73	A Apo	50	1294.27	0.025651	4.80912	0.025835	5.98631	0.007838
P85A_HUMAN	414	424	AQYNPKLDVKL			9	1288.73	B 1938	0	1289.46	0.003072	0	0	5.98224	0.003843
P85A_HUMAN	414	424	AQYNPKLDVKL			9	1288.73	B 1938	0.005	1291.83	0.079382	2.37032	0.079441	5.95406	0.006323
P85A_HUMAN	414	424	AQYNPKLDVKL			9	1288.73	B 1938	0.05	1292.26	0.093455	2.80823	0.093505	5.95773	0.011058
P85A_HUMAN	414	424	AQYNPKLDVKL			9	1288.73	B 1938	0.5	1293.28	0.01605	3.82359	0.016341	5.94445	0.009025
P85A_HUMAN	414	424	AQYNPKLDVKL			9	1288.73	B 1938	5	1293.79	0.055983	4.33202	0.056068	5.95062	0.002936
P85A_HUMAN	414	424	AQYNPKLDVKL			9	1288.73	B 1938	50	1294.33	0.05243	4.87712	0.052519	5.95078	0.018108
P85A_HUMAN	414	424	AQYNPKLDVKL			9	1288.73	C BYL791	0	1289.46	0.003072	0	0	5.98224	0.003843
P85A_HUMAN	414	424	AQYNPKLDVKL			9	1288.73	C BYL791	0.005	1291.69	0.161007	2.23878	0.161037	5.97324	0.007781
P85A_HUMAN	414	424	AQYNPKLDVKL			9	1288.73	C BYL791	0.05	1292.24	0.058153	2.78701	0.058234	5.97898	0.003442
P85A_HUMAN	414	424	AQYNPKLDVKL			9	1288.73	C BYL791	0.5	1293.15	0.033651	3.69444	0.033791	5.97145	0.010082
P85A_HUMAN	414	424	AQYNPKLDVKL			9	1288.73	C BYL791	5	1293.77	0.03721	4.31788	0.037337	5.97253	0.012334
P85A_HUMAN	414	424	AQYNPKLDVKL			9	1288.73	C BYL791	50	1294.3	0.027741	4.8447	0.02791	5.97984	0.003734
P85A_HUMAN	414	424	AQYNPKLDVKL			9	1288.73	D BYL971-1938	0	1289.46	0.003072	0	0	5.98224	0.003843
P85A_HUMAN	414	424	AQYNPKLDVKL			9	1288.73	D BYL971-1938	0.005	1291.81	0.050867	2.35295	0.050959	5.95155	0.001898
P85A_HUMAN	414	424	AQYNPKLDVKL			9	1288.73	D BYL971-1938	0.05	1292.34	0.065365	2.879	0.065437	5.95231	0.006416
P85A_HUMAN	414	424	AQYNPKLDVKL			9	1288.73	D BYL971-1938	0.5	1293.25	0.057585	3.79317	0.057667	5.9464	0.009118
P85A_HUMAN	414	424	AQYNPKLDVKL			9	1288.73	D BYL971-1938	5	1293.87	0.068259	4.41113	0.068328	5.95243	0.001216
P85A_HUMAN	414	424	AQYNPKLDVKL			9	1288.73	D BYL971-1938	50	1294.34	0.030697	4.88766	0.030851	5.96361	0.015628
P85A_HUMAN	421	435	DVKLLYPVSKYQQDQ			13	1823.95	A Apo	0	1824.97	0.023628	0	0	6.18567	0.002933
P85A_HUMAN	421	435	DVKLLYPVSKYQQDQ			13	1823.95	A Apo	0.005	1827.95	0.142565	2.97968	0.144509	6.18054	0.001251
P85A_HUMAN	421	435	DVKLLYPVSKYQQDQ			13	1823.95	A Apo	0.05	1828.51	0.117534	3.54079	0.119885	6.1815	0.008862
P85A_HUMAN	421	435	DVKLLYPVSKYQQDQ			13	1823.95	A Apo	0.5	1829.2	0.029256	4.22511	0.037606	6.18337	0.004682
P85A_HUMAN	421	435	DVKLLYPVSKYQQDQ			13	1823.95	A Apo	5	1829.55	0.146443	4.58101	0.148337	6.17603	0.01004
P85A_HUMAN	421	435	DVKLLYPVSKYQQDQ			13	1823.95	A Apo	50	1830.1	0.06952	5.13008	0.073425	6.20048	0.007681
P85A_HUMAN	421	435	DVKLLYPVSKYQQDQ			13	1823.95	B 1938	0	1824.97	0.023628	0	0	6.18567	0.002933
P85A_HUMAN	421	435	DVKLLYPVSKYQQDQ			13	1823.95	B 1938	0.005	1828.01	0.132981	3.04056	0.135064	6.16532	0.004196
P85A_HUMAN	421	435	DVKLLYPVSKYQQDQ			13	1823.95	B 1938	0.05	1828.52	0.113906	3.5514	0.116331	6.15836	0.006366
P85A_HUMAN	421	435	DVKLLYPVSKYQQDQ			13	1823.95	B 1938	0.5	1829.24	0.090497	4.26807	0.093531	6.1508	0.009082
P85A_HUMAN	421	435	DVKLLYPVSKYQQDQ			13	1823.95	B 1938	5	1829.51	0.03294	4.53951	0.040538	6.15744	0.001296
P85A_HUMAN	421	435	DVKLLYPVSKYQQDQ			13	1823.95	B 1938	50	1830.25	0.182251	5.27519	0.183776	6.1581	0.008677
P85A_HUMAN	421	435	DVKLLYPVSKYQQDQ			13	1823.95	C BYL791	0	1824.97	0.023628	0	0	6.18567	0.002933
P85A_HUMAN	421	435	DVKLLYPVSKYQQDQ			13	1823.95	C BYL791	0.005	1827.94	0.127436	2.96927	0.129608	6.18424	0.002233
P85A_HUMAN	421	435	DVKLLYPVSKYQQDQ			13	1823.95	C BYL791	0.05	1828.44	0.192065	3.46631	0.193513	6.18167	0.00418
P85A_HUMAN	421	435	DVKLLYPVSKYQQDQ			13	1823.95	C BYL791	0.5	1829.15	0.103342	4.17743	0.106008	6.17644	0.005742
P85A_HUMAN	421	435	DVKLLYPVSKYQQDQ			13	1823.95	C BYL791	5	1829.49	0.12271	4.52213	0.124964	6.17919	0.005567
P85A_HUMAN	421	435	DVKLLYPVSKYQQDQ			13	1823.95	C BYL791	50	1830.16	0.182968	5.18842	0.184487	6.18119	0.002853
P85A_HUMAN	421	435	DVKLLYPVSKYQQDQ			13	1823.95	D BYL971-1938	0	1824.97	0.023628	0	0	6.18567	0.002933
P85A_HUMAN	421	435	DVKLLYPVSKYQQDQ			13	1823.95	D BYL971-1938	0.005	1828.03	0.034248	3.0565	0.041607	6.16218	0.00282
P85A_HUMAN	421	435	DVKLLYPVSKYQQDQ			13	1823.95	D BYL971-1938	0.05	1828.6	0.090676	3.6234	0.093704	6.16265	0.006616
P85A_HUMAN	421	435	DVKLLYPVSKYQQDQ			13	1823.95	D BYL971-1938	0.5	1829.27	0.102569	4.29392	0.105256	6.15832	0.003758
P85A_HUMAN	421	435	DVKLLYPVSKYQQDQ			13	1823.95	D BYL971-1938	5	1829.58	0.092934	4.60888	0.09589	6.16275	0.002671
P85A_HUMAN	421	435	DVKLLYPVSKYQQDQ			13	1823.95	D BYL971-1938	50	1830	0.052392	5.02562	0.057474	6.17237	0.008235
P85A_HUMAN	436	456	VVKEDNIEAVGKKLHEYNTQF			20	2461.27	A Apo	0	2462.65	0.020034	0	0	6.22167	0.003826
P85A_HUMAN	436	456	VVKEDNIEAVGKKLHEYNTQF			20	2461.27	A Apo	0.005	2465.09	0.123827	2.43634	0.125437	6.21644	0.004309
P85A_HUMAN	436	456	VVKEDNIEAVGKKLHEYNTQF			20	2461.27	A Apo	0.05	2465.95	0.232559	3.29754	0.23342	6.21098	0.011315
P85A_HUMAN	436	456	VVKEDNIEAVGKKLHEYNTQF			20	2461.27	A Apo	0.5	2466.67	0.175523	4.01728	0.176662	6.21262	0.006794
P85A_HUMAN	436	456	VVKEDNIEAVGKKLHEYNTQF			20	2461.27	A Apo	50	2470.87	0	8.21412	0.020034	6.19602	0
P85A_HUMAN	436	456	VVKEDNIEAVGKKLHEYNTQF			20	2461.27	B 1938	0	2462.65	0.020034	0	0	6.22167	0.003826
P85A_HUMAN	436	456	VVKEDNIEAVGKKLHEYNTQF			20	2461.27	B 1938	0.005	2465.38	0.172819	2.72937	0.173976	6.19309	0.004897
P85A_HUMAN	436	456	VVKEDNIEAVGKKLHEYNTQF			20	2461.27	B 1938	0.05	2465.89	0.146909	3.241	0.148268	6.18329	0.005447
P85A_HUMAN	436	456	VVKEDNIEAVGKKLHEYNTQF			20	2461.27	B 1938	0.5	2466.71	0.071501	4.05491	0.074255	6.17506	0.008351
P85A_HUMAN	436	456	VVKEDNIEAVGKKLHEYNTQF			20	2461.27	B 1938	5	2468.73	0.092676	6.07674	0.094817	6.16994	0.002554
P85A_HUMAN	436	456	VVKEDNIEAVGKKLHEYNTQF			20	2461.27	B 1938	50	2471.13	0.017085	8.47295	0.02633	6.1641	0.011253
P85A_HUMAN	436	456	VVKEDNIEAVGKKLHEYNTQF			20	2461.27	C BYL791	0	2462.65	0.020034	0	0	6.22167	0.003826
P85A_HUMAN	436	456	VVKEDNIEAVGKKLHEYNTQF			20	2461.27	C BYL791	0.005	2465	0.175899	2.35111	0.177036	6.21856	0.001035
P85A_HUMAN	436	456	VVKEDNIEAVGKKLHEYNTQF			20	2461.27	C BYL791	0.05	2465.8	0.055981	3.1497	0.059458	6.21133	0.002041
P85A_HUMAN	436	456	VVKEDNIEAVGKKLHEYNTQF			20	2461.27	C BYL791	0.5	2466.43	0.114774	3.7764	0.116509	6.20837	0.005267
P85A_HUMAN	436	456	VVKEDNIEAVGKKLHEYNTQF			20	2461.27	C BYL791	5	2468.64	0.190773	5.98206	0.191822	6.19357	0.008951
P85A_HUMAN	436	456	VVKEDNIEAVGKKLHEYNTQF			20	2461.27	C BYL791	50	2470.79	0.090194	8.1349	0.092392	6.18875	0.001278
P85A_HUMAN	436	456	VVKEDNIEAVGKKLHEYNTQF			20	2461.27	D BYL971-1938	0	2462.65	0.020034	0	0	6.22167	0.003826
P85A_HUMAN	436	456	VVKEDNIEAVGKKLHEYNTQF			20	2461.27	D BYL971-1938	0.005	2465.18	0.098075	2.52854	0.100101	6.19403	0.0031
P85A_HUMAN	436	456	VVKEDNIEAVGKKLHEYNTQF			20	2461.27	D BYL971-1938	0.05	2465.98	0.218378	3.32703	0.219295	6.19045	0.003909
P85A_HUMAN	436	456	VVKEDNIEAVGKKLHEYNTQF			20	2461.27	D BYL971-1938	0.5	2466.61	0.163965	3.95396	0.165184	6.182	0.005359
P85A_HUMAN	436	456	VVKEDNIEAVGKKLHEYNTQF			20	2461.27	D BYL971-1938	5	2468.64	0.067276	5.98853	0.070196	6.17771	0.002914
P85A_HUMAN	436	456	VVKEDNIEAVGKKLHEYNTQF			20	2461.27	D BYL971-1938	50	2471.04	0.084659	8.38832	0.086997	6.17635	0.009226
P85A_HUMAN	457	466	QEKSREYDRL			9	1323.67	A Apo	0	1324.41	0.026901	0	0	4.46563	0.00465
P85A_HUMAN	457	466	QEKSREYDRL			9	1323.67	A Apo	0.005	1324.67	0.04452	0.264518	0.052016	4.46524	0.004288
P85A_HUMAN	457	466	QEKSREYDRL			9	1323.67	A Apo	0.05	1324.71	0.040956	0.295079	0.049001	4.47379	0.001995
P85A_HUMAN	457	466	QEKSREYDRL			9	1323.67	A Apo	0.5	1324.78	0.038305	0.371575	0.046808	4.45103	0.026142
P85A_HUMAN	457	466	QEKSREYDRL			9	1323.67	A Apo	5	1324.84	0.022087	0.428671	0.034807	4.46966	0.005828
P85A_HUMAN	457	466	QEKSREYDRL			9	1323.67	A Apo	50	1325.34	0.046795	0.925572	0.053977	4.47292	0.002076
P85A_HUMAN	457	466	QEKSREYDRL			9	1323.67	B 1938	0	1324.41	0.026901	0	0	4.46563	0.00465
P85A_HUMAN	457	466	QEKSREYDRL			9	1323.67	B 1938	0.005	1324.71	0.015625	0.302567	0.03111	4.41106	0.001334
P85A_HUMAN	457	466	QEKSREYDRL			9	1323.67	B 1938	0.05	1324.74	0.057886	0.331698	0.063832	4.46492	0.003276
P85A_HUMAN	457	466	QEKSREYDRL			9	1323.67	B 1938	0.5	1324.75	0.078987	0.343328	0.083442	4.47012	0.004032
P85A_HUMAN	457	466	QEKSREYDRL			9	1323.67	B 1938	5	1324.92	0.025784	0.505351	0.037263	4.46506	0.001202
P85A_HUMAN	457	466	QEKSREYDRL			9	1323.67	B 1938	50	1325.42	0.092787	1.006	0.096608	4.46883	0.007367
P85A_HUMAN	457	466	QEKSREYDRL			9	1323.67	C BYL791	0	1324.41	0.026901	0	0	4.46563	0.00465
P85A_HUMAN	457	466	QEKSREYDRL			9	1323.67	C BYL791	0.005	1324.69	0.038868	0.281691	0.04727	4.4712	0.001033
P85A_HUMAN	457	466	QEKSREYDRL			9	1323.67	C BYL791	0.05	1324.78	0.002926	0.366082	0.02706	4.47141	0.000921
P85A_HUMAN	457	466	QEKSREYDRL			9	1323.67	C BYL791	0.5	1324.69	0.031494	0.279433	0.041419	4.47013	0.001847
P85A_HUMAN	457	466	QEKSREYDRL			9	1323.67	C BYL791	5	1325	0.027206	0.588414	0.03826	4.46443	0.005863
P85A_HUMAN	457	466	QEKSREYDRL			9	1323.67	C BYL791	50	1325.31	0.044117	0.899299	0.051672	4.46822	0.002766
P85A_HUMAN	457	466	QEKSREYDRL			9	1323.67	D BYL971-1938	0	1324.41	0.026901	0	0	4.46563	0.00465
P85A_HUMAN	457	466	QEKSREYDRL			9	1323.67	D BYL971-1938	0.005	1324.7	0.017719	0.293444	0.032212	4.46456	0.007097
P85A_HUMAN	457	466	QEKSREYDRL			9	1323.67	D BYL971-1938	0.05	1324.79	0.085076	0.381167	0.089228	4.47068	0.005749
P85A_HUMAN	457	466	QEKSREYDRL			9	1323.67	D BYL971-1938	0.5	1324.78	0.064256	0.370726	0.06966	4.46795	0.0077
P85A_HUMAN	457	466	QEKSREYDRL			9	1323.67	D BYL971-1938	5	1324.89	0.024369	0.480443	0.036298	4.46948	0.001459
P85A_HUMAN	457	466	QEKSREYDRL			9	1323.67	D BYL971-1938	50	1325.39	0.037497	0.977722	0.046149	4.46873	0.00652
P85A_HUMAN	467	476	YEEYTRTSQE			9	1305.56	A Apo	0	1306.27	0.008245	0	0	4.41925	0.003712
P85A_HUMAN	467	476	YEEYTRTSQE			9	1305.56	A Apo	0.005	1306.66	0.037265	0.385353	0.038166	4.42128	1.39717e-05
P85A_HUMAN	467	476	YEEYTRTSQE			9	1305.56	A Apo	0.05	1306.7	0.023689	0.426797	0.025083	4.42486	0.002384
P85A_HUMAN	467	476	YEEYTRTSQE			9	1305.56	A Apo	0.5	1306.88	0.062769	0.605467	0.063308	4.42997	0.002014
P85A_HUMAN	467	476	YEEYTRTSQE			9	1305.56	A Apo	5	1307.71	0.024964	1.43293	0.02629	4.42167	0.004725
P85A_HUMAN	467	476	YEEYTRTSQE			9	1305.56	A Apo	50	1309.15	0.030452	2.87884	0.031549	4.42517	0.000679
P85A_HUMAN	467	476	YEEYTRTSQE			9	1305.56	B 1938	0	1306.27	0.008245	0	0	4.41925	0.003712
P85A_HUMAN	467	476	YEEYTRTSQE			9	1305.56	B 1938	0.005	1306.77	0.098578	0.49972	0.098922	4.39888	0.029091
P85A_HUMAN	467	476	YEEYTRTSQE			9	1305.56	B 1938	0.05	1306.74	0.004969	0.469611	0.009626	4.42104	0.007151
P85A_HUMAN	467	476	YEEYTRTSQE			9	1305.56	B 1938	0.5	1306.94	0.037974	0.662953	0.038859	4.42437	0.002154
P85A_HUMAN	467	476	YEEYTRTSQE			9	1305.56	B 1938	5	1307.78	0.003682	1.50788	0.009029	4.41623	0.004569
P85A_HUMAN	467	476	YEEYTRTSQE			9	1305.56	B 1938	50	1309.2	0.020071	2.92385	0.021699	4.42087	0.007172
P85A_HUMAN	467	476	YEEYTRTSQE			9	1305.56	C BYL791	0	1306.27	0.008245	0	0	4.41925	0.003712
P85A_HUMAN	467	476	YEEYTRTSQE			9	1305.56	C BYL791	0.005	1306.61	0.050178	0.3406	0.050851	4.42537	0.000131
P85A_HUMAN	467	476	YEEYTRTSQE			9	1305.56	C BYL791	0.05	1306.78	0.049113	0.505234	0.0498	4.42623	0.000142
P85A_HUMAN	467	476	YEEYTRTSQE			9	1305.56	C BYL791	0.5	1306.87	0.040585	0.597294	0.041414	4.42188	0.000827
P85A_HUMAN	467	476	YEEYTRTSQE			9	1305.56	C BYL791	5	1307.83	0.03146	1.55475	0.032522	4.41646	0.006004
P85A_HUMAN	467	476	YEEYTRTSQE			9	1305.56	C BYL791	50	1309.22	0.019531	2.94408	0.0212	4.41867	0.00269
P85A_HUMAN	467	476	YEEYTRTSQE			9	1305.56	D BYL971-1938	0	1306.27	0.008245	0	0	4.41925	0.003712
P85A_HUMAN	467	476	YEEYTRTSQE			9	1305.56	D BYL971-1938	0.005	1306.64	0.010021	0.370463	0.012977	4.41933	0.007407
P85A_HUMAN	467	476	YEEYTRTSQE			9	1305.56	D BYL971-1938	0.05	1306.77	0.101275	0.500521	0.10161	4.42509	0.006584
P85A_HUMAN	467	476	YEEYTRTSQE			9	1305.56	D BYL971-1938	0.5	1306.93	0.094245	0.65959	0.094605	4.42197	0.006082
P85A_HUMAN	467	476	YEEYTRTSQE			9	1305.56	D BYL971-1938	5	1307.76	0.032805	1.48982	0.033826	4.42285	0.001583
P85A_HUMAN	467	476	YEEYTRTSQE			9	1305.56	D BYL971-1938	50	1309.24	0.000325	2.9632	0.008251	4.41738	0.005294
P85A_HUMAN	477	486	IQMKRTAIEA			9	1160.65	A Apo	0	1161.33	0.03274	0	0	4.72139	0.004013
P85A_HUMAN	477	486	IQMKRTAIEA			9	1160.65	A Apo	0.005	1161.52	0.013704	0.18736	0.035492	4.72149	0.003099
P85A_HUMAN	477	486	IQMKRTAIEA			9	1160.65	A Apo	0.05	1161.65	0.122715	0.32049	0.127008	4.71883	0.010883
P85A_HUMAN	477	486	IQMKRTAIEA			9	1160.65	A Apo	0.5	1161.61	0.048242	0.277551	0.058302	4.72403	0.006711
P85A_HUMAN	477	486	IQMKRTAIEA			9	1160.65	A Apo	5	1161.77	0.055672	0.445759	0.064585	4.71975	0.007484
P85A_HUMAN	477	486	IQMKRTAIEA			9	1160.65	A Apo	50	1162.52	0.019019	1.19098	0.037863	4.72891	0.00282
P85A_HUMAN	477	486	IQMKRTAIEA			9	1160.65	B 1938	0	1161.33	0.03274	0	0	4.72139	0.004013
P85A_HUMAN	477	486	IQMKRTAIEA			9	1160.65	B 1938	0.005	1161.64	0.055005	0.316087	0.064011	4.73408	0.013061
P85A_HUMAN	477	486	IQMKRTAIEA			9	1160.65	B 1938	0.05	1161.63	0.123494	0.305348	0.12776	4.73445	0.016774
P85A_HUMAN	477	486	IQMKRTAIEA			9	1160.65	B 1938	0.5	1161.58	0.03412	0.250885	0.047287	4.73104	0.018635
P85A_HUMAN	477	486	IQMKRTAIEA			9	1160.65	B 1938	5	1161.78	0.028135	0.453251	0.043168	4.72243	0.001386
P85A_HUMAN	477	486	IQMKRTAIEA			9	1160.65	B 1938	50	1162.52	0.068554	1.18802	0.075971	4.72537	0.006227
P85A_HUMAN	477	486	IQMKRTAIEA			9	1160.65	C BYL791	0	1161.33	0.03274	0	0	4.72139	0.004013
P85A_HUMAN	477	486	IQMKRTAIEA			9	1160.65	C BYL791	0.005	1161.5	0.027412	0.170681	0.0427	4.72312	0.004975
P85A_HUMAN	477	486	IQMKRTAIEA			9	1160.65	C BYL791	0.05	1161.56	0.019866	0.230387	0.038295	4.7247	0.004124
P85A_HUMAN	477	486	IQMKRTAIEA			9	1160.65	C BYL791	0.5	1161.53	0.029682	0.205653	0.044192	4.72184	0.003384
P85A_HUMAN	477	486	IQMKRTAIEA			9	1160.65	C BYL791	5	1161.87	0.022749	0.542196	0.039867	4.72103	0.004065
P85A_HUMAN	477	486	IQMKRTAIEA			9	1160.65	C BYL791	50	1162.51	0.029784	1.17765	0.04426	4.72252	0.001429
P85A_HUMAN	477	486	IQMKRTAIEA			9	1160.65	D BYL971-1938	0	1161.33	0.03274	0	0	4.72139	0.004013
P85A_HUMAN	477	486	IQMKRTAIEA			9	1160.65	D BYL971-1938	0.005	1161.54	0.050984	0.210694	0.06059	4.72883	0.010244
P85A_HUMAN	477	486	IQMKRTAIEA			9	1160.65	D BYL971-1938	0.05	1161.55	0.074445	0.224648	0.081326	4.72804	0.005785
P85A_HUMAN	477	486	IQMKRTAIEA			9	1160.65	D BYL971-1938	0.5	1161.57	0.059041	0.238417	0.067511	4.7226	0.005071
P85A_HUMAN	477	486	IQMKRTAIEA			9	1160.65	D BYL971-1938	5	1161.75	0.026302	0.420252	0.041996	4.72502	0.001268
P85A_HUMAN	477	486	IQMKRTAIEA			9	1160.65	D BYL971-1938	50	1162.53	0.011706	1.2044	0.034769	4.72762	0.006956
P85A_HUMAN	487	495	FNETIKIFE			8	1140.59	A Apo	0	1141.23	0.004254	0	0	7.32018	0.002822
P85A_HUMAN	487	495	FNETIKIFE			8	1140.59	A Apo	0.005	1141.36	0.050304	0.12353	0.050483	7.32118	0.003467
P85A_HUMAN	487	495	FNETIKIFE			8	1140.59	A Apo	0.05	1141.41	0.0407	0.175489	0.040922	7.32017	0.009364
P85A_HUMAN	487	495	FNETIKIFE			8	1140.59	A Apo	0.5	1141.38	0.01161	0.148241	0.012365	7.32645	0.00385
P85A_HUMAN	487	495	FNETIKIFE			8	1140.59	A Apo	5	1141.35	0.159853	0.121288	0.15991	7.32481	0.0058
P85A_HUMAN	487	495	FNETIKIFE			8	1140.59	A Apo	50	1141.46	0.041718	0.228238	0.041935	7.32797	0.003863
P85A_HUMAN	487	495	FNETIKIFE			8	1140.59	B 1938	0	1141.23	0.004254	0	0	7.32018	0.002822
P85A_HUMAN	487	495	FNETIKIFE			8	1140.59	B 1938	0.005	1141.41	0.072119	0.177647	0.072244	7.32616	0.003428
P85A_HUMAN	487	495	FNETIKIFE			8	1140.59	B 1938	0.05	1141.38	0.01886	0.145035	0.019333	7.32351	0.004948
P85A_HUMAN	487	495	FNETIKIFE			8	1140.59	B 1938	0.5	1141.38	0.008741	0.147409	0.009721	7.32495	0.000133
P85A_HUMAN	487	495	FNETIKIFE			8	1140.59	B 1938	5	1141.41	0.033111	0.178706	0.033383	7.32069	0.000441
P85A_HUMAN	487	495	FNETIKIFE			8	1140.59	B 1938	50	1141.48	0.052875	0.242982	0.053046	7.32534	0.00726
P85A_HUMAN	487	495	FNETIKIFE			8	1140.59	C BYL791	0	1141.23	0.004254	0	0	7.32018	0.002822
P85A_HUMAN	487	495	FNETIKIFE			8	1140.59	C BYL791	0.005	1141.34	0.026346	0.107125	0.026687	7.32524	0.001386
P85A_HUMAN	487	495	FNETIKIFE			8	1140.59	C BYL791	0.05	1141.4	0.027698	0.16566	0.028022	7.32307	0.002868
P85A_HUMAN	487	495	FNETIKIFE			8	1140.59	C BYL791	0.5	1141.36	0.023993	0.131836	0.024367	7.31976	0.004863
P85A_HUMAN	487	495	FNETIKIFE			8	1140.59	C BYL791	5	1141.48	0.046487	0.248067	0.046681	7.31996	0.004566
P85A_HUMAN	487	495	FNETIKIFE			8	1140.59	C BYL791	50	1141.42	0.033221	0.189072	0.033492	7.32264	0.000903
P85A_HUMAN	487	495	FNETIKIFE			8	1140.59	D BYL971-1938	0	1141.23	0.004254	0	0	7.32018	0.002822
P85A_HUMAN	487	495	FNETIKIFE			8	1140.59	D BYL971-1938	0.005	1141.39	0.018792	0.152197	0.019268	7.32287	0.003092
P85A_HUMAN	487	495	FNETIKIFE			8	1140.59	D BYL971-1938	0.05	1141.42	0.055262	0.183922	0.055426	7.32737	0.003493
P85A_HUMAN	487	495	FNETIKIFE			8	1140.59	D BYL971-1938	0.5	1141.4	0.050044	0.164177	0.050224	7.3228	0.004915
P85A_HUMAN	487	495	FNETIKIFE			8	1140.59	D BYL971-1938	5	1141.42	0.038162	0.188769	0.038398	7.32404	0.00028
P85A_HUMAN	487	495	FNETIKIFE			8	1140.59	D BYL971-1938	50	1141.5	0.016538	0.265876	0.017076	7.32834	0.006839
P85A_HUMAN	487	498	FNETIKIFEEQC			11	1500.7	A Apo	0	1501.58	0.015087	0	0	7.53874	0.002975
P85A_HUMAN	487	498	FNETIKIFEEQC			11	1500.7	A Apo	0.005	1501.73	0.007301	0.150381	0.016761	7.54334	0.001678
P85A_HUMAN	487	498	FNETIKIFEEQC			11	1500.7	A Apo	0.05	1501.74	0.016409	0.167033	0.022291	7.55049	0.001001
P85A_HUMAN	487	498	FNETIKIFEEQC			11	1500.7	A Apo	0.5	1501.85	0.064507	0.272685	0.066247	7.54629	0.004914
P85A_HUMAN	487	498	FNETIKIFEEQC			11	1500.7	A Apo	5	1502.16	0.040837	0.584985	0.043535	7.54465	0.005975
P85A_HUMAN	487	498	FNETIKIFEEQC			11	1500.7	A Apo	50	1503.15	0.090246	1.56835	0.091499	7.55037	0.000654
P85A_HUMAN	487	498	FNETIKIFEEQC			11	1500.7	B 1938	0	1501.58	0.015087	0	0	7.53874	0.002975
P85A_HUMAN	487	498	FNETIKIFEEQC			11	1500.7	B 1938	0.005	1501.75	0.044736	0.174202	0.047212	7.54804	0.001581
P85A_HUMAN	487	498	FNETIKIFEEQC			11	1500.7	B 1938	0.05	1501.79	0.018619	0.211796	0.023964	7.54171	0.006227
P85A_HUMAN	487	498	FNETIKIFEEQC			11	1500.7	B 1938	0.5	1501.83	0.080488	0.255163	0.081889	7.54516	0.000691
P85A_HUMAN	487	498	FNETIKIFEEQC			11	1500.7	B 1938	5	1502.26	0.035807	0.682195	0.038856	7.5403	0.000916
P85A_HUMAN	487	498	FNETIKIFEEQC			11	1500.7	B 1938	50	1503.18	0.102333	1.60428	0.10344	7.54974	0.004186
P85A_HUMAN	487	498	FNETIKIFEEQC			11	1500.7	C BYL791	0	1501.58	0.015087	0	0	7.53874	0.002975
P85A_HUMAN	487	498	FNETIKIFEEQC			11	1500.7	C BYL791	0.005	1501.72	0.056539	0.138483	0.058517	7.54476	0.001062
P85A_HUMAN	487	498	FNETIKIFEEQC			11	1500.7	C BYL791	0.05	1501.82	0.043595	0.24046	0.046131	7.54297	0.003603
P85A_HUMAN	487	498	FNETIKIFEEQC			11	1500.7	C BYL791	0.5	1501.8	0.026505	0.22469	0.030498	7.54003	0.004899
P85A_HUMAN	487	498	FNETIKIFEEQC			11	1500.7	C BYL791	5	1502.34	0.049008	0.767335	0.051277	7.54199	0.004021
P85A_HUMAN	487	498	FNETIKIFEEQC			11	1500.7	C BYL791	50	1503.17	0.103632	1.59407	0.104724	7.54027	0.000811
P85A_HUMAN	487	498	FNETIKIFEEQC			11	1500.7	D BYL971-1938	0	1501.58	0.015087	0	0	7.53874	0.002975
P85A_HUMAN	487	498	FNETIKIFEEQC			11	1500.7	D BYL971-1938	0.005	1501.75	0.060009	0.175262	0.061876	7.54013	0.002487
P85A_HUMAN	487	498	FNETIKIFEEQC			11	1500.7	D BYL971-1938	0.05	1501.83	0.094638	0.253618	0.095833	7.54656	0.003473
P85A_HUMAN	487	498	FNETIKIFEEQC			11	1500.7	D BYL971-1938	0.5	1501.86	0.054276	0.279729	0.056334	7.54265	0.005534
P85A_HUMAN	487	498	FNETIKIFEEQC			11	1500.7	D BYL971-1938	5	1502.25	0.058128	0.667835	0.060054	7.54259	0.001217
P85A_HUMAN	487	498	FNETIKIFEEQC			11	1500.7	D BYL971-1938	50	1503.23	0.101433	1.65347	0.102548	7.54519	0.006543
P85A_HUMAN	496	507	EQCQTQERYSKE			11	1528.67	A Apo	0	1529.52	0.013544	0	0	2.67288	0.008664
P85A_HUMAN	496	507	EQCQTQERYSKE			11	1528.67	A Apo	0.005	1531.17	0.065482	1.64665	0.066868	2.66939	0.010549
P85A_HUMAN	496	507	EQCQTQERYSKE			11	1528.67	A Apo	0.05	1532.27	0.117207	2.74734	0.117987	2.68229	0.007924
P85A_HUMAN	496	507	EQCQTQERYSKE			11	1528.67	A Apo	0.5	1534.01	0.089798	4.49552	0.090814	2.68522	0.008316
P85A_HUMAN	496	507	EQCQTQERYSKE			11	1528.67	A Apo	5	1534.87	0.076492	5.34969	0.077682	2.66938	0.009748
P85A_HUMAN	496	507	EQCQTQERYSKE			11	1528.67	A Apo	50	1534.95	0.0961	5.43409	0.097049	2.68354	0.006402
P85A_HUMAN	496	507	EQCQTQERYSKE			11	1528.67	B 1938	0	1529.52	0.013544	0	0	2.67288	0.008664
P85A_HUMAN	496	507	EQCQTQERYSKE			11	1528.67	B 1938	0.005	1531.34	0.12808	1.81699	0.128794	2.67958	0.010774
P85A_HUMAN	496	507	EQCQTQERYSKE			11	1528.67	B 1938	0.05	1532.22	0.140258	2.70457	0.14091	2.67689	0.009207
P85A_HUMAN	496	507	EQCQTQERYSKE			11	1528.67	B 1938	0.5	1533.97	0.158024	4.44766	0.158604	2.67568	0.010016
P85A_HUMAN	496	507	EQCQTQERYSKE			11	1528.67	B 1938	5	1534.81	0.063929	5.28908	0.065348	2.66647	0.009062
P85A_HUMAN	496	507	EQCQTQERYSKE			11	1528.67	B 1938	50	1534.94	0.02248	5.42205	0.026245	2.67234	0.012534
P85A_HUMAN	496	507	EQCQTQERYSKE			11	1528.67	C BYL791	0	1529.52	0.013544	0	0	2.67288	0.008664
P85A_HUMAN	496	507	EQCQTQERYSKE			11	1528.67	C BYL791	0.005	1531.24	0.180825	1.72064	0.181332	2.6789	0.011133
P85A_HUMAN	496	507	EQCQTQERYSKE			11	1528.67	C BYL791	0.05	1532.28	0.097378	2.75853	0.098316	2.67675	0.011589
P85A_HUMAN	496	507	EQCQTQERYSKE			11	1528.67	C BYL791	0.5	1533.94	0.042197	4.42451	0.044317	2.66525	0.008242
P85A_HUMAN	496	507	EQCQTQERYSKE			11	1528.67	C BYL791	5	1534.81	0.064964	5.29313	0.066361	2.66955	0.01081
P85A_HUMAN	496	507	EQCQTQERYSKE			11	1528.67	C BYL791	50	1535.01	0.098769	5.4872	0.099693	2.67102	0.009354
P85A_HUMAN	496	507	EQCQTQERYSKE			11	1528.67	D BYL971-1938	0	1529.52	0.013544	0	0	2.67288	0.008664
P85A_HUMAN	496	507	EQCQTQERYSKE			11	1528.67	D BYL971-1938	0.005	1531.22	0.035866	1.69827	0.038338	2.66949	0.009494
P85A_HUMAN	496	507	EQCQTQERYSKE			11	1528.67	D BYL971-1938	0.05	1532.29	0.075162	2.77323	0.076373	2.67424	0.013204
P85A_HUMAN	496	507	EQCQTQERYSKE			11	1528.67	D BYL971-1938	0.5	1533.92	0.136961	4.39722	0.137629	2.67247	0.009306
P85A_HUMAN	496	507	EQCQTQERYSKE			11	1528.67	D BYL971-1938	5	1534.88	0.061215	5.35809	0.062695	2.67263	0.010079
P85A_HUMAN	496	507	EQCQTQERYSKE			11	1528.67	D BYL971-1938	50	1534.94	0.142983	5.42495	0.143623	2.6681	0.010231
P85A_HUMAN	508	520	YIEKFKREGNEKE			12	1669.85	A Apo	0	1670.75	0.010612	0	0	2.67754	0.009202
P85A_HUMAN	508	520	YIEKFKREGNEKE			12	1669.85	A Apo	0.005	1673.16	0.089506	2.40887	0.090133	2.66703	0.006655
P85A_HUMAN	508	520	YIEKFKREGNEKE			12	1669.85	A Apo	0.05	1674.18	0.15396	3.43166	0.154325	2.67614	0.008666
P85A_HUMAN	508	520	YIEKFKREGNEKE			12	1669.85	A Apo	0.5	1674.91	0.006748	4.16124	0.012576	2.67958	0.003546
P85A_HUMAN	508	520	YIEKFKREGNEKE			12	1669.85	A Apo	5	1675.07	0.020518	4.32268	0.0231	2.67136	0.007377
P85A_HUMAN	508	520	YIEKFKREGNEKE			12	1669.85	A Apo	50	1675.11	0.043758	4.35872	0.045027	2.68136	0.001476
P85A_HUMAN	508	520	YIEKFKREGNEKE			12	1669.85	B 1938	0	1670.75	0.010612	0	0	2.67754	0.009202
P85A_HUMAN	508	520	YIEKFKREGNEKE			12	1669.85	B 1938	0.005	1673.23	0.058154	2.47887	0.059114	2.67723	0.006307
P85A_HUMAN	508	520	YIEKFKREGNEKE			12	1669.85	B 1938	0.05	1673.97	0.209502	3.22314	0.209771	2.67616	0.002847
P85A_HUMAN	508	520	YIEKFKREGNEKE			12	1669.85	B 1938	0.5	1674.76	0.031803	4.00942	0.033527	2.67471	0.007997
P85A_HUMAN	508	520	YIEKFKREGNEKE			12	1669.85	B 1938	5	1674.91	0.08763	4.15782	0.08827	2.66868	0.005014
P85A_HUMAN	508	520	YIEKFKREGNEKE			12	1669.85	B 1938	50	1675.01	0.030198	4.25523	0.032009	2.67654	0.006776
P85A_HUMAN	508	520	YIEKFKREGNEKE			12	1669.85	C BYL791	0	1670.75	0.010612	0	0	2.67754	0.009202
P85A_HUMAN	508	520	YIEKFKREGNEKE			12	1669.85	C BYL791	0.005	1673.31	0.128934	2.55865	0.12937	2.66953	0.000961
P85A_HUMAN	508	520	YIEKFKREGNEKE			12	1669.85	C BYL791	0.05	1674.03	0.072535	3.27425	0.073307	2.6776	0.007296
P85A_HUMAN	508	520	YIEKFKREGNEKE			12	1669.85	C BYL791	0.5	1674.77	0.075421	4.01996	0.076164	2.66679	0.002793
P85A_HUMAN	508	520	YIEKFKREGNEKE			12	1669.85	C BYL791	5	1674.82	0.054878	4.06722	0.055894	2.67197	0.005478
P85A_HUMAN	508	520	YIEKFKREGNEKE			12	1669.85	C BYL791	50	1674.99	0.12847	4.23623	0.128908	2.67273	0.002897
P85A_HUMAN	508	520	YIEKFKREGNEKE			12	1669.85	D BYL971-1938	0	1670.75	0.010612	0	0	2.67754	0.009202
P85A_HUMAN	508	520	YIEKFKREGNEKE			12	1669.85	D BYL971-1938	0.005	1673.16	0.16854	2.40636	0.168874	2.66586	0.008403
P85A_HUMAN	508	520	YIEKFKREGNEKE			12	1669.85	D BYL971-1938	0.05	1674.02	0.197802	3.26948	0.198086	2.67422	0.011127
P85A_HUMAN	508	520	YIEKFKREGNEKE			12	1669.85	D BYL971-1938	0.5	1674.62	0.115229	3.86613	0.115716	2.66885	0.005725
P85A_HUMAN	508	520	YIEKFKREGNEKE			12	1669.85	D BYL971-1938	5	1674.84	0.172054	4.09229	0.172381	2.67607	0.00752
P85A_HUMAN	508	520	YIEKFKREGNEKE			12	1669.85	D BYL971-1938	50	1675.03	0.123685	4.28139	0.124139	2.66903	0.008341
P85A_HUMAN	508	527	YIEKFKREGNEKEIQRIMHN			19	2562.32	A Apo	0	2563.86	0.030316	0	0	5.10305	0.003337
P85A_HUMAN	508	527	YIEKFKREGNEKEIQRIMHN			19	2562.32	A Apo	0.005	2565.95	0.066921	2.08431	0.073468	5.0998	0.002827
P85A_HUMAN	508	527	YIEKFKREGNEKEIQRIMHN			19	2562.32	A Apo	50	2570.93	0.183444	7.07214	0.185932	5.08042	0.00434
P85A_HUMAN	508	527	YIEKFKREGNEKEIQRIMHN			19	2562.32	B 1938	0	2563.86	0.030316	0	0	5.10305	0.003337
P85A_HUMAN	508	527	YIEKFKREGNEKEIQRIMHN			19	2562.32	B 1938	0.05	2567.62	0.044422	3.76153	0.053781	5.09142	0.002802
P85A_HUMAN	508	527	YIEKFKREGNEKEIQRIMHN			19	2562.32	B 1938	50	2570.9	0.053376	7.03618	0.061385	5.08375	0.004001
P85A_HUMAN	508	527	YIEKFKREGNEKEIQRIMHN			19	2562.32	C BYL791	0	2563.86	0.030316	0	0	5.10305	0.003337
P85A_HUMAN	508	527	YIEKFKREGNEKEIQRIMHN			19	2562.32	C BYL791	0.005	2565.82	0.041957	1.95658	0.051763	5.10152	0.001094
P85A_HUMAN	508	527	YIEKFKREGNEKEIQRIMHN			19	2562.32	C BYL791	5	2569.98	0.112006	6.11803	0.116036	5.07905	0.002314
P85A_HUMAN	508	527	YIEKFKREGNEKEIQRIMHN			19	2562.32	C BYL791	50	2570.94	0.095883	7.08026	0.100561	5.08047	0.006062
P85A_HUMAN	508	527	YIEKFKREGNEKEIQRIMHN			19	2562.32	D BYL971-1938	0	2563.86	0.030316	0	0	5.10305	0.003337
P85A_HUMAN	508	527	YIEKFKREGNEKEIQRIMHN			19	2562.32	D BYL971-1938	0.005	2566.05	0.092084	2.18501	0.096946	5.09339	0.005064
P85A_HUMAN	508	527	YIEKFKREGNEKEIQRIMHN			19	2562.32	D BYL971-1938	0.5	2568.91	0.035752	5.04443	0.046875	5.08653	0.000888
P85A_HUMAN	508	527	YIEKFKREGNEKEIQRIMHN			19	2562.32	D BYL971-1938	5	2570.06	0.122462	6.19486	0.126159	5.08	0.003306
P85A_HUMAN	508	527	YIEKFKREGNEKEIQRIMHN			19	2562.32	D BYL971-1938	50	2571.02	0.090531	7.15236	0.095473	5.08561	0.006465
P85A_HUMAN	521	537	IQRIMHNYDKLKSRISE			16	2131.14	A Apo	0	2132.38	0.020104	0	0	4.98421	0.009923
P85A_HUMAN	521	537	IQRIMHNYDKLKSRISE			16	2131.14	A Apo	0.005	2132.89	0.098039	0.518039	0.10008	4.97721	0.003493
P85A_HUMAN	521	537	IQRIMHNYDKLKSRISE			16	2131.14	A Apo	0.05	2133.37	0.087636	0.999034	0.089912	4.96642	0.001535
P85A_HUMAN	521	537	IQRIMHNYDKLKSRISE			16	2131.14	A Apo	0.5	2133.41	0.036833	1.03558	0.041962	4.98804	0.004238
P85A_HUMAN	521	537	IQRIMHNYDKLKSRISE			16	2131.14	A Apo	50	2137.95	0.133139	5.57163	0.134648	4.97042	0.005652
P85A_HUMAN	521	537	IQRIMHNYDKLKSRISE			16	2131.14	B 1938	0	2132.38	0.020104	0	0	4.98421	0.009923
P85A_HUMAN	521	537	IQRIMHNYDKLKSRISE			16	2131.14	B 1938	0.5	2133.53	0.089317	1.15225	0.091552	4.97745	0.006741
P85A_HUMAN	521	537	IQRIMHNYDKLKSRISE			16	2131.14	B 1938	5	2135.18	0.161762	2.80869	0.163006	4.98366	0.013925
P85A_HUMAN	521	537	IQRIMHNYDKLKSRISE			16	2131.14	B 1938	50	2137.68	0	5.30003	0.020104	4.96258	0
P85A_HUMAN	521	537	IQRIMHNYDKLKSRISE			16	2131.14	C BYL791	0	2132.38	0.020104	0	0	4.98421	0.009923
P85A_HUMAN	521	537	IQRIMHNYDKLKSRISE			16	2131.14	C BYL791	0.005	2132.89	0.026593	0.518034	0.033337	4.99169	0.003023
P85A_HUMAN	521	537	IQRIMHNYDKLKSRISE			16	2131.14	C BYL791	0.05	2133.19	0.092365	0.815814	0.094528	4.97697	0.006195
P85A_HUMAN	521	537	IQRIMHNYDKLKSRISE			16	2131.14	C BYL791	50	2137.71	0.136775	5.33759	0.138244	4.97997	0.004747
P85A_HUMAN	521	537	IQRIMHNYDKLKSRISE			16	2131.14	D BYL971-1938	0	2132.38	0.020104	0	0	4.98421	0.009923
P85A_HUMAN	521	537	IQRIMHNYDKLKSRISE			16	2131.14	D BYL971-1938	0.5	2133.39	0.195362	1.01361	0.196393	4.9633	0.002434
P85A_HUMAN	538	549	IIDSRRRLEEDL			11	1514.83	A Apo	0	1515.64	0.011291	0	0	5.57767	0.00329
P85A_HUMAN	538	549	IIDSRRRLEEDL			11	1514.83	A Apo	0.005	1515.89	0.081609	0.255997	0.082387	5.58106	0.002574
P85A_HUMAN	538	549	IIDSRRRLEEDL			11	1514.83	A Apo	0.05	1516.08	0.179398	0.443643	0.179753	5.57953	0.008828
P85A_HUMAN	538	549	IIDSRRRLEEDL			11	1514.83	A Apo	0.5	1516.08	0.065489	0.436289	0.066455	5.5831	0.004883
P85A_HUMAN	538	549	IIDSRRRLEEDL			11	1514.83	A Apo	5	1516.32	0.029863	0.685809	0.031927	5.58209	0.006959
P85A_HUMAN	538	549	IIDSRRRLEEDL			11	1514.83	A Apo	50	1517.52	0.025771	1.87985	0.028137	5.58302	0.003506
P85A_HUMAN	538	549	IIDSRRRLEEDL			11	1514.83	B 1938	0	1515.64	0.011291	0	0	5.57767	0.00329
P85A_HUMAN	538	549	IIDSRRRLEEDL			11	1514.83	B 1938	0.005	1515.98	0.016405	0.339486	0.019916	5.57713	0.001972
P85A_HUMAN	538	549	IIDSRRRLEEDL			11	1514.83	B 1938	0.05	1515.99	0.046901	0.346873	0.048241	5.57205	0.00522
P85A_HUMAN	538	549	IIDSRRRLEEDL			11	1514.83	B 1938	0.5	1516.03	0.008009	0.392348	0.013843	5.56645	0.002066
P85A_HUMAN	538	549	IIDSRRRLEEDL			11	1514.83	B 1938	5	1516.43	0.034168	0.795558	0.035985	5.57087	0.002603
P85A_HUMAN	538	549	IIDSRRRLEEDL			11	1514.83	B 1938	50	1517.54	0.040199	1.90551	0.041755	5.57188	0.00752
P85A_HUMAN	538	549	IIDSRRRLEEDL			11	1514.83	C BYL791	0	1515.64	0.011291	0	0	5.57767	0.00329
P85A_HUMAN	538	549	IIDSRRRLEEDL			11	1514.83	C BYL791	0.005	1515.94	0.009558	0.304154	0.014794	5.58407	0.002601
P85A_HUMAN	538	549	IIDSRRRLEEDL			11	1514.83	C BYL791	0.5	1516	0.025064	0.363527	0.02749	5.57725	0.004897
P85A_HUMAN	538	549	IIDSRRRLEEDL			11	1514.83	C BYL791	5	1516.48	0.027963	0.84444	0.030157	5.57586	0.002688
P85A_HUMAN	538	549	IIDSRRRLEEDL			11	1514.83	C BYL791	50	1517.48	0.007844	1.83628	0.013749	5.57696	0.002124
P85A_HUMAN	538	549	IIDSRRRLEEDL			11	1514.83	D BYL971-1938	0	1515.64	0.011291	0	0	5.57767	0.00329
P85A_HUMAN	538	549	IIDSRRRLEEDL			11	1514.83	D BYL971-1938	0.005	1515.95	0.030321	0.314	0.032355	5.57266	0.005189
P85A_HUMAN	538	549	IIDSRRRLEEDL			11	1514.83	D BYL971-1938	0.05	1515.98	0.007669	0.338522	0.013649	5.57471	0.0012
P85A_HUMAN	538	549	IIDSRRRLEEDL			11	1514.83	D BYL971-1938	0.5	1516.05	0.080395	0.411749	0.081184	5.57206	0.005634
P85A_HUMAN	538	549	IIDSRRRLEEDL			11	1514.83	D BYL971-1938	5	1516.41	0.016911	0.767126	0.020334	5.57249	0.001945
P85A_HUMAN	538	549	IIDSRRRLEEDL			11	1514.83	D BYL971-1938	50	1517.53	0.003418	1.88955	0.011797	5.57047	0.002933
P85A_HUMAN	538	554	IIDSRRRLEEDLKKQAA			16	2041.15	A Apo	0	2042.25	0.00663	0	0	4.98654	0.007949
P85A_HUMAN	538	554	IIDSRRRLEEDLKKQAA			16	2041.15	A Apo	0.005	2042.66	0.093965	0.412464	0.094199	4.98992	0.007008
P85A_HUMAN	538	554	IIDSRRRLEEDLKKQAA			16	2041.15	A Apo	0.05	2042.95	0.194724	0.701913	0.194837	4.98489	0.015465
P85A_HUMAN	538	554	IIDSRRRLEEDLKKQAA			16	2041.15	A Apo	0.5	2043.14	0.081725	0.884672	0.081994	4.99195	0.006969
P85A_HUMAN	538	554	IIDSRRRLEEDLKKQAA			16	2041.15	A Apo	5	2044.65	0.034834	2.39567	0.035459	4.97036	0.015999
P85A_HUMAN	538	554	IIDSRRRLEEDLKKQAA			16	2041.15	A Apo	50	2047.27	0.061543	5.02386	0.061899	4.97119	0.004316
P85A_HUMAN	538	554	IIDSRRRLEEDLKKQAA			16	2041.15	B 1938	0	2042.25	0.00663	0	0	4.98654	0.007949
P85A_HUMAN	538	554	IIDSRRRLEEDLKKQAA			16	2041.15	B 1938	0.005	2042.85	0.141791	0.594463	0.141946	4.9885	0.006996
P85A_HUMAN	538	554	IIDSRRRLEEDLKKQAA			16	2041.15	B 1938	0.05	2042.85	0.11923	0.60395	0.119414	4.98363	0.009559
P85A_HUMAN	538	554	IIDSRRRLEEDLKKQAA			16	2041.15	B 1938	0.5	2043.07	0.085919	0.81647	0.086175	4.97999	0.011334
P85A_HUMAN	538	554	IIDSRRRLEEDLKKQAA			16	2041.15	B 1938	5	2044.8	0.065502	2.55375	0.065837	4.97506	0.003374
P85A_HUMAN	538	554	IIDSRRRLEEDLKKQAA			16	2041.15	B 1938	50	2047.38	0.056604	5.13118	0.056991	4.96343	0.012077
P85A_HUMAN	538	554	IIDSRRRLEEDLKKQAA			16	2041.15	C BYL791	0	2042.25	0.00663	0	0	4.98654	0.007949
P85A_HUMAN	538	554	IIDSRRRLEEDLKKQAA			16	2041.15	C BYL791	0.005	2042.59	0.086894	0.338015	0.087147	4.99238	0.001664
P85A_HUMAN	538	554	IIDSRRRLEEDLKKQAA			16	2041.15	C BYL791	0.05	2042.81	0.075556	0.555125	0.075846	4.99092	0.004217
P85A_HUMAN	538	554	IIDSRRRLEEDLKKQAA			16	2041.15	C BYL791	0.5	2042.96	0.047926	0.711257	0.048382	4.98374	0.009975
P85A_HUMAN	538	554	IIDSRRRLEEDLKKQAA			16	2041.15	C BYL791	5	2044.8	0.043801	2.55039	0.0443	4.9741	0.007488
P85A_HUMAN	538	554	IIDSRRRLEEDLKKQAA			16	2041.15	C BYL791	50	2047.24	0.04181	4.9932	0.042333	4.96608	0.003268
P85A_HUMAN	538	554	IIDSRRRLEEDLKKQAA			16	2041.15	D BYL971-1938	0	2042.25	0.00663	0	0	4.98654	0.007949
P85A_HUMAN	538	554	IIDSRRRLEEDLKKQAA			16	2041.15	D BYL971-1938	0.005	2042.71	0.017861	0.459876	0.019052	4.98231	0.005971
P85A_HUMAN	538	554	IIDSRRRLEEDLKKQAA			16	2041.15	D BYL971-1938	0.05	2042.89	0.160364	0.638784	0.160501	4.98994	0.00805
P85A_HUMAN	538	554	IIDSRRRLEEDLKKQAA			16	2041.15	D BYL971-1938	0.5	2043.08	0.145281	0.824998	0.145432	4.98315	0.008778
P85A_HUMAN	538	554	IIDSRRRLEEDLKKQAA			16	2041.15	D BYL971-1938	5	2044.73	0.004047	2.48234	0.007767	4.97797	0.00419
P85A_HUMAN	538	554	IIDSRRRLEEDLKKQAA			16	2041.15	D BYL971-1938	50	2047.36	0.078736	5.11377	0.079015	4.97059	0.011168
P85A_HUMAN	555	570	EYREIDKRMNSIKPDL			14	2007.03	A Apo	0	2008.2	0.023829	0	0	5.63352	0.006428
P85A_HUMAN	555	570	EYREIDKRMNSIKPDL			14	2007.03	A Apo	0.005	2008.61	0.073514	0.414369	0.077279	5.6342	0.006238
P85A_HUMAN	555	570	EYREIDKRMNSIKPDL			14	2007.03	A Apo	0.05	2008.79	0.161554	0.594177	0.163302	5.63796	0.013974
P85A_HUMAN	555	570	EYREIDKRMNSIKPDL			14	2007.03	A Apo	0.5	2008.86	0.074966	0.659891	0.078663	5.64434	0.006831
P85A_HUMAN	555	570	EYREIDKRMNSIKPDL			14	2007.03	A Apo	5	2009.4	0.041512	1.20605	0.047865	5.62859	0.015071
P85A_HUMAN	555	570	EYREIDKRMNSIKPDL			14	2007.03	A Apo	50	2011.23	0.03307	3.03102	0.040761	5.63614	0.00698
P85A_HUMAN	555	570	EYREIDKRMNSIKPDL			14	2007.03	B 1938	0	2008.2	0.023829	0	0	5.63352	0.006428
P85A_HUMAN	555	570	EYREIDKRMNSIKPDL			14	2007.03	B 1938	0.005	2008.76	0.092132	0.562926	0.095164	5.63037	0.005594
P85A_HUMAN	555	570	EYREIDKRMNSIKPDL			14	2007.03	B 1938	0.05	2008.73	0.068596	0.535585	0.072617	5.62612	0.003911
P85A_HUMAN	555	570	EYREIDKRMNSIKPDL			14	2007.03	B 1938	0.5	2008.83	0.056228	0.6353	0.061069	5.62204	0.005784
P85A_HUMAN	555	570	EYREIDKRMNSIKPDL			14	2007.03	B 1938	5	2009.58	0.043714	1.38481	0.049787	5.62264	0.002
P85A_HUMAN	555	570	EYREIDKRMNSIKPDL			14	2007.03	B 1938	50	2011.55	0.043098	3.35541	0.049248	5.61888	0.011467
P85A_HUMAN	555	570	EYREIDKRMNSIKPDL			14	2007.03	C BYL791	0	2008.2	0.023829	0	0	5.63352	0.006428
P85A_HUMAN	555	570	EYREIDKRMNSIKPDL			14	2007.03	C BYL791	0.005	2008.58	0.046581	0.379536	0.052322	5.64248	0.00472
P85A_HUMAN	555	570	EYREIDKRMNSIKPDL			14	2007.03	C BYL791	0.05	2008.72	0.038896	0.521618	0.045615	5.64213	0.005274
P85A_HUMAN	555	570	EYREIDKRMNSIKPDL			14	2007.03	C BYL791	0.5	2008.75	0.055933	0.552281	0.060798	5.63507	0.00959
P85A_HUMAN	555	570	EYREIDKRMNSIKPDL			14	2007.03	C BYL791	5	2009.52	0.029955	1.32051	0.038278	5.63068	0.007171
P85A_HUMAN	555	570	EYREIDKRMNSIKPDL			14	2007.03	C BYL791	50	2011.15	0.01916	2.94728	0.030577	5.62753	0.003203
P85A_HUMAN	555	570	EYREIDKRMNSIKPDL			14	2007.03	D BYL971-1938	0	2008.2	0.023829	0	0	5.63352	0.006428
P85A_HUMAN	555	570	EYREIDKRMNSIKPDL			14	2007.03	D BYL971-1938	0.005	2008.62	0.03173	0.42426	0.039682	5.62567	0.003993
P85A_HUMAN	555	570	EYREIDKRMNSIKPDL			14	2007.03	D BYL971-1938	0.05	2008.77	0.119119	0.57033	0.121479	5.63013	0.005502
P85A_HUMAN	555	570	EYREIDKRMNSIKPDL			14	2007.03	D BYL971-1938	0.5	2008.85	0.096364	0.64867	0.099267	5.62399	0.006416
P85A_HUMAN	555	570	EYREIDKRMNSIKPDL			14	2007.03	D BYL971-1938	5	2009.49	0.025358	1.28848	0.034798	5.62252	0.001661
P85A_HUMAN	555	570	EYREIDKRMNSIKPDL			14	2007.03	D BYL971-1938	50	2011.41	0.020231	3.2094	0.031259	5.62575	0.008628
P85A_HUMAN	571	583	IQLRKTRDQYLMW			12	1750.94	A Apo	0	1752	0.044142	0	0	6.88002	0.004577
P85A_HUMAN	571	583	IQLRKTRDQYLMW			12	1750.94	A Apo	0.005	1752.22	0.021327	0.221156	0.049024	6.88576	0.002245
P85A_HUMAN	571	583	IQLRKTRDQYLMW			12	1750.94	A Apo	0.05	1752.32	0.118626	0.32376	0.126572	6.881	0.010794
P85A_HUMAN	571	583	IQLRKTRDQYLMW			12	1750.94	A Apo	0.5	1752.34	0.04963	0.340228	0.06642	6.88629	0.004496
P85A_HUMAN	571	583	IQLRKTRDQYLMW			12	1750.94	A Apo	5	1752.71	0.028345	0.714161	0.052459	6.87845	0.010583
P85A_HUMAN	571	583	IQLRKTRDQYLMW			12	1750.94	A Apo	50	1753.88	0.014923	1.88168	0.046596	6.88972	0.0035
P85A_HUMAN	571	583	IQLRKTRDQYLMW			12	1750.94	B 1938	0	1752	0.044142	0	0	6.88002	0.004577
P85A_HUMAN	571	583	IQLRKTRDQYLMW			12	1750.94	B 1938	0.005	1752.28	0.066919	0.286489	0.080167	6.89074	0.003624
P85A_HUMAN	571	583	IQLRKTRDQYLMW			12	1750.94	B 1938	0.05	1752.27	0.056326	0.278362	0.071562	6.8847	0.004882
P85A_HUMAN	571	583	IQLRKTRDQYLMW			12	1750.94	B 1938	0.5	1752.32	0.03995	0.322044	0.059535	6.8815	0.004332
P85A_HUMAN	571	583	IQLRKTRDQYLMW			12	1750.94	B 1938	5	1752.75	0.01359	0.75527	0.046186	6.88244	0.001598
P85A_HUMAN	571	583	IQLRKTRDQYLMW			12	1750.94	B 1938	50	1754.03	0.059201	2.03641	0.073846	6.88755	0.008045
P85A_HUMAN	571	583	IQLRKTRDQYLMW			12	1750.94	C BYL791	0	1752	0.044142	0	0	6.88002	0.004577
P85A_HUMAN	571	583	IQLRKTRDQYLMW			12	1750.94	C BYL791	0.005	1752.19	0.024491	0.197222	0.05048	6.88505	0.003577
P85A_HUMAN	571	583	IQLRKTRDQYLMW			12	1750.94	C BYL791	0.05	1752.27	0.020825	0.277309	0.048807	6.88291	0.001704
P85A_HUMAN	571	583	IQLRKTRDQYLMW			12	1750.94	C BYL791	0.5	1752.3	0.019058	0.308259	0.04808	6.88119	0.00501
P85A_HUMAN	571	583	IQLRKTRDQYLMW			12	1750.94	C BYL791	5	1752.79	0.034645	0.791891	0.056114	6.88134	0.00519
P85A_HUMAN	571	583	IQLRKTRDQYLMW			12	1750.94	C BYL791	50	1753.83	0.025543	1.83624	0.050999	6.88417	0.002392
P85A_HUMAN	571	583	IQLRKTRDQYLMW			12	1750.94	D BYL971-1938	0	1752	0.044142	0	0	6.88002	0.004577
P85A_HUMAN	571	583	IQLRKTRDQYLMW			12	1750.94	D BYL971-1938	0.005	1752.23	0.030146	0.231195	0.053454	6.88494	0.003519
P85A_HUMAN	571	583	IQLRKTRDQYLMW			12	1750.94	D BYL971-1938	0.05	1752.27	0.074669	0.277835	0.086741	6.88883	0.004192
P85A_HUMAN	571	583	IQLRKTRDQYLMW			12	1750.94	D BYL971-1938	0.5	1752.34	0.070365	0.348133	0.083064	6.883	0.004589
P85A_HUMAN	571	583	IQLRKTRDQYLMW			12	1750.94	D BYL971-1938	5	1752.73	0.013449	0.730265	0.046145	6.88542	0.001021
P85A_HUMAN	571	583	IQLRKTRDQYLMW			12	1750.94	D BYL971-1938	50	1754	0.005296	2.00336	0.044458	6.88979	0.008448
P85A_HUMAN	582	596	MWLTQKGVRQKKLNE			14	1859.03	A Apo	0	1860.13	0.004486	0	0	5.03188	0.002905
P85A_HUMAN	582	596	MWLTQKGVRQKKLNE			14	1859.03	A Apo	0.005	1862.49	0.029914	2.36301	0.030248	5.03236	0.002244
P85A_HUMAN	582	596	MWLTQKGVRQKKLNE			14	1859.03	A Apo	0.05	1864.33	0.116034	4.20087	0.116121	5.02843	0.008687
P85A_HUMAN	582	596	MWLTQKGVRQKKLNE			14	1859.03	A Apo	0.5	1865.45	0.033467	5.32606	0.033766	5.0303	0.006035
P85A_HUMAN	582	596	MWLTQKGVRQKKLNE			14	1859.03	A Apo	5	1865.75	0.028707	5.62903	0.029056	5.02351	0.009032
P85A_HUMAN	582	596	MWLTQKGVRQKKLNE			14	1859.03	A Apo	50	1866.14	0.09976	6.01828	0.099861	5.03325	0.002771
P85A_HUMAN	582	596	MWLTQKGVRQKKLNE			14	1859.03	B 1938	0	1860.13	0.004486	0	0	5.03188	0.002905
P85A_HUMAN	582	596	MWLTQKGVRQKKLNE			14	1859.03	B 1938	0.005	1862.69	0.186402	2.56299	0.186456	5.03239	0.001814
P85A_HUMAN	582	596	MWLTQKGVRQKKLNE			14	1859.03	B 1938	0.05	1864.28	0.131747	4.15343	0.131824	5.02858	0.005063
P85A_HUMAN	582	596	MWLTQKGVRQKKLNE			14	1859.03	B 1938	0.5	1865.42	0.028542	5.29279	0.028892	5.02418	0.004757
P85A_HUMAN	582	596	MWLTQKGVRQKKLNE			14	1859.03	B 1938	5	1865.66	0.054228	5.53257	0.054413	5.02676	0.001406
P85A_HUMAN	582	596	MWLTQKGVRQKKLNE			14	1859.03	B 1938	50	1866.13	0.03814	6.00879	0.038403	5.0286	0.006205
P85A_HUMAN	582	596	MWLTQKGVRQKKLNE			14	1859.03	C BYL791	0	1860.13	0.004486	0	0	5.03188	0.002905
P85A_HUMAN	582	596	MWLTQKGVRQKKLNE			14	1859.03	C BYL791	0.005	1862.49	0.224798	2.36579	0.224843	5.03319	0.002824
P85A_HUMAN	582	596	MWLTQKGVRQKKLNE			14	1859.03	C BYL791	0.05	1864.31	0.098178	4.18343	0.09828	5.03072	0.001237
P85A_HUMAN	582	596	MWLTQKGVRQKKLNE			14	1859.03	C BYL791	0.5	1865.44	0.077141	5.30996	0.077271	5.02802	0.002558
P85A_HUMAN	582	596	MWLTQKGVRQKKLNE			14	1859.03	C BYL791	5	1865.68	0.052444	5.55469	0.052635	5.02895	0.003979
P85A_HUMAN	582	596	MWLTQKGVRQKKLNE			14	1859.03	C BYL791	50	1866.18	0.016849	6.0523	0.017436	5.03011	0.001813
P85A_HUMAN	582	596	MWLTQKGVRQKKLNE			14	1859.03	D BYL971-1938	0	1860.13	0.004486	0	0	5.03188	0.002905
P85A_HUMAN	582	596	MWLTQKGVRQKKLNE			14	1859.03	D BYL971-1938	0.005	1862.58	0.098059	2.4521	0.098162	5.02789	0.002633
P85A_HUMAN	582	596	MWLTQKGVRQKKLNE			14	1859.03	D BYL971-1938	0.05	1864.36	0.059763	4.23899	0.059931	5.03139	0.003922
P85A_HUMAN	582	596	MWLTQKGVRQKKLNE			14	1859.03	D BYL971-1938	0.5	1865.39	0.062417	5.26668	0.062578	5.02556	0.005074
P85A_HUMAN	582	596	MWLTQKGVRQKKLNE			14	1859.03	D BYL971-1938	5	1865.73	0.062834	5.59956	0.062994	5.02851	0.001601
P85A_HUMAN	582	596	MWLTQKGVRQKKLNE			14	1859.03	D BYL971-1938	50	1866.14	0.107563	6.01606	0.107656	5.03228	0.006844
P85A_HUMAN	597	606	WLGNENTEDQ			9	1205.51	A Apo	0	1206.03	0.067062	0	0	6.08811	0.004135
P85A_HUMAN	597	606	WLGNENTEDQ			9	1205.51	A Apo	0.005	1208.8	0.071133	2.77388	0.097761	6.08444	0.006158
P85A_HUMAN	597	606	WLGNENTEDQ			9	1205.51	A Apo	0.05	1208.93	0.076065	2.90069	0.101406	6.08643	0.012158
P85A_HUMAN	597	606	WLGNENTEDQ			9	1205.51	A Apo	0.5	1209.03	0.03475	2.99799	0.075531	6.091	0.006212
P85A_HUMAN	597	606	WLGNENTEDQ			9	1205.51	A Apo	5	1209.06	0.089326	3.03199	0.111698	6.08668	0.015782
P85A_HUMAN	597	606	WLGNENTEDQ			9	1205.51	A Apo	50	1209.06	0.054104	3.02927	0.086166	6.09419	0.005934
P85A_HUMAN	597	606	WLGNENTEDQ			9	1205.51	B 1938	0	1206.03	0.067062	0	0	6.08811	0.004135
P85A_HUMAN	597	606	WLGNENTEDQ			9	1205.51	B 1938	0.005	1208.79	0.037457	2.75961	0.076814	6.07586	0.006284
P85A_HUMAN	597	606	WLGNENTEDQ			9	1205.51	B 1938	0.05	1208.8	0.082686	2.77393	0.106463	6.07268	0.005141
P85A_HUMAN	597	606	WLGNENTEDQ			9	1205.51	B 1938	0.5	1208.99	0.018843	2.95712	0.069659	6.06691	0.008272
P85A_HUMAN	597	606	WLGNENTEDQ			9	1205.51	B 1938	5	1208.94	0.043185	2.91614	0.079764	6.0703	0.001269
P85A_HUMAN	597	606	WLGNENTEDQ			9	1205.51	B 1938	50	1208.95	0.0178	2.9206	0.069384	6.07498	0.011298
P85A_HUMAN	597	606	WLGNENTEDQ			9	1205.51	C BYL791	0	1206.03	0.067062	0	0	6.08811	0.004135
P85A_HUMAN	597	606	WLGNENTEDQ			9	1205.51	C BYL791	0.005	1208.79	0.043368	2.76659	0.079863	6.08732	0.003015
P85A_HUMAN	597	606	WLGNENTEDQ			9	1205.51	C BYL791	0.05	1208.98	0.007839	2.95538	0.067519	6.08542	0.004059
P85A_HUMAN	597	606	WLGNENTEDQ			9	1205.51	C BYL791	0.5	1209.05	0.016923	3.02652	0.069164	6.08238	0.006622
P85A_HUMAN	597	606	WLGNENTEDQ			9	1205.51	C BYL791	5	1209.01	0.048918	2.98676	0.083008	6.08374	0.005224
P85A_HUMAN	597	606	WLGNENTEDQ			9	1205.51	C BYL791	50	1209.14	0.023824	3.10981	0.071168	6.08786	0.001037
P85A_HUMAN	597	606	WLGNENTEDQ			9	1205.51	D BYL971-1938	0	1206.03	0.067062	0	0	6.08811	0.004135
P85A_HUMAN	597	606	WLGNENTEDQ			9	1205.51	D BYL971-1938	0.005	1208.8	0.14017	2.77239	0.155386	6.07491	0.004329
P85A_HUMAN	597	606	WLGNENTEDQ			9	1205.51	D BYL971-1938	0.05	1209.01	0.055729	2.98209	0.087195	6.07778	0.005646
P85A_HUMAN	597	606	WLGNENTEDQ			9	1205.51	D BYL971-1938	0.5	1208.99	0.025127	2.964	0.071615	6.07102	0.004728
P85A_HUMAN	597	606	WLGNENTEDQ			9	1205.51	D BYL971-1938	5	1209.09	0.02975	3.05901	0.073365	6.07579	0.00224
P85A_HUMAN	597	606	WLGNENTEDQ			9	1205.51	D BYL971-1938	50	1209.06	0.025322	3.03635	0.071683	6.08279	0.009221
P85A_HUMAN	610	637	VEDDEDLPHHDEKTWNVGSSNRNKAENL			26	3248.48	A Apo	0	3250.21	0.037545	0	0	5.13043	0.002701
P85A_HUMAN	610	637	VEDDEDLPHHDEKTWNVGSSNRNKAENL			26	3248.48	A Apo	0.005	3254.15	0.137114	3.93579	0.142161	5.12797	0.004355
P85A_HUMAN	610	637	VEDDEDLPHHDEKTWNVGSSNRNKAENL			26	3248.48	A Apo	0.05	3255.17	0.108484	4.95497	0.114797	5.14635	0.008774
P85A_HUMAN	610	637	VEDDEDLPHHDEKTWNVGSSNRNKAENL			26	3248.48	A Apo	0.5	3256.4	0.049645	6.18452	0.062243	5.13324	0.003821
P85A_HUMAN	610	637	VEDDEDLPHHDEKTWNVGSSNRNKAENL			26	3248.48	A Apo	5	3257.55	0.108505	7.33307	0.114817	5.12453	0.010638
P85A_HUMAN	610	637	VEDDEDLPHHDEKTWNVGSSNRNKAENL			26	3248.48	A Apo	50	3258.76	0.169404	8.54954	0.173514	5.1368	0.004127
P85A_HUMAN	610	637	VEDDEDLPHHDEKTWNVGSSNRNKAENL			26	3248.48	B 1938	0	3250.21	0.037545	0	0	5.13043	0.002701
P85A_HUMAN	610	637	VEDDEDLPHHDEKTWNVGSSNRNKAENL			26	3248.48	B 1938	0.005	3254.21	0.164751	3.99153	0.168975	5.13371	0.004897
P85A_HUMAN	610	637	VEDDEDLPHHDEKTWNVGSSNRNKAENL			26	3248.48	B 1938	0.05	3255.14	0.105957	4.92445	0.112412	5.13724	0.012518
P85A_HUMAN	610	637	VEDDEDLPHHDEKTWNVGSSNRNKAENL			26	3248.48	B 1938	0.5	3256.35	0.047533	6.13691	0.060572	5.12458	0.006594
P85A_HUMAN	610	637	VEDDEDLPHHDEKTWNVGSSNRNKAENL			26	3248.48	B 1938	5	3257.49	0.037398	7.27249	0.052993	5.12455	0.001637
P85A_HUMAN	610	637	VEDDEDLPHHDEKTWNVGSSNRNKAENL			26	3248.48	B 1938	50	3258.73	0.033394	8.51942	0.050247	5.12824	0.008927
P85A_HUMAN	610	637	VEDDEDLPHHDEKTWNVGSSNRNKAENL			26	3248.48	C BYL791	0	3250.21	0.037545	0	0	5.13043	0.002701
P85A_HUMAN	610	637	VEDDEDLPHHDEKTWNVGSSNRNKAENL			26	3248.48	C BYL791	0.005	3254.2	0.183646	3.98511	0.187444	5.13211	0.001012
P85A_HUMAN	610	637	VEDDEDLPHHDEKTWNVGSSNRNKAENL			26	3248.48	C BYL791	0.05	3255.5	0.031302	5.28374	0.048882	5.12943	0.003596
P85A_HUMAN	610	637	VEDDEDLPHHDEKTWNVGSSNRNKAENL			26	3248.48	C BYL791	0.5	3256.32	0.057712	6.10653	0.06885	5.12617	0.006044
P85A_HUMAN	610	637	VEDDEDLPHHDEKTWNVGSSNRNKAENL			26	3248.48	C BYL791	5	3257.49	0.077699	7.28008	0.086294	5.1264	0.004183
P85A_HUMAN	610	637	VEDDEDLPHHDEKTWNVGSSNRNKAENL			26	3248.48	C BYL791	50	3258.86	0.008661	8.64888	0.038531	5.13006	0.002374
P85A_HUMAN	610	637	VEDDEDLPHHDEKTWNVGSSNRNKAENL			26	3248.48	D BYL971-1938	0	3250.21	0.037545	0	0	5.13043	0.002701
P85A_HUMAN	610	637	VEDDEDLPHHDEKTWNVGSSNRNKAENL			26	3248.48	D BYL971-1938	0.005	3254.2	0.172311	3.98093	0.176354	5.12731	0.00528
P85A_HUMAN	610	637	VEDDEDLPHHDEKTWNVGSSNRNKAENL			26	3248.48	D BYL971-1938	0.05	3255.35	0.086518	5.13122	0.094313	5.14142	0.00967
P85A_HUMAN	610	637	VEDDEDLPHHDEKTWNVGSSNRNKAENL			26	3248.48	D BYL971-1938	0.5	3256.3	0.125052	6.08855	0.130567	5.12476	0.003982
P85A_HUMAN	610	637	VEDDEDLPHHDEKTWNVGSSNRNKAENL			26	3248.48	D BYL971-1938	5	3257.63	0.10464	7.41826	0.111172	5.12646	0.000838
P85A_HUMAN	610	637	VEDDEDLPHHDEKTWNVGSSNRNKAENL			26	3248.48	D BYL971-1938	50	3258.85	0.067976	8.63016	0.077655	5.13451	0.006753
P85A_HUMAN	626	638	VGSSNRNKAENLL			12	1401.74	A Apo	0	1402.48	0.015782	0	0	5.57538	0.0042
P85A_HUMAN	626	638	VGSSNRNKAENLL			12	1401.74	A Apo	0.005	1402.68	0.052867	0.203053	0.055172	5.58094	0.005626
P85A_HUMAN	626	638	VGSSNRNKAENLL			12	1401.74	A Apo	0.05	1402.82	0.159436	0.346932	0.160215	5.58034	0.0047
P85A_HUMAN	626	638	VGSSNRNKAENLL			12	1401.74	A Apo	0.5	1402.84	0.05783	0.367351	0.059945	5.58332	0.001729
P85A_HUMAN	626	638	VGSSNRNKAENLL			12	1401.74	A Apo	5	1403.13	0.087657	0.650316	0.089066	5.57314	0.004606
P85A_HUMAN	626	638	VGSSNRNKAENLL			12	1401.74	A Apo	50	1404.27	0.033972	1.78984	0.037459	5.57756	0.004915
P85A_HUMAN	626	638	VGSSNRNKAENLL			12	1401.74	B 1938	0	1402.48	0.015782	0	0	5.57538	0.0042
P85A_HUMAN	626	638	VGSSNRNKAENLL			12	1401.74	B 1938	0.005	1402.81	0.068421	0.337369	0.070217	5.5745	0.001492
P85A_HUMAN	626	638	VGSSNRNKAENLL			12	1401.74	B 1938	0.05	1402.72	0.065545	0.241567	0.067419	5.57322	0.003803
P85A_HUMAN	626	638	VGSSNRNKAENLL			12	1401.74	B 1938	0.5	1402.79	0.0651	0.317426	0.066986	5.57263	0.002125
P85A_HUMAN	626	638	VGSSNRNKAENLL			12	1401.74	B 1938	5	1403.16	0.03509	0.686507	0.038476	5.57057	0.004867
P85A_HUMAN	626	638	VGSSNRNKAENLL			12	1401.74	B 1938	50	1404.28	0.074897	1.80588	0.076541	5.56665	0.004937
P85A_HUMAN	626	638	VGSSNRNKAENLL			12	1401.74	C BYL791	0	1402.48	0.015782	0	0	5.57538	0.0042
P85A_HUMAN	626	638	VGSSNRNKAENLL			12	1401.74	C BYL791	0.005	1402.64	0.039875	0.167337	0.042885	5.57735	0.002388
P85A_HUMAN	626	638	VGSSNRNKAENLL			12	1401.74	C BYL791	0.05	1402.77	0.0178	0.289771	0.023789	5.57712	0.004088
P85A_HUMAN	626	638	VGSSNRNKAENLL			12	1401.74	C BYL791	0.5	1402.75	0.056729	0.275589	0.058884	5.57295	0.008831
P85A_HUMAN	626	638	VGSSNRNKAENLL			12	1401.74	C BYL791	5	1403.22	0.094888	0.739015	0.096191	5.572	0.003058
P85A_HUMAN	626	638	VGSSNRNKAENLL			12	1401.74	C BYL791	50	1404.26	0.02445	1.78521	0.029101	5.57634	0.003587
P85A_HUMAN	626	638	VGSSNRNKAENLL			12	1401.74	D BYL971-1938	0	1402.48	0.015782	0	0	5.57538	0.0042
P85A_HUMAN	626	638	VGSSNRNKAENLL			12	1401.74	D BYL971-1938	0.005	1402.69	0.022447	0.217736	0.02744	5.57312	0.003957
P85A_HUMAN	626	638	VGSSNRNKAENLL			12	1401.74	D BYL971-1938	0.05	1402.76	0.04586	0.282028	0.0485	5.57178	0.009209
P85A_HUMAN	626	638	VGSSNRNKAENLL			12	1401.74	D BYL971-1938	0.5	1402.79	0.100964	0.309255	0.10219	5.57195	0.001828
P85A_HUMAN	626	638	VGSSNRNKAENLL			12	1401.74	D BYL971-1938	5	1403.14	0.073074	0.659872	0.074759	5.57456	0.001843
P85A_HUMAN	626	638	VGSSNRNKAENLL			12	1401.74	D BYL971-1938	50	1404.28	0.037739	1.79904	0.040906	5.57257	0.001841
P85A_HUMAN	647	658	LVRESSKQGCYA			11	1340.66	A Apo	0	1341.45	0.009912	0	0	4.11833	0.008933
P85A_HUMAN	647	658	LVRESSKQGCYA			11	1340.66	A Apo	0.005	1344.16	0.013681	2.71337	0.016895	4.08933	0.021309
P85A_HUMAN	647	658	LVRESSKQGCYA			11	1340.66	A Apo	0.05	1344.6	0.030625	3.15001	0.032189	4.09109	0.022288
P85A_HUMAN	647	658	LVRESSKQGCYA			11	1340.66	A Apo	0.5	1345.09	0.01295	3.63847	0.016308	4.11775	0.00631
P85A_HUMAN	647	658	LVRESSKQGCYA			11	1340.66	A Apo	5	1345.34	0.053017	3.89361	0.053935	4.10785	0.007488
P85A_HUMAN	647	658	LVRESSKQGCYA			11	1340.66	A Apo	50	1345.79	0.131035	4.3398	0.13141	4.10124	0.023846
P85A_HUMAN	647	658	LVRESSKQGCYA			11	1340.66	B 1938	0	1341.45	0.009912	0	0	4.11833	0.008933
P85A_HUMAN	647	658	LVRESSKQGCYA			11	1340.66	B 1938	0.005	1344.2	0.040787	2.7494	0.041974	4.07894	0.025871
P85A_HUMAN	647	658	LVRESSKQGCYA			11	1340.66	B 1938	0.05	1344.54	0.061527	3.08788	0.06232	4.10601	0.008044
P85A_HUMAN	647	658	LVRESSKQGCYA			11	1340.66	B 1938	0.5	1344.98	0.049864	3.53478	0.05084	4.09997	0.014523
P85A_HUMAN	647	658	LVRESSKQGCYA			11	1340.66	B 1938	5	1345.22	0.107775	3.77196	0.10823	4.09192	0.027238
P85A_HUMAN	647	658	LVRESSKQGCYA			11	1340.66	B 1938	50	1345.79	0.045362	4.34461	0.046433	4.1039	0.012997
P85A_HUMAN	647	658	LVRESSKQGCYA			11	1340.66	C BYL791	0	1341.45	0.009912	0	0	4.11833	0.008933
P85A_HUMAN	647	658	LVRESSKQGCYA			11	1340.66	C BYL791	0.005	1344.26	0.048706	2.81219	0.049705	4.1198	0.009493
P85A_HUMAN	647	658	LVRESSKQGCYA			11	1340.66	C BYL791	0.05	1344.62	0.031749	3.16592	0.03326	4.11494	0.007585
P85A_HUMAN	647	658	LVRESSKQGCYA			11	1340.66	C BYL791	0.5	1345.05	0.040786	3.60046	0.041974	4.11084	0.003488
P85A_HUMAN	647	658	LVRESSKQGCYA			11	1340.66	C BYL791	5	1345.21	0.054813	3.76142	0.055702	4.09305	0.01282
P85A_HUMAN	647	658	LVRESSKQGCYA			11	1340.66	C BYL791	50	1345.91	0.042664	4.45703	0.0438	4.0976	0.016897
P85A_HUMAN	647	658	LVRESSKQGCYA			11	1340.66	D BYL971-1938	0	1341.45	0.009912	0	0	4.11833	0.008933
P85A_HUMAN	647	658	LVRESSKQGCYA			11	1340.66	D BYL971-1938	0.005	1344.15	0.051909	2.69727	0.052847	4.10335	0.019231
P85A_HUMAN	647	658	LVRESSKQGCYA			11	1340.66	D BYL971-1938	0.05	1344.6	0.015153	3.1536	0.018107	4.10675	0.020029
P85A_HUMAN	647	658	LVRESSKQGCYA			11	1340.66	D BYL971-1938	0.5	1345	0.060164	3.55053	0.060975	4.11729	0.011442
P85A_HUMAN	647	658	LVRESSKQGCYA			11	1340.66	D BYL971-1938	5	1345.29	0.040153	3.84205	0.041358	4.11758	0.007059
P85A_HUMAN	647	658	LVRESSKQGCYA			11	1340.66	D BYL971-1938	50	1345.88	0.103769	4.43515	0.104242	4.09793	0.018528
P85A_HUMAN	661	687	VVVDGEVKHCVINKTATGYGFAEPYNL			25	2923.47	A Apo	0	2925.18	0.012182	0	0	6.78652	0.004811
P85A_HUMAN	661	687	VVVDGEVKHCVINKTATGYGFAEPYNL			25	2923.47	A Apo	0.005	2930.06	0.221842	4.87965	0.222176	6.77745	0.015128
P85A_HUMAN	661	687	VVVDGEVKHCVINKTATGYGFAEPYNL			25	2923.47	A Apo	0.05	2932.02	0.212886	6.84011	0.213234	6.79056	0.015239
P85A_HUMAN	661	687	VVVDGEVKHCVINKTATGYGFAEPYNL			25	2923.47	A Apo	0.5	2933.45	0.108534	8.26973	0.109216	6.78867	0.01143
P85A_HUMAN	661	687	VVVDGEVKHCVINKTATGYGFAEPYNL			25	2923.47	A Apo	5	2934.72	0.034375	9.53325	0.036469	6.78031	0.020415
P85A_HUMAN	661	687	VVVDGEVKHCVINKTATGYGFAEPYNL			25	2923.47	A Apo	50	2935.86	0.078613	10.682	0.079552	6.79706	0.004127
P85A_HUMAN	661	687	VVVDGEVKHCVINKTATGYGFAEPYNL			25	2923.47	B 1938	0	2925.18	0.012182	0	0	6.78652	0.004811
P85A_HUMAN	661	687	VVVDGEVKHCVINKTATGYGFAEPYNL			25	2923.47	B 1938	0.005	2930.39	0.16176	5.20835	0.162218	6.77914	0.011204
P85A_HUMAN	661	687	VVVDGEVKHCVINKTATGYGFAEPYNL			25	2923.47	B 1938	0.05	2931.93	0.193726	6.7526	0.194109	6.78867	0.01785
P85A_HUMAN	661	687	VVVDGEVKHCVINKTATGYGFAEPYNL			25	2923.47	B 1938	0.5	2933.35	0.00193	8.16411	0.012334	6.78789	0.013146
P85A_HUMAN	661	687	VVVDGEVKHCVINKTATGYGFAEPYNL			25	2923.47	B 1938	5	2934.66	0.064263	9.48125	0.065408	6.78321	0.004177
P85A_HUMAN	661	687	VVVDGEVKHCVINKTATGYGFAEPYNL			25	2923.47	B 1938	50	2935.93	0.071031	10.7433	0.072068	6.78916	0.006934
P85A_HUMAN	661	687	VVVDGEVKHCVINKTATGYGFAEPYNL			25	2923.47	C BYL791	0	2925.18	0.012182	0	0	6.78652	0.004811
P85A_HUMAN	661	687	VVVDGEVKHCVINKTATGYGFAEPYNL			25	2923.47	C BYL791	0.005	2930.06	0.186201	4.87628	0.186599	6.78389	0.007798
P85A_HUMAN	661	687	VVVDGEVKHCVINKTATGYGFAEPYNL			25	2923.47	C BYL791	0.05	2931.96	0.02849	6.78188	0.030985	6.78656	0.009662
P85A_HUMAN	661	687	VVVDGEVKHCVINKTATGYGFAEPYNL			25	2923.47	C BYL791	0.5	2933.39	0.039553	8.20386	0.041387	6.79563	0.009918
P85A_HUMAN	661	687	VVVDGEVKHCVINKTATGYGFAEPYNL			25	2923.47	C BYL791	5	2934.64	0.066984	9.46042	0.068083	6.77855	0.007621
P85A_HUMAN	661	687	VVVDGEVKHCVINKTATGYGFAEPYNL			25	2923.47	C BYL791	50	2936.05	0.018717	10.8658	0.022332	6.78671	0.000687
P85A_HUMAN	661	687	VVVDGEVKHCVINKTATGYGFAEPYNL			25	2923.47	D BYL971-1938	0	2925.18	0.012182	0	0	6.78652	0.004811
P85A_HUMAN	661	687	VVVDGEVKHCVINKTATGYGFAEPYNL			25	2923.47	D BYL971-1938	0.005	2930.1	0.271776	4.91693	0.272049	6.79325	0.005888
P85A_HUMAN	661	687	VVVDGEVKHCVINKTATGYGFAEPYNL			25	2923.47	D BYL971-1938	0.05	2932.1	0.08915	6.91472	0.089978	6.79219	0.009046
P85A_HUMAN	661	687	VVVDGEVKHCVINKTATGYGFAEPYNL			25	2923.47	D BYL971-1938	0.5	2933.37	0.172543	8.18515	0.172972	6.78292	0.005682
P85A_HUMAN	661	687	VVVDGEVKHCVINKTATGYGFAEPYNL			25	2923.47	D BYL971-1938	5	2934.82	0.118355	9.64086	0.11898	6.78708	0.004627
P85A_HUMAN	661	687	VVVDGEVKHCVINKTATGYGFAEPYNL			25	2923.47	D BYL971-1938	50	2936.03	0.070923	10.8441	0.071962	6.79432	0.005844
P85A_HUMAN	688	693	YSSLKE			5	726.367	A Apo	0	726.742	0.011606	0	0	4.23774	0.004082
P85A_HUMAN	688	693	YSSLKE			5	726.367	A Apo	0.005	727.875	0.085659	1.13256	0.086441	4.2291	0.011274
P85A_HUMAN	688	693	YSSLKE			5	726.367	A Apo	0.05	728.381	0.017192	1.63856	0.020743	4.17574	0.071055
P85A_HUMAN	688	693	YSSLKE			5	726.367	A Apo	0.5	728.423	0.009317	1.68023	0.014884	4.2449	0.002019
P85A_HUMAN	688	693	YSSLKE			5	726.367	A Apo	5	728.697	0.019537	1.9548	0.022725	4.23454	0.003035
P85A_HUMAN	688	693	YSSLKE			5	726.367	A Apo	50	729.208	0.011187	2.46507	0.01612	4.23903	0.006318
P85A_HUMAN	688	693	YSSLKE			5	726.367	B 1938	0	726.742	0.011606	0	0	4.23774	0.004082
P85A_HUMAN	688	693	YSSLKE			5	726.367	B 1938	0.005	728.014	0.084959	1.27202	0.085748	4.22899	0.010557
P85A_HUMAN	688	693	YSSLKE			5	726.367	B 1938	0.05	728.355	0.026114	1.61226	0.028577	4.235	0.006046
P85A_HUMAN	688	693	YSSLKE			5	726.367	B 1938	0.5	728.429	0.012416	1.68664	0.016996	4.23231	0.006925
P85A_HUMAN	688	693	YSSLKE			5	726.367	B 1938	5	728.713	0.031325	1.97076	0.033406	4.22955	0.0119
P85A_HUMAN	688	693	YSSLKE			5	726.367	B 1938	50	729.225	0.006547	2.48226	0.013326	4.23572	0.007137
P85A_HUMAN	688	693	YSSLKE			5	726.367	C BYL791	0	726.742	0.011606	0	0	4.23774	0.004082
P85A_HUMAN	688	693	YSSLKE			5	726.367	C BYL791	0.005	727.97	0.105595	1.22785	0.106231	4.24012	0.012273
P85A_HUMAN	688	693	YSSLKE			5	726.367	C BYL791	0.05	728.369	0.021266	1.62678	0.024227	4.23695	0.003286
P85A_HUMAN	688	693	YSSLKE			5	726.367	C BYL791	0.5	728.427	0.009404	1.68491	0.014938	4.23962	0.0008
P85A_HUMAN	688	693	YSSLKE			5	726.367	C BYL791	5	728.698	0.025854	1.95598	0.02834	4.22721	0.008404
P85A_HUMAN	688	693	YSSLKE			5	726.367	C BYL791	50	729.242	0.007411	2.49904	0.013771	4.23262	0.009321
P85A_HUMAN	688	693	YSSLKE			5	726.367	D BYL971-1938	0	726.742	0.011606	0	0	4.23774	0.004082
P85A_HUMAN	688	693	YSSLKE			5	726.367	D BYL971-1938	0.005	727.946	0.091986	1.20302	0.092715	4.22847	0.017458
P85A_HUMAN	688	693	YSSLKE			5	726.367	D BYL971-1938	0.05	728.393	0.015674	1.65071	0.019504	4.23381	0.010559
P85A_HUMAN	688	693	YSSLKE			5	726.367	D BYL971-1938	0.5	728.421	0.052452	1.67896	0.053721	4.23825	0.007732
P85A_HUMAN	688	693	YSSLKE			5	726.367	D BYL971-1938	5	728.728	0.008513	1.98559	0.014394	4.24118	0.007721
P85A_HUMAN	688	693	YSSLKE			5	726.367	D BYL971-1938	50	729.239	0.019464	2.49697	0.022662	4.22253	0.009776
P85A_HUMAN	692	703	KELVLHYQHTSL			11	1467.8	A Apo	0	1468.62	0.025641	0	0	5.47829	0.003703
P85A_HUMAN	692	703	KELVLHYQHTSL			11	1467.8	A Apo	0.005	1469.2	0.090525	0.584213	0.094086	5.47967	0.003505
P85A_HUMAN	692	703	KELVLHYQHTSL			11	1467.8	A Apo	0.05	1469.39	0.083931	0.770542	0.08776	5.48032	0.00963
P85A_HUMAN	692	703	KELVLHYQHTSL			11	1467.8	A Apo	0.5	1469.66	0.036159	1.04608	0.044327	5.48514	0.00361
P85A_HUMAN	692	703	KELVLHYQHTSL			11	1467.8	A Apo	5	1470.11	0.026075	1.49445	0.03657	5.47515	0.010444
P85A_HUMAN	692	703	KELVLHYQHTSL			11	1467.8	A Apo	50	1471.09	0.031455	2.47379	0.040582	5.48687	0.00358
P85A_HUMAN	692	703	KELVLHYQHTSL			11	1467.8	B 1938	0	1468.62	0.025641	0	0	5.47829	0.003703
P85A_HUMAN	692	703	KELVLHYQHTSL			11	1467.8	B 1938	0.005	1469.26	0.057969	0.640324	0.063387	5.47783	0.003186
P85A_HUMAN	692	703	KELVLHYQHTSL			11	1467.8	B 1938	0.05	1469.32	0.039343	0.705783	0.046961	5.47347	0.005441
P85A_HUMAN	692	703	KELVLHYQHTSL			11	1467.8	B 1938	0.5	1469.59	0.002901	0.969619	0.025805	5.46909	0.005863
P85A_HUMAN	692	703	KELVLHYQHTSL			11	1467.8	B 1938	5	1470.07	0.025716	1.45539	0.036315	5.47119	0.001295
P85A_HUMAN	692	703	KELVLHYQHTSL			11	1467.8	B 1938	50	1471.07	0.011497	2.45725	0.028101	5.47529	0.009556
P85A_HUMAN	692	703	KELVLHYQHTSL			11	1467.8	C BYL791	0	1468.62	0.025641	0	0	5.47829	0.003703
P85A_HUMAN	692	703	KELVLHYQHTSL			11	1467.8	C BYL791	0.005	1469.21	0.039973	0.592275	0.04749	5.48186	0.000631
P85A_HUMAN	692	703	KELVLHYQHTSL			11	1467.8	C BYL791	0.05	1469.37	0.045153	0.7569	0.051925	5.48075	0.002735
P85A_HUMAN	692	703	KELVLHYQHTSL			11	1467.8	C BYL791	0.5	1469.63	0.033868	1.01221	0.042479	5.47698	0.005769
P85A_HUMAN	692	703	KELVLHYQHTSL			11	1467.8	C BYL791	5	1470.14	0.027767	1.52706	0.037795	5.47832	0.004939
P85A_HUMAN	692	703	KELVLHYQHTSL			11	1467.8	C BYL791	50	1471.16	0.008161	2.5437	0.026908	5.47996	0.002005
P85A_HUMAN	692	703	KELVLHYQHTSL			11	1467.8	D BYL971-1938	0	1468.62	0.025641	0	0	5.47829	0.003703
P85A_HUMAN	692	703	KELVLHYQHTSL			11	1467.8	D BYL971-1938	0.005	1469.17	0.055274	0.552493	0.060932	5.47401	0.002916
P85A_HUMAN	692	703	KELVLHYQHTSL			11	1467.8	D BYL971-1938	0.05	1469.36	0.0613	0.747944	0.066446	5.47802	0.004376
P85A_HUMAN	692	703	KELVLHYQHTSL			11	1467.8	D BYL971-1938	0.5	1469.58	0.072343	0.962314	0.076753	5.47308	0.005172
P85A_HUMAN	692	703	KELVLHYQHTSL			11	1467.8	D BYL971-1938	5	1470.06	0.01979	1.44612	0.03239	5.47536	0.001856
P85A_HUMAN	692	703	KELVLHYQHTSL			11	1467.8	D BYL971-1938	50	1471.14	0.024476	2.5236	0.035448	5.47899	0.007543
P85A_HUMAN	704	709	VQHNDS			5	699.306	A Apo	0	699.529	0.038833	0	0	4.24909	0.006844
P85A_HUMAN	704	709	VQHNDS			5	699.306	A Apo	0.005	700.137	0.042317	0.607434	0.057434	4.23571	0.00548
P85A_HUMAN	704	709	VQHNDS			5	699.306	A Apo	0.05	700.292	0.026137	0.762322	0.04681	4.20058	0.036603
P85A_HUMAN	704	709	VQHNDS			5	699.306	A Apo	0.5	700.483	0.062562	0.953813	0.073634	4.17544	0.058802
P85A_HUMAN	704	709	VQHNDS			5	699.306	A Apo	5	700.568	0.027139	1.0384	0.047377	4.24372	0.003604
P85A_HUMAN	704	709	VQHNDS			5	699.306	A Apo	50	700.565	0.011634	1.03572	0.040539	4.25126	0.005443
P85A_HUMAN	704	709	VQHNDS			5	699.306	B 1938	0	699.529	0.038833	0	0	4.24909	0.006844
P85A_HUMAN	704	709	VQHNDS			5	699.306	B 1938	0.005	700.118	0.05044	0.58853	0.063657	4.19754	0.067735
P85A_HUMAN	704	709	VQHNDS			5	699.306	B 1938	0.05	700.288	0.064801	0.758972	0.075546	4.2439	0.006567
P85A_HUMAN	704	709	VQHNDS			5	699.306	B 1938	0.5	700.537	0.020309	1.00751	0.043823	4.24005	0.010701
P85A_HUMAN	704	709	VQHNDS			5	699.306	B 1938	5	700.6	0.050572	1.07016	0.063762	4.23804	0.01039
P85A_HUMAN	704	709	VQHNDS			5	699.306	B 1938	50	700.541	0.030212	1.01167	0.049202	4.24823	0.006064
P85A_HUMAN	704	709	VQHNDS			5	699.306	C BYL791	0	699.529	0.038833	0	0	4.24909	0.006844
P85A_HUMAN	704	709	VQHNDS			5	699.306	C BYL791	0.005	700.11	0.029253	0.580613	0.048619	4.19868	0.054256
P85A_HUMAN	704	709	VQHNDS			5	699.306	C BYL791	0.05	700.292	0.110194	0.762942	0.116836	4.24922	0.004868
P85A_HUMAN	704	709	VQHNDS			5	699.306	C BYL791	0.5	700.51	0.022232	0.980705	0.044747	4.24576	0.003945
P85A_HUMAN	704	709	VQHNDS			5	699.306	C BYL791	5	700.593	0.038028	1.06333	0.054352	4.23922	0.007005
P85A_HUMAN	704	709	VQHNDS			5	699.306	C BYL791	50	700.498	0.023523	0.968304	0.045402	4.2434	0.00618
P85A_HUMAN	704	709	VQHNDS			5	699.306	D BYL971-1938	0	699.529	0.038833	0	0	4.24909	0.006844
P85A_HUMAN	704	709	VQHNDS			5	699.306	D BYL971-1938	0.005	700.125	0.016919	0.595766	0.042359	4.23809	0.021575
P85A_HUMAN	704	709	VQHNDS			5	699.306	D BYL971-1938	0.05	700.316	0.048534	0.786317	0.062158	4.25391	0.007493
P85A_HUMAN	704	709	VQHNDS			5	699.306	D BYL971-1938	0.5	700.545	0.051084	1.01557	0.064168	4.24867	0.00946
P85A_HUMAN	704	709	VQHNDS			5	699.306	D BYL971-1938	5	700.501	0.039877	0.971247	0.055661	4.24791	0.002646
P85A_HUMAN	704	709	VQHNDS			5	699.306	D BYL971-1938	50	700.574	0.034495	1.04409	0.051942	4.23464	0.008455
P85A_HUMAN	707	720	NDSLNVTLAYPVYA			12	1539.77	A Apo	0	1540.63	0.082978	0	0	4.86395	0.005877
P85A_HUMAN	707	720	NDSLNVTLAYPVYA			12	1539.77	A Apo	0.005	1540.59	0	-0.043907	0.082978	4.8727	0
P85A_HUMAN	707	720	NDSLNVTLAYPVYA			12	1539.77	A Apo	0.05	1540.85	0.001209	0.22414	0.082987	4.85821	0.009726
P85A_HUMAN	707	720	NDSLNVTLAYPVYA			12	1539.77	A Apo	0.5	1540.86	0.090212	0.227048	0.122571	4.87434	0.000398
P85A_HUMAN	707	720	NDSLNVTLAYPVYA			12	1539.77	A Apo	5	1540.89	0	0.259022	0.082978	4.86372	0
P85A_HUMAN	707	720	NDSLNVTLAYPVYA			12	1539.77	A Apo	50	1540.89	0.024609	0.256166	0.086551	4.86462	0.00621
P85A_HUMAN	707	720	NDSLNVTLAYPVYA			12	1539.77	B 1938	0	1540.63	0.082978	0	0	4.86395	0.005877
P85A_HUMAN	707	720	NDSLNVTLAYPVYA			12	1539.77	B 1938	0.005	1540.77	0	0.143458	0.082978	4.86787	0
P85A_HUMAN	707	720	NDSLNVTLAYPVYA			12	1539.77	B 1938	0.05	1540.81	0	0.180153	0.082978	4.8698	0
P85A_HUMAN	707	720	NDSLNVTLAYPVYA			12	1539.77	B 1938	0.5	1540.85	2.27374e-13	0.218765	0.082978	4.86225	0
P85A_HUMAN	707	720	NDSLNVTLAYPVYA			12	1539.77	B 1938	5	1540.84	0.0794	0.207431	0.114846	4.8632	0.005168
P85A_HUMAN	707	720	NDSLNVTLAYPVYA			12	1539.77	B 1938	50	1540.96	0	0.334877	0.082978	4.87964	0
P85A_HUMAN	707	720	NDSLNVTLAYPVYA			12	1539.77	C BYL791	0	1540.68	0.014695	0	0	4.86404	0.005798
P85A_HUMAN	707	720	NDSLNVTLAYPVYA			12	1539.77	C BYL791	0.005	1540.73	0.006894	0.055572	0.016232	4.87172	0.001924
P85A_HUMAN	707	720	NDSLNVTLAYPVYA			12	1539.77	C BYL791	0.05	1540.75	0.056622	0.069425	0.058498	4.86961	0.002445
P85A_HUMAN	707	720	NDSLNVTLAYPVYA			12	1539.77	C BYL791	0.5	1540.77	0.05383	0.092724	0.0558	4.86773	0.003825
P85A_HUMAN	707	720	NDSLNVTLAYPVYA			12	1539.77	C BYL791	5	1540.92	0.016016	0.242028	0.021736	4.86449	0.003666
P85A_HUMAN	707	720	NDSLNVTLAYPVYA			12	1539.77	C BYL791	50	1540.89	0.036011	0.215194	0.038894	4.87023	0.005338
P85A_HUMAN	707	720	NDSLNVTLAYPVYA			12	1539.77	D BYL971-1938	0	1540.68	0.014695	0	0	4.86404	0.005798
P85A_HUMAN	707	720	NDSLNVTLAYPVYA			12	1539.77	D BYL971-1938	0.005	1540.83	0.068727	0.157878	0.07028	4.86536	0.002437
P85A_HUMAN	707	720	NDSLNVTLAYPVYA			12	1539.77	D BYL971-1938	0.05	1540.81	0.066968	0.135111	0.068561	4.86793	0.003637
P85A_HUMAN	707	720	NDSLNVTLAYPVYA			12	1539.77	D BYL971-1938	0.5	1540.85	0.049517	0.171121	0.051651	4.86811	0.008982
P85A_HUMAN	707	720	NDSLNVTLAYPVYA			12	1539.77	D BYL971-1938	5	1540.81	0.080017	0.132179	0.081355	4.86387	0.003372
P85A_HUMAN	707	720	NDSLNVTLAYPVYA			12	1539.77	D BYL971-1938	50	1540.85	0.016799	0.173595	0.022319	4.8705	0.006969
P85A_HUMAN	712	724	VTLAYPVYAQQRR			11	1564.86	A Apo	0	1565.77	0.010099	0	0	5.48124	0.003812
P85A_HUMAN	712	724	VTLAYPVYAQQRR			11	1564.86	A Apo	0.005	1566.06	0.060173	0.282728	0.061014	5.48667	0.002562
P85A_HUMAN	712	724	VTLAYPVYAQQRR			11	1564.86	A Apo	0.05	1566.14	0.076513	0.369996	0.077177	5.48388	0.010239
P85A_HUMAN	712	724	VTLAYPVYAQQRR			11	1564.86	A Apo	0.5	1566.15	0.07035	0.379686	0.071072	5.48733	0.006002
P85A_HUMAN	712	724	VTLAYPVYAQQRR			11	1564.86	A Apo	5	1566.52	0.039273	0.750797	0.040551	5.47791	0.011288
P85A_HUMAN	712	724	VTLAYPVYAQQRR			11	1564.86	A Apo	50	1567.71	0.014947	1.93662	0.018039	5.48758	0.005223
P85A_HUMAN	712	724	VTLAYPVYAQQRR			11	1564.86	B 1938	0	1565.77	0.010099	0	0	5.48124	0.003812
P85A_HUMAN	712	724	VTLAYPVYAQQRR			11	1564.86	B 1938	0.005	1566.14	0.055586	0.369776	0.056496	5.48245	0.002977
P85A_HUMAN	712	724	VTLAYPVYAQQRR			11	1564.86	B 1938	0.05	1566.09	0.023152	0.311931	0.025259	5.47622	0.007613
P85A_HUMAN	712	724	VTLAYPVYAQQRR			11	1564.86	B 1938	0.5	1566.14	0.035005	0.364373	0.036433	5.47113	0.005096
P85A_HUMAN	712	724	VTLAYPVYAQQRR			11	1564.86	B 1938	5	1566.58	0.03679	0.807333	0.038151	5.4746	0.001817
P85A_HUMAN	712	724	VTLAYPVYAQQRR			11	1564.86	B 1938	50	1567.78	0.021317	2.01009	0.023588	5.47938	0.00878
P85A_HUMAN	712	724	VTLAYPVYAQQRR			11	1564.86	C BYL791	0	1565.77	0.010099	0	0	5.48124	0.003812
P85A_HUMAN	712	724	VTLAYPVYAQQRR			11	1564.86	C BYL791	0.005	1566	0.046611	0.23079	0.047692	5.48531	0.001404
P85A_HUMAN	712	724	VTLAYPVYAQQRR			11	1564.86	C BYL791	0.05	1566.11	0.050775	0.336073	0.051769	5.48079	0.003124
P85A_HUMAN	712	724	VTLAYPVYAQQRR			11	1564.86	C BYL791	0.5	1566.12	0.043096	0.343364	0.044263	5.48026	0.007558
P85A_HUMAN	712	724	VTLAYPVYAQQRR			11	1564.86	C BYL791	5	1566.62	0.048242	0.850407	0.049288	5.48112	0.005474
P85A_HUMAN	712	724	VTLAYPVYAQQRR			11	1564.86	C BYL791	50	1567.64	0.048094	1.867	0.049143	5.48382	0.002039
P85A_HUMAN	712	724	VTLAYPVYAQQRR			11	1564.86	D BYL971-1938	0	1565.77	0.010099	0	0	5.48124	0.003812
P85A_HUMAN	712	724	VTLAYPVYAQQRR			11	1564.86	D BYL971-1938	0.005	1566.04	0.034999	0.265897	0.036427	5.47681	0.001044
P85A_HUMAN	712	724	VTLAYPVYAQQRR			11	1564.86	D BYL971-1938	0.05	1566.13	0.076465	0.356026	0.077129	5.48152	0.006631
P85A_HUMAN	712	724	VTLAYPVYAQQRR			11	1564.86	D BYL971-1938	0.5	1566.14	0.047749	0.369894	0.048805	5.47545	0.005676
P85A_HUMAN	712	724	VTLAYPVYAQQRR			11	1564.86	D BYL971-1938	5	1566.58	0.03117	0.805901	0.032765	5.47799	0.004097
P85A_HUMAN	712	724	VTLAYPVYAQQRR			11	1564.86	D BYL971-1938	50	1567.77	0.013849	1.99711	0.01714	5.48284	0.008348
PK3CA_HUMAN	11	23	WGIHLMPPRILVE			10	1560.87	A Apo	0	1561.82	0.007467	0	0	7.73069	0.003346
PK3CA_HUMAN	11	23	WGIHLMPPRILVE			10	1560.87	A Apo	0.005	1563.13	0.104429	1.30498	0.104696	7.73311	0.004153
PK3CA_HUMAN	11	23	WGIHLMPPRILVE			10	1560.87	A Apo	0.05	1563.63	0.061045	1.80924	0.0615	7.73347	0.009713
PK3CA_HUMAN	11	23	WGIHLMPPRILVE			10	1560.87	A Apo	0.5	1564.19	0.073286	2.36413	0.073665	7.73667	0.005023
PK3CA_HUMAN	11	23	WGIHLMPPRILVE			10	1560.87	A Apo	5	1564.77	0.100942	2.94301	0.101217	7.72485	0.011409
PK3CA_HUMAN	11	23	WGIHLMPPRILVE			10	1560.87	A Apo	50	1565.1	0.064947	3.27372	0.065375	7.73641	0.004974
PK3CA_HUMAN	11	23	WGIHLMPPRILVE			10	1560.87	B 1938	0	1561.82	0.007467	0	0	7.73069	0.003346
PK3CA_HUMAN	11	23	WGIHLMPPRILVE			10	1560.87	B 1938	0.005	1563.16	0.081228	1.34156	0.08157	7.73851	0.003052
PK3CA_HUMAN	11	23	WGIHLMPPRILVE			10	1560.87	B 1938	0.05	1563.57	0.05552	1.74418	0.05602	7.73423	0.005923
PK3CA_HUMAN	11	23	WGIHLMPPRILVE			10	1560.87	B 1938	0.5	1564.13	0.019007	2.30526	0.020422	7.73027	0.004449
PK3CA_HUMAN	11	23	WGIHLMPPRILVE			10	1560.87	B 1938	5	1564.66	0.095502	2.84088	0.095794	7.72973	0.002277
PK3CA_HUMAN	11	23	WGIHLMPPRILVE			10	1560.87	B 1938	50	1565.01	0.032787	3.18694	0.033626	7.7337	0.008556
PK3CA_HUMAN	11	23	WGIHLMPPRILVE			10	1560.87	C BYL791	0	1561.82	0.007467	0	0	7.73069	0.003346
PK3CA_HUMAN	11	23	WGIHLMPPRILVE			10	1560.87	C BYL791	0.005	1563.13	0.12561	1.3094	0.125832	7.73429	0.001692
PK3CA_HUMAN	11	23	WGIHLMPPRILVE			10	1560.87	C BYL791	0.05	1563.67	0.058723	1.84457	0.059196	7.73428	0.003999
PK3CA_HUMAN	11	23	WGIHLMPPRILVE			10	1560.87	C BYL791	0.5	1564.13	0.04306	2.3118	0.043703	7.72902	0.005934
PK3CA_HUMAN	11	23	WGIHLMPPRILVE			10	1560.87	C BYL791	5	1564.8	0.11715	2.98142	0.117387	7.72792	0.004199
PK3CA_HUMAN	11	23	WGIHLMPPRILVE			10	1560.87	C BYL791	50	1565.1	0.029092	3.27491	0.030035	7.72977	0.001731
PK3CA_HUMAN	11	23	WGIHLMPPRILVE			10	1560.87	D BYL971-1938	0	1561.82	0.007467	0	0	7.73069	0.003346
PK3CA_HUMAN	11	23	WGIHLMPPRILVE			10	1560.87	D BYL971-1938	0.005	1563.2	0.024277	1.37615	0.0254	7.7328	0.002432
PK3CA_HUMAN	11	23	WGIHLMPPRILVE			10	1560.87	D BYL971-1938	0.05	1563.65	0.051433	1.82923	0.051973	7.7372	0.005165
PK3CA_HUMAN	11	23	WGIHLMPPRILVE			10	1560.87	D BYL971-1938	0.5	1564.19	0.047708	2.36983	0.048289	7.73173	0.006451
PK3CA_HUMAN	11	23	WGIHLMPPRILVE			10	1560.87	D BYL971-1938	5	1564.79	0.060118	2.9635	0.06058	7.73182	7.85644e-05
PK3CA_HUMAN	11	23	WGIHLMPPRILVE			10	1560.87	D BYL971-1938	50	1565.15	0.034171	3.32694	0.034978	7.73641	0.007596
PK3CA_HUMAN	33	40	TLECLREA			7	934.466	A Apo	0	935.045	0.033042	0	0	7.86933	0.004868
PK3CA_HUMAN	33	40	TLECLREA			7	934.466	A Apo	0.005	935.126	0.048056	0.080957	0.058319	7.87544	0.004383
PK3CA_HUMAN	33	40	TLECLREA			7	934.466	A Apo	0.05	935.222	0.072083	0.176257	0.079295	7.87542	0.008502
PK3CA_HUMAN	33	40	TLECLREA			7	934.466	A Apo	0.5	935.356	0.06225	0.310219	0.070476	7.87971	0.004486
PK3CA_HUMAN	33	40	TLECLREA			7	934.466	A Apo	5	935.494	0.061282	0.448864	0.069623	7.86952	0.008426
PK3CA_HUMAN	33	40	TLECLREA			7	934.466	A Apo	50	935.92	0.074406	0.874252	0.081413	7.88131	0.00457
PK3CA_HUMAN	33	40	TLECLREA			7	934.466	B 1938	0	935.045	0.033042	0	0	7.86933	0.004868
PK3CA_HUMAN	33	40	TLECLREA			7	934.466	B 1938	0.005	935.206	0.07074	0.160733	0.078076	7.87969	0.006114
PK3CA_HUMAN	33	40	TLECLREA			7	934.466	B 1938	0.05	935.186	0.029736	0.140426	0.044452	7.8767	0.004604
PK3CA_HUMAN	33	40	TLECLREA			7	934.466	B 1938	0.5	935.334	0.065	0.288218	0.072916	7.87445	0.003193
PK3CA_HUMAN	33	40	TLECLREA			7	934.466	B 1938	5	935.44	0.068984	0.39438	0.076489	7.87384	0.002878
PK3CA_HUMAN	33	40	TLECLREA			7	934.466	B 1938	50	935.941	0.070412	0.895965	0.07778	7.87472	0.007317
PK3CA_HUMAN	33	40	TLECLREA			7	934.466	C BYL791	0	935.045	0.033042	0	0	7.86933	0.004868
PK3CA_HUMAN	33	40	TLECLREA			7	934.466	C BYL791	0.005	935.148	0.06506	0.102504	0.07297	7.87702	0.001467
PK3CA_HUMAN	33	40	TLECLREA			7	934.466	C BYL791	0.05	935.191	0.04537	0.145543	0.056127	7.87624	0.003274
PK3CA_HUMAN	33	40	TLECLREA			7	934.466	C BYL791	0.5	935.379	0.068382	0.334023	0.075947	7.86423	0.011234
PK3CA_HUMAN	33	40	TLECLREA			7	934.466	C BYL791	5	935.524	0.059385	0.479018	0.067958	7.87409	0.004473
PK3CA_HUMAN	33	40	TLECLREA			7	934.466	C BYL791	50	935.931	0.059518	0.885311	0.068075	7.87353	0.001157
PK3CA_HUMAN	33	40	TLECLREA			7	934.466	D BYL971-1938	0	935.045	0.033042	0	0	7.86933	0.004868
PK3CA_HUMAN	33	40	TLECLREA			7	934.466	D BYL971-1938	0.005	935.149	0.059555	0.104051	0.068107	7.87652	0.002878
PK3CA_HUMAN	33	40	TLECLREA			7	934.466	D BYL971-1938	0.05	935.228	0.048457	0.182885	0.058651	7.87685	0.003796
PK3CA_HUMAN	33	40	TLECLREA			7	934.466	D BYL971-1938	0.5	935.332	0.047052	0.286355	0.057495	7.87421	0.004604
PK3CA_HUMAN	33	40	TLECLREA			7	934.466	D BYL971-1938	5	935.543	0.050109	0.497409	0.060023	7.87445	0.001429
PK3CA_HUMAN	33	40	TLECLREA			7	934.466	D BYL971-1938	50	935.956	0.068844	0.910821	0.076363	7.878	0.008342
PK3CA_HUMAN	43	62	ITIKHELFKEARKYPLHQLL			18	2477.44	A Apo	0	2478.87	0.017957	0	0	6.12868	0.002885
PK3CA_HUMAN	43	62	ITIKHELFKEARKYPLHQLL			18	2477.44	A Apo	0.005	2479.97	0.104797	1.10205	0.106324	6.13101	0.011269
PK3CA_HUMAN	43	62	ITIKHELFKEARKYPLHQLL			18	2477.44	A Apo	0.05	2480.56	0.121477	1.68949	0.122797	6.12873	0.006399
PK3CA_HUMAN	43	62	ITIKHELFKEARKYPLHQLL			18	2477.44	A Apo	0.5	2481.28	0.025591	2.41392	0.031263	6.12615	0.004234
PK3CA_HUMAN	43	62	ITIKHELFKEARKYPLHQLL			18	2477.44	A Apo	5	2482.12	0.049196	3.2547	0.05237	6.11409	0.011135
PK3CA_HUMAN	43	62	ITIKHELFKEARKYPLHQLL			18	2477.44	A Apo	50	2483.55	0.147487	4.68422	0.148576	6.12472	0.001582
PK3CA_HUMAN	43	62	ITIKHELFKEARKYPLHQLL			18	2477.44	B 1938	0	2478.87	0.017957	0	0	6.12868	0.002885
PK3CA_HUMAN	43	62	ITIKHELFKEARKYPLHQLL			18	2477.44	B 1938	0.005	2480.1	0.056911	1.22594	0.059677	6.12106	0.004182
PK3CA_HUMAN	43	62	ITIKHELFKEARKYPLHQLL			18	2477.44	B 1938	0.05	2480.45	0.126376	1.5798	0.127645	6.11166	0.016195
PK3CA_HUMAN	43	62	ITIKHELFKEARKYPLHQLL			18	2477.44	B 1938	0.5	2481.18	0.06433	2.31508	0.06679	6.10367	0.001961
PK3CA_HUMAN	43	62	ITIKHELFKEARKYPLHQLL			18	2477.44	B 1938	5	2482.11	0.220383	3.24267	0.221113	6.10646	0.01152
PK3CA_HUMAN	43	62	ITIKHELFKEARKYPLHQLL			18	2477.44	B 1938	50	2483.42	0.1268	4.55161	0.128066	6.10631	0.002926
PK3CA_HUMAN	43	62	ITIKHELFKEARKYPLHQLL			18	2477.44	C BYL791	0	2478.87	0.017957	0	0	6.12868	0.002885
PK3CA_HUMAN	43	62	ITIKHELFKEARKYPLHQLL			18	2477.44	C BYL791	0.005	2479.98	0.136326	1.11466	0.137504	6.13229	0.002907
PK3CA_HUMAN	43	62	ITIKHELFKEARKYPLHQLL			18	2477.44	C BYL791	0.05	2480.55	0.055461	1.67673	0.058296	6.12801	0.004378
PK3CA_HUMAN	43	62	ITIKHELFKEARKYPLHQLL			18	2477.44	C BYL791	0.5	2481.14	0.032902	2.27108	0.037483	6.127	0.003746
PK3CA_HUMAN	43	62	ITIKHELFKEARKYPLHQLL			18	2477.44	C BYL791	5	2482.1	0.099181	3.23065	0.100793	6.1236	0.007345
PK3CA_HUMAN	43	62	ITIKHELFKEARKYPLHQLL			18	2477.44	C BYL791	50	2483.41	0.040077	4.53719	0.043916	6.1261	0.010837
PK3CA_HUMAN	43	62	ITIKHELFKEARKYPLHQLL			18	2477.44	D BYL971-1938	0	2478.87	0.017957	0	0	6.12868	0.002885
PK3CA_HUMAN	43	62	ITIKHELFKEARKYPLHQLL			18	2477.44	D BYL971-1938	0.005	2480.02	0.087347	1.14903	0.089173	6.10572	0.002611
PK3CA_HUMAN	43	62	ITIKHELFKEARKYPLHQLL			18	2477.44	D BYL971-1938	0.05	2480.59	0.073318	1.72003	0.075485	6.10711	0.007166
PK3CA_HUMAN	43	62	ITIKHELFKEARKYPLHQLL			18	2477.44	D BYL971-1938	0.5	2481.25	0.087465	2.37922	0.089289	6.10091	0.005311
PK3CA_HUMAN	43	62	ITIKHELFKEARKYPLHQLL			18	2477.44	D BYL971-1938	5	2482.22	0.120503	3.34916	0.121834	6.10459	0.004095
PK3CA_HUMAN	43	62	ITIKHELFKEARKYPLHQLL			18	2477.44	D BYL971-1938	50	2483.63	0.094998	4.75767	0.096681	6.10609	0.007095
PK3CA_HUMAN	43	67	ITIKHELFKEARKYPLHQLLQDESS			23	3023.63	A Apo	0	3025.32	0.016794	0	0	6.23914	0.003545
PK3CA_HUMAN	43	67	ITIKHELFKEARKYPLHQLLQDESS			23	3023.63	A Apo	0.005	3026.84	0.171263	1.52107	0.172084	6.24118	0.008784
PK3CA_HUMAN	43	67	ITIKHELFKEARKYPLHQLLQDESS			23	3023.63	A Apo	0.05	3027.83	0.181928	2.50944	0.182701	6.23507	0.006946
PK3CA_HUMAN	43	67	ITIKHELFKEARKYPLHQLLQDESS			23	3023.63	A Apo	0.5	3029.05	0.102792	3.72901	0.104155	6.23425	0.004193
PK3CA_HUMAN	43	67	ITIKHELFKEARKYPLHQLLQDESS			23	3023.63	A Apo	5	3030.39	0.202074	5.07396	0.20277	6.22405	0.010908
PK3CA_HUMAN	43	67	ITIKHELFKEARKYPLHQLLQDESS			23	3023.63	A Apo	50	3031.95	0.309109	6.62907	0.309565	6.23085	0.002591
PK3CA_HUMAN	43	67	ITIKHELFKEARKYPLHQLLQDESS			23	3023.63	B 1938	0	3025.32	0.016794	0	0	6.23914	0.003545
PK3CA_HUMAN	43	67	ITIKHELFKEARKYPLHQLLQDESS			23	3023.63	B 1938	0.005	3027.02	0.070714	1.70348	0.072681	6.21262	0.000268
PK3CA_HUMAN	43	67	ITIKHELFKEARKYPLHQLLQDESS			23	3023.63	B 1938	0.05	3027.72	0.214687	2.40022	0.215343	6.20266	0.008196
PK3CA_HUMAN	43	67	ITIKHELFKEARKYPLHQLLQDESS			23	3023.63	B 1938	0.5	3029.08	0.110471	3.75865	0.11174	6.19615	0.003431
PK3CA_HUMAN	43	67	ITIKHELFKEARKYPLHQLLQDESS			23	3023.63	B 1938	5	3030.54	0.371141	5.2172	0.37152	6.19688	0.004659
PK3CA_HUMAN	43	67	ITIKHELFKEARKYPLHQLLQDESS			23	3023.63	B 1938	50	3032.06	0.077791	6.74101	0.079584	6.19869	0.005098
PK3CA_HUMAN	43	67	ITIKHELFKEARKYPLHQLLQDESS			23	3023.63	C BYL791	0	3025.32	0.016794	0	0	6.23914	0.003545
PK3CA_HUMAN	43	67	ITIKHELFKEARKYPLHQLLQDESS			23	3023.63	C BYL791	0.005	3026.87	0.207092	1.55408	0.207772	6.24503	0.003787
PK3CA_HUMAN	43	67	ITIKHELFKEARKYPLHQLLQDESS			23	3023.63	C BYL791	0.05	3027.87	0.12683	2.55462	0.127937	6.23438	0.003637
PK3CA_HUMAN	43	67	ITIKHELFKEARKYPLHQLLQDESS			23	3023.63	C BYL791	0.5	3028.89	0.025318	3.57005	0.030381	6.23331	0.001597
PK3CA_HUMAN	43	67	ITIKHELFKEARKYPLHQLLQDESS			23	3023.63	C BYL791	5	3030.53	0.157711	5.21539	0.158602	6.22782	0.004656
PK3CA_HUMAN	43	67	ITIKHELFKEARKYPLHQLLQDESS			23	3023.63	C BYL791	50	3031.83	0.203134	6.51413	0.203827	6.23072	0.008849
PK3CA_HUMAN	43	67	ITIKHELFKEARKYPLHQLLQDESS			23	3023.63	D BYL971-1938	0	3025.32	0.016794	0	0	6.23914	0.003545
PK3CA_HUMAN	43	67	ITIKHELFKEARKYPLHQLLQDESS			23	3023.63	D BYL971-1938	0.005	3026.94	0.031629	1.62403	0.035811	6.20712	0.003361
PK3CA_HUMAN	43	67	ITIKHELFKEARKYPLHQLLQDESS			23	3023.63	D BYL971-1938	0.05	3027.97	0.180257	2.65507	0.181038	6.2038	0.00592
PK3CA_HUMAN	43	67	ITIKHELFKEARKYPLHQLLQDESS			23	3023.63	D BYL971-1938	0.5	3029.14	0.136666	3.82575	0.137694	6.19748	0.00496
PK3CA_HUMAN	43	67	ITIKHELFKEARKYPLHQLLQDESS			23	3023.63	D BYL971-1938	5	3030.65	0.141682	5.3263	0.142674	6.20082	0.004052
PK3CA_HUMAN	43	67	ITIKHELFKEARKYPLHQLLQDESS			23	3023.63	D BYL971-1938	50	3032.31	0.075767	6.98954	0.077606	6.20256	0.007755
PK3CA_HUMAN	50	67	FKEARKYPLHQLLQDESS			16	2189.13	A Apo	0	2190.34	0.027603	0	0	5.71689	0.002747
PK3CA_HUMAN	50	67	FKEARKYPLHQLLQDESS			16	2189.13	A Apo	0.005	2191.9	0.085636	1.56665	0.089975	5.71416	0.003949
PK3CA_HUMAN	50	67	FKEARKYPLHQLLQDESS			16	2189.13	A Apo	0.05	2192.89	0.092718	2.55718	0.09674	5.71245	0.007164
PK3CA_HUMAN	50	67	FKEARKYPLHQLLQDESS			16	2189.13	A Apo	0.5	2194.03	0.08834	3.69833	0.092552	5.71043	0.005005
PK3CA_HUMAN	50	67	FKEARKYPLHQLLQDESS			16	2189.13	A Apo	5	2195.05	0.04223	4.71874	0.050451	5.70161	0.010149
PK3CA_HUMAN	50	67	FKEARKYPLHQLLQDESS			16	2189.13	A Apo	50	2195.77	0.133768	5.43456	0.136586	5.71273	0.003075
PK3CA_HUMAN	50	67	FKEARKYPLHQLLQDESS			16	2189.13	B 1938	0	2190.34	0.027603	0	0	5.71689	0.002747
PK3CA_HUMAN	50	67	FKEARKYPLHQLLQDESS			16	2189.13	B 1938	0.005	2192.07	0.085411	1.73635	0.089761	5.70996	0.000368
PK3CA_HUMAN	50	67	FKEARKYPLHQLLQDESS			16	2189.13	B 1938	0.05	2192.76	0.151997	2.42	0.154483	5.70733	0.007518
PK3CA_HUMAN	50	67	FKEARKYPLHQLLQDESS			16	2189.13	B 1938	0.5	2194.03	0.099741	3.69809	0.10349	5.69963	0.001901
PK3CA_HUMAN	50	67	FKEARKYPLHQLLQDESS			16	2189.13	B 1938	5	2194.96	0.224565	4.62677	0.226255	5.70056	0.004912
PK3CA_HUMAN	50	67	FKEARKYPLHQLLQDESS			16	2189.13	B 1938	50	2195.66	0.179421	5.3224	0.181532	5.70343	0.004354
PK3CA_HUMAN	50	67	FKEARKYPLHQLLQDESS			16	2189.13	C BYL791	0	2190.34	0.027603	0	0	5.71689	0.002747
PK3CA_HUMAN	50	67	FKEARKYPLHQLLQDESS			16	2189.13	C BYL791	0.005	2192.01	0.195405	1.67234	0.197345	5.71616	0.002577
PK3CA_HUMAN	50	67	FKEARKYPLHQLLQDESS			16	2189.13	C BYL791	0.05	2192.92	0.151501	2.58666	0.153995	5.71391	0.000698
PK3CA_HUMAN	50	67	FKEARKYPLHQLLQDESS			16	2189.13	C BYL791	0.5	2193.94	0.139345	3.60475	0.142052	5.70974	0.002883
PK3CA_HUMAN	50	67	FKEARKYPLHQLLQDESS			16	2189.13	C BYL791	5	2194.95	0.209155	4.61822	0.210968	5.7073	0.003013
PK3CA_HUMAN	50	67	FKEARKYPLHQLLQDESS			16	2189.13	C BYL791	50	2195.8	0.038983	5.4637	0.047766	5.71024	0.004454
PK3CA_HUMAN	50	67	FKEARKYPLHQLLQDESS			16	2189.13	D BYL971-1938	0	2190.34	0.027603	0	0	5.71689	0.002747
PK3CA_HUMAN	50	67	FKEARKYPLHQLLQDESS			16	2189.13	D BYL971-1938	0.005	2192.07	0.064768	1.73631	0.070405	5.70371	0.002605
PK3CA_HUMAN	50	67	FKEARKYPLHQLLQDESS			16	2189.13	D BYL971-1938	0.05	2192.95	0.035313	2.61506	0.044821	5.70666	0.003255
PK3CA_HUMAN	50	67	FKEARKYPLHQLLQDESS			16	2189.13	D BYL971-1938	0.5	2194.04	0.101856	3.70242	0.10553	5.70116	0.003824
PK3CA_HUMAN	50	67	FKEARKYPLHQLLQDESS			16	2189.13	D BYL971-1938	5	2195.17	0.170687	4.8294	0.172904	5.70084	0.002318
PK3CA_HUMAN	50	67	FKEARKYPLHQLLQDESS			16	2189.13	D BYL971-1938	50	2195.9	0.07703	5.56731	0.081826	5.70422	0.005988
PK3CA_HUMAN	69	76	IFVSVTQE			7	922.488	A Apo	0	923.034	0.025925	0	0	6.75267	0.170792
PK3CA_HUMAN	69	76	IFVSVTQE			7	922.488	A Apo	0.005	923.008	0.035982	-0.025485	0.044349	6.31814	0.007889
PK3CA_HUMAN	69	76	IFVSVTQE			7	922.488	A Apo	0.05	923.048	0.007477	0.014269	0.026982	6.32241	0.00735
PK3CA_HUMAN	69	76	IFVSVTQE			7	922.488	A Apo	0.5	923.169	0.062422	0.135494	0.067592	6.32375	0.003999
PK3CA_HUMAN	69	76	IFVSVTQE			7	922.488	A Apo	5	923.319	0.008344	0.285532	0.027235	6.31215	0.013659
PK3CA_HUMAN	69	76	IFVSVTQE			7	922.488	A Apo	50	923.47	0.030693	0.436376	0.040177	6.32748	0.002622
PK3CA_HUMAN	69	76	IFVSVTQE			7	922.488	B 1938	0	923.034	0.025925	0	0	6.75267	0.170792
PK3CA_HUMAN	69	76	IFVSVTQE			7	922.488	B 1938	0.005	923.041	0.015342	0.006986	0.030125	6.2443	0.001772
PK3CA_HUMAN	69	76	IFVSVTQE			7	922.488	B 1938	0.05	923.05	0.030514	0.016049	0.04004	6.2394	0.004656
PK3CA_HUMAN	69	76	IFVSVTQE			7	922.488	B 1938	0.5	923.167	0.017468	0.133455	0.031261	6.23486	0.009959
PK3CA_HUMAN	69	76	IFVSVTQE			7	922.488	B 1938	5	923.392	0.060834	0.358233	0.066128	6.2396	0.003158
PK3CA_HUMAN	69	76	IFVSVTQE			7	922.488	B 1938	50	923.489	0.027126	0.455321	0.037523	6.2372	0.006465
PK3CA_HUMAN	69	76	IFVSVTQE			7	922.488	C BYL791	0	923.034	0.025925	0	0	6.75267	0.170792
PK3CA_HUMAN	69	76	IFVSVTQE			7	922.488	C BYL791	0.005	922.992	0.008811	-0.041544	0.027382	6.32145	0.002775
PK3CA_HUMAN	69	76	IFVSVTQE			7	922.488	C BYL791	0.05	923.053	0.020372	0.018833	0.032972	6.3238	0.005941
PK3CA_HUMAN	69	76	IFVSVTQE			7	922.488	C BYL791	0.5	923.162	0.014523	0.128248	0.029716	6.31229	0.011876
PK3CA_HUMAN	69	76	IFVSVTQE			7	922.488	C BYL791	5	923.297	0.026564	0.262838	0.037118	6.31879	0.004926
PK3CA_HUMAN	69	76	IFVSVTQE			7	922.488	C BYL791	50	923.468	0.024541	0.433609	0.035699	6.32052	0.001812
PK3CA_HUMAN	69	76	IFVSVTQE			7	922.488	D BYL971-1938	0	923.034	0.025925	0	0	6.75267	0.170792
PK3CA_HUMAN	69	76	IFVSVTQE			7	922.488	D BYL971-1938	0.005	923.011	0.01369	-0.023362	0.029318	6.24824	0.007415
PK3CA_HUMAN	69	76	IFVSVTQE			7	922.488	D BYL971-1938	0.05	923.104	0.028694	0.070097	0.038671	6.24497	0.004484
PK3CA_HUMAN	69	76	IFVSVTQE			7	922.488	D BYL971-1938	0.5	923.135	0.004904	0.101301	0.026385	6.24484	0.005052
PK3CA_HUMAN	69	76	IFVSVTQE			7	922.488	D BYL971-1938	5	923.395	0.025994	0.361374	0.036713	6.24964	0.001402
PK3CA_HUMAN	69	76	IFVSVTQE			7	922.488	D BYL971-1938	50	923.468	0.020426	0.433949	0.033006	6.25009	0.007457
PK3CA_HUMAN	77	93	AEREEFFDETRRLCDLR			16	2185.05	A Apo	0	2186.37	0.024171	0	0	7.00382	0.00222
PK3CA_HUMAN	77	93	AEREEFFDETRRLCDLR			16	2185.05	A Apo	0.005	2188.61	0.078086	2.24707	0.081741	7.00807	0.001451
PK3CA_HUMAN	77	93	AEREEFFDETRRLCDLR			16	2185.05	A Apo	0.05	2188.88	0.067481	2.51364	0.07168	7.00949	0.009762
PK3CA_HUMAN	77	93	AEREEFFDETRRLCDLR			16	2185.05	A Apo	0.5	2189.38	0.09179	3.00829	0.094919	7.01138	0.005805
PK3CA_HUMAN	77	93	AEREEFFDETRRLCDLR			16	2185.05	A Apo	5	2189.62	0.041294	3.25455	0.047848	7.00465	0.010497
PK3CA_HUMAN	77	93	AEREEFFDETRRLCDLR			16	2185.05	A Apo	50	2189.79	0.082554	3.42042	0.08602	7.0176	0.004399
PK3CA_HUMAN	77	93	AEREEFFDETRRLCDLR			16	2185.05	B 1938	0	2186.37	0.024171	0	0	7.00382	0.00222
PK3CA_HUMAN	77	93	AEREEFFDETRRLCDLR			16	2185.05	B 1938	0.005	2188.7	0.082422	2.33353	0.085893	7.01421	0.001314
PK3CA_HUMAN	77	93	AEREEFFDETRRLCDLR			16	2185.05	B 1938	0.05	2188.87	0.084339	2.50111	0.087734	7.0102	0.004084
PK3CA_HUMAN	77	93	AEREEFFDETRRLCDLR			16	2185.05	B 1938	0.5	2189.31	0.052977	2.9408	0.058231	7.00861	0.003293
PK3CA_HUMAN	77	93	AEREEFFDETRRLCDLR			16	2185.05	B 1938	5	2189.54	0.094657	3.16968	0.097694	7.01237	0.001584
PK3CA_HUMAN	77	93	AEREEFFDETRRLCDLR			16	2185.05	B 1938	50	2189.69	0.107577	3.32663	0.110259	7.01489	0.004015
PK3CA_HUMAN	77	93	AEREEFFDETRRLCDLR			16	2185.05	C BYL791	0	2186.37	0.024171	0	0	7.00382	0.00222
PK3CA_HUMAN	77	93	AEREEFFDETRRLCDLR			16	2185.05	C BYL791	0.005	2188.54	0.071319	2.17693	0.075303	7.0097	0.00227
PK3CA_HUMAN	77	93	AEREEFFDETRRLCDLR			16	2185.05	C BYL791	0.05	2188.81	0.075665	2.44709	0.079432	7.00836	0.003787
PK3CA_HUMAN	77	93	AEREEFFDETRRLCDLR			16	2185.05	C BYL791	0.5	2189.28	0.027311	2.91273	0.036471	7.00734	0.005956
PK3CA_HUMAN	77	93	AEREEFFDETRRLCDLR			16	2185.05	C BYL791	5	2189.6	0.082534	3.23428	0.086001	7.00879	0.001948
PK3CA_HUMAN	77	93	AEREEFFDETRRLCDLR			16	2185.05	C BYL791	50	2189.93	0	3.56709	0.024171	7.01204	0
PK3CA_HUMAN	77	93	AEREEFFDETRRLCDLR			16	2185.05	D BYL971-1938	0	2186.37	0.024171	0	0	7.00382	0.00222
PK3CA_HUMAN	77	93	AEREEFFDETRRLCDLR			16	2185.05	D BYL971-1938	0.005	2188.57	0.054392	2.19856	0.059521	7.00875	0.004408
PK3CA_HUMAN	77	93	AEREEFFDETRRLCDLR			16	2185.05	D BYL971-1938	0.05	2188.95	0.061709	2.5808	0.066274	7.00871	0.001535
PK3CA_HUMAN	77	93	AEREEFFDETRRLCDLR			16	2185.05	D BYL971-1938	0.5	2189.18	0.027126	2.81644	0.036333	7.01031	0.005288
PK3CA_HUMAN	77	93	AEREEFFDETRRLCDLR			16	2185.05	D BYL971-1938	5	2189.54	0.155999	3.16874	0.15786	7.01206	0.004021
PK3CA_HUMAN	77	93	AEREEFFDETRRLCDLR			16	2185.05	D BYL971-1938	50	2189.6	0.044997	3.23325	0.051078	7.01949	0.005365
PK3CA_HUMAN	92	99	LRLFQPFL			6	1033.62	A Apo	0	1034.26	0.033245	0	0	8.66321	0.003018
PK3CA_HUMAN	92	99	LRLFQPFL			6	1033.62	A Apo	0.005	1034.36	0.053588	0.103415	0.063062	8.66428	0.004093
PK3CA_HUMAN	92	99	LRLFQPFL			6	1033.62	A Apo	0.05	1034.37	0.021109	0.119499	0.03938	8.66418	0.008888
PK3CA_HUMAN	92	99	LRLFQPFL			6	1033.62	A Apo	0.5	1034.39	0.040271	0.13508	0.052221	8.66823	0.002882
PK3CA_HUMAN	92	99	LRLFQPFL			6	1033.62	A Apo	5	1034.36	0.00907	0.102751	0.03446	8.65939	0.006996
PK3CA_HUMAN	92	99	LRLFQPFL			6	1033.62	A Apo	50	1034.65	0.017544	0.390824	0.037591	8.66994	0.003594
PK3CA_HUMAN	92	99	LRLFQPFL			6	1033.62	B 1938	0	1034.26	0.033245	0	0	8.66321	0.003018
PK3CA_HUMAN	92	99	LRLFQPFL			6	1033.62	B 1938	0.005	1034.37	0.037134	0.116318	0.049842	8.66872	0.002092
PK3CA_HUMAN	92	99	LRLFQPFL			6	1033.62	B 1938	0.05	1034.35	0.033082	0.098063	0.046901	8.66697	0.003695
PK3CA_HUMAN	92	99	LRLFQPFL			6	1033.62	B 1938	0.5	1034.36	0.042941	0.102305	0.054306	8.66348	0.003504
PK3CA_HUMAN	92	99	LRLFQPFL			6	1033.62	B 1938	5	1034.4	0.042584	0.148103	0.054024	8.66159	0.00215
PK3CA_HUMAN	92	99	LRLFQPFL			6	1033.62	B 1938	50	1034.66	0.0434	0.40504	0.05467	8.66639	0.00688
PK3CA_HUMAN	92	99	LRLFQPFL			6	1033.62	C BYL791	0	1034.26	0.033245	0	0	8.66321	0.003018
PK3CA_HUMAN	92	99	LRLFQPFL			6	1033.62	C BYL791	0.005	1034.35	0.013258	0.094724	0.035791	8.66603	0.003277
PK3CA_HUMAN	92	99	LRLFQPFL			6	1033.62	C BYL791	0.05	1034.37	0.033043	0.112521	0.046873	8.66589	0.003909
PK3CA_HUMAN	92	99	LRLFQPFL			6	1033.62	C BYL791	0.5	1034.38	0.01599	0.12168	0.036891	8.66332	0.002895
PK3CA_HUMAN	92	99	LRLFQPFL			6	1033.62	C BYL791	5	1034.4	0.034972	0.140961	0.048252	8.66336	0.004549
PK3CA_HUMAN	92	99	LRLFQPFL			6	1033.62	C BYL791	50	1034.64	0.024568	0.381613	0.041338	8.66556	0.001093
PK3CA_HUMAN	92	99	LRLFQPFL			6	1033.62	D BYL971-1938	0	1034.26	0.033245	0	0	8.66321	0.003018
PK3CA_HUMAN	92	99	LRLFQPFL			6	1033.62	D BYL971-1938	0.005	1034.34	0.034013	0.08911	0.047562	8.66283	0.002714
PK3CA_HUMAN	92	99	LRLFQPFL			6	1033.62	D BYL971-1938	0.05	1034.4	0.01848	0.148111	0.038036	8.66984	0.003838
PK3CA_HUMAN	92	99	LRLFQPFL			6	1033.62	D BYL971-1938	0.5	1034.38	0.038909	0.128263	0.051178	8.66507	0.007417
PK3CA_HUMAN	92	99	LRLFQPFL			6	1033.62	D BYL971-1938	5	1034.43	0.032247	0.172416	0.046315	8.66629	0.002503
PK3CA_HUMAN	92	99	LRLFQPFL			6	1033.62	D BYL971-1938	50	1034.68	0.017574	0.424529	0.037604	8.66757	0.003738
PK3CA_HUMAN	100	113	KVIEPVGNREEKIL			12	1623.94	A Apo	0	1624.8	0.026839	0	0	5.25052	0.002083
PK3CA_HUMAN	100	113	KVIEPVGNREEKIL			12	1623.94	A Apo	0.005	1626.67	0.076745	1.86817	0.081303	5.25238	0.003509
PK3CA_HUMAN	100	113	KVIEPVGNREEKIL			12	1623.94	A Apo	0.05	1627.41	0.012618	2.6087	0.029657	5.24671	0.009441
PK3CA_HUMAN	100	113	KVIEPVGNREEKIL			12	1623.94	A Apo	0.5	1628.16	0.093641	3.35477	0.097411	5.25255	0.005486
PK3CA_HUMAN	100	113	KVIEPVGNREEKIL			12	1623.94	A Apo	5	1629.16	0.02753	4.36045	0.038448	5.24113	0.011002
PK3CA_HUMAN	100	113	KVIEPVGNREEKIL			12	1623.94	A Apo	50	1629.36	0.084955	4.56044	0.089093	5.2526	0.004284
PK3CA_HUMAN	100	113	KVIEPVGNREEKIL			12	1623.94	B 1938	0	1624.8	0.026839	0	0	5.25052	0.002083
PK3CA_HUMAN	100	113	KVIEPVGNREEKIL			12	1623.94	B 1938	0.005	1626.79	0.073674	1.98496	0.07841	5.25153	0.001998
PK3CA_HUMAN	100	113	KVIEPVGNREEKIL			12	1623.94	B 1938	0.05	1627.32	0.084217	2.52014	0.08839	5.2457	0.005413
PK3CA_HUMAN	100	113	KVIEPVGNREEKIL			12	1623.94	B 1938	0.5	1628.14	0.074342	3.339	0.079038	5.24029	0.005955
PK3CA_HUMAN	100	113	KVIEPVGNREEKIL			12	1623.94	B 1938	5	1629.09	0.116339	4.28449	0.119395	5.24599	0.002179
PK3CA_HUMAN	100	113	KVIEPVGNREEKIL			12	1623.94	B 1938	50	1629.27	0.101695	4.4676	0.105177	5.24525	0.00812
PK3CA_HUMAN	100	113	KVIEPVGNREEKIL			12	1623.94	C BYL791	0	1624.8	0.026839	0	0	5.25052	0.002083
PK3CA_HUMAN	100	113	KVIEPVGNREEKIL			12	1623.94	C BYL791	0.005	1626.79	0.152003	1.98686	0.154354	5.25189	0.002722
PK3CA_HUMAN	100	113	KVIEPVGNREEKIL			12	1623.94	C BYL791	0.05	1627.47	0.076859	2.6646	0.081411	5.24767	0.002218
PK3CA_HUMAN	100	113	KVIEPVGNREEKIL			12	1623.94	C BYL791	0.5	1628.06	0.061306	3.26378	0.066924	5.24539	0.003917
PK3CA_HUMAN	100	113	KVIEPVGNREEKIL			12	1623.94	C BYL791	5	1629.17	0.025535	4.37153	0.037045	5.24493	0.004882
PK3CA_HUMAN	100	113	KVIEPVGNREEKIL			12	1623.94	C BYL791	50	1629.48	0.079994	4.68398	0.084376	5.24702	0.001683
PK3CA_HUMAN	100	113	KVIEPVGNREEKIL			12	1623.94	D BYL971-1938	0	1624.8	0.026839	0	0	5.25052	0.002083
PK3CA_HUMAN	100	113	KVIEPVGNREEKIL			12	1623.94	D BYL971-1938	0.005	1626.85	0.049396	2.04973	0.056216	5.24577	0.001419
PK3CA_HUMAN	100	113	KVIEPVGNREEKIL			12	1623.94	D BYL971-1938	0.05	1627.5	0.042753	2.69468	0.050479	5.24976	0.006616
PK3CA_HUMAN	100	113	KVIEPVGNREEKIL			12	1623.94	D BYL971-1938	0.5	1628.21	0.056545	3.40777	0.062591	5.24385	0.00325
PK3CA_HUMAN	100	113	KVIEPVGNREEKIL			12	1623.94	D BYL971-1938	5	1629.31	0.074356	4.50482	0.079051	5.24712	0.001257
PK3CA_HUMAN	100	113	KVIEPVGNREEKIL			12	1623.94	D BYL971-1938	50	1629.45	0.070899	4.64478	0.075809	5.24989	0.009099
PK3CA_HUMAN	100	116	KVIEPVGNREEKILNRE			15	2023.13	A Apo	0	2024.22	0.00326	0	0	4.81387	0.003361
PK3CA_HUMAN	100	116	KVIEPVGNREEKILNRE			15	2023.13	A Apo	0.005	2026.22	0.045675	1.99541	0.045791	4.81161	0.002363
PK3CA_HUMAN	100	116	KVIEPVGNREEKILNRE			15	2023.13	A Apo	0.05	2027.01	0.09362	2.78596	0.093677	4.80876	0.009208
PK3CA_HUMAN	100	116	KVIEPVGNREEKILNRE			15	2023.13	A Apo	0.5	2027.84	0.138591	3.61197	0.138629	4.8129	0.005062
PK3CA_HUMAN	100	116	KVIEPVGNREEKILNRE			15	2023.13	A Apo	5	2029.64	0.045738	5.41398	0.045854	4.79922	0.008756
PK3CA_HUMAN	100	116	KVIEPVGNREEKILNRE			15	2023.13	A Apo	50	2030.28	0.089944	6.05488	0.090003	4.81075	0.002261
PK3CA_HUMAN	100	116	KVIEPVGNREEKILNRE			15	2023.13	B 1938	0	2024.22	0.00326	0	0	4.81387	0.003361
PK3CA_HUMAN	100	116	KVIEPVGNREEKILNRE			15	2023.13	B 1938	0.005	2026.31	0.094817	2.08336	0.094873	4.81727	0.002244
PK3CA_HUMAN	100	116	KVIEPVGNREEKILNRE			15	2023.13	B 1938	0.05	2026.9	0.130422	2.67143	0.130463	4.8124	0.005474
PK3CA_HUMAN	100	116	KVIEPVGNREEKILNRE			15	2023.13	B 1938	0.5	2027.91	0.094501	3.69023	0.094557	4.80659	0.003718
PK3CA_HUMAN	100	116	KVIEPVGNREEKILNRE			15	2023.13	B 1938	5	2029.64	0.213253	5.41911	0.213278	4.80463	0.005456
PK3CA_HUMAN	100	116	KVIEPVGNREEKILNRE			15	2023.13	B 1938	50	2030.2	0.050263	5.98029	0.050368	4.80614	0.005419
PK3CA_HUMAN	100	116	KVIEPVGNREEKILNRE			15	2023.13	C BYL791	0	2024.22	0.00326	0	0	4.81387	0.003361
PK3CA_HUMAN	100	116	KVIEPVGNREEKILNRE			15	2023.13	C BYL791	0.005	2026.25	0.202342	2.02547	0.202368	4.8127	0.001642
PK3CA_HUMAN	100	116	KVIEPVGNREEKILNRE			15	2023.13	C BYL791	0.05	2026.97	0.033719	2.749	0.033876	4.81276	0.0035
PK3CA_HUMAN	100	116	KVIEPVGNREEKILNRE			15	2023.13	C BYL791	0.5	2027.76	0.043544	3.54013	0.043666	4.80855	0.003674
PK3CA_HUMAN	100	116	KVIEPVGNREEKILNRE			15	2023.13	C BYL791	5	2029.59	0.125861	5.3642	0.125903	4.80272	0.003027
PK3CA_HUMAN	100	116	KVIEPVGNREEKILNRE			15	2023.13	C BYL791	50	2030.26	0.055152	6.0328	0.055248	4.806	0.004224
PK3CA_HUMAN	100	116	KVIEPVGNREEKILNRE			15	2023.13	D BYL971-1938	0	2024.22	0.00326	0	0	4.81387	0.003361
PK3CA_HUMAN	100	116	KVIEPVGNREEKILNRE			15	2023.13	D BYL971-1938	0.005	2026.27	0.098891	2.04425	0.098945	4.81216	0.003606
PK3CA_HUMAN	100	116	KVIEPVGNREEKILNRE			15	2023.13	D BYL971-1938	0.05	2027.04	0.023808	2.82029	0.02403	4.81263	0.005088
PK3CA_HUMAN	100	116	KVIEPVGNREEKILNRE			15	2023.13	D BYL971-1938	0.5	2027.93	0.132029	3.70358	0.13207	4.80639	0.005362
PK3CA_HUMAN	100	116	KVIEPVGNREEKILNRE			15	2023.13	D BYL971-1938	5	2029.71	0.158764	5.48644	0.158797	4.80392	0.001235
PK3CA_HUMAN	100	116	KVIEPVGNREEKILNRE			15	2023.13	D BYL971-1938	50	2030.28	0.075561	6.05273	0.075631	4.80846	0.006219
PK3CA_HUMAN	110	119	EKILNREIGF			9	1218.68	A Apo	0	1219.31	0.020063	0	0	6.48407	0.003885
PK3CA_HUMAN	110	119	EKILNREIGF			9	1218.68	A Apo	0.005	1219.65	0.044803	0.333035	0.049091	6.48593	0.004529
PK3CA_HUMAN	110	119	EKILNREIGF			9	1218.68	A Apo	0.05	1219.8	0.069634	0.484011	0.072467	6.48672	0.008889
PK3CA_HUMAN	110	119	EKILNREIGF			9	1218.68	A Apo	0.5	1220.28	0.075263	0.962686	0.077891	6.49198	0.005132
PK3CA_HUMAN	110	119	EKILNREIGF			9	1218.68	A Apo	5	1221.74	0.010537	2.43067	0.022662	6.48001	0.011976
PK3CA_HUMAN	110	119	EKILNREIGF			9	1218.68	A Apo	50	1222.52	0.008378	3.20897	0.021742	6.49299	0.004194
PK3CA_HUMAN	110	119	EKILNREIGF			9	1218.68	B 1938	0	1219.31	0.020063	0	0	6.48407	0.003885
PK3CA_HUMAN	110	119	EKILNREIGF			9	1218.68	B 1938	0.005	1219.71	0.050877	0.399765	0.05469	6.50147	0.002747
PK3CA_HUMAN	110	119	EKILNREIGF			9	1218.68	B 1938	0.05	1219.78	0.095392	0.467734	0.09748	6.49857	0.004944
PK3CA_HUMAN	110	119	EKILNREIGF			9	1218.68	B 1938	0.5	1220.27	0.05057	0.953207	0.054405	6.49578	0.006714
PK3CA_HUMAN	110	119	EKILNREIGF			9	1218.68	B 1938	5	1221.76	0.052181	2.44754	0.055905	6.49596	0.000263
PK3CA_HUMAN	110	119	EKILNREIGF			9	1218.68	B 1938	50	1222.44	0.045423	3.12514	0.049657	6.50114	0.008467
PK3CA_HUMAN	110	119	EKILNREIGF			9	1218.68	C BYL791	0	1219.31	0.020063	0	0	6.48407	0.003885
PK3CA_HUMAN	110	119	EKILNREIGF			9	1218.68	C BYL791	0.005	1219.61	0.032373	0.295177	0.038086	6.4884	0.003941
PK3CA_HUMAN	110	119	EKILNREIGF			9	1218.68	C BYL791	0.05	1219.78	0.005109	0.467058	0.020703	6.48626	0.002191
PK3CA_HUMAN	110	119	EKILNREIGF			9	1218.68	C BYL791	0.5	1220.15	0.032986	0.835326	0.038609	6.48491	0.006214
PK3CA_HUMAN	110	119	EKILNREIGF			9	1218.68	C BYL791	5	1221.75	0.059055	2.44128	0.06237	6.48244	0.00686
PK3CA_HUMAN	110	119	EKILNREIGF			9	1218.68	C BYL791	50	1222.48	0.029618	3.17075	0.035773	6.48518	0.000801
PK3CA_HUMAN	110	119	EKILNREIGF			9	1218.68	D BYL971-1938	0	1219.31	0.020063	0	0	6.48407	0.003885
PK3CA_HUMAN	110	119	EKILNREIGF			9	1218.68	D BYL971-1938	0.005	1219.55	0.052118	0.240642	0.055846	6.50048	0.004532
PK3CA_HUMAN	110	119	EKILNREIGF			9	1218.68	D BYL971-1938	0.05	1219.81	0.025752	0.493618	0.032645	6.50199	0.005375
PK3CA_HUMAN	110	119	EKILNREIGF			9	1218.68	D BYL971-1938	0.5	1220.27	0.110431	0.952658	0.112238	6.49603	0.005931
PK3CA_HUMAN	110	119	EKILNREIGF			9	1218.68	D BYL971-1938	5	1221.86	0.042941	2.5508	0.047397	6.49901	0.002402
PK3CA_HUMAN	110	119	EKILNREIGF			9	1218.68	D BYL971-1938	50	1222.53	0.023544	3.22156	0.030933	6.50318	0.007758
PK3CA_HUMAN	120	128	AIGMPVCEF			7	966.442	A Apo	0	967.034	0.021604	0	0	8.32308	0.001428
PK3CA_HUMAN	120	128	AIGMPVCEF			7	966.442	A Apo	0.005	967.303	0.063971	0.268687	0.067521	8.32218	0.002829
PK3CA_HUMAN	120	128	AIGMPVCEF			7	966.442	A Apo	0.05	967.81	0.100703	0.776067	0.102995	8.32215	0.010361
PK3CA_HUMAN	120	128	AIGMPVCEF			7	966.442	A Apo	0.5	968.275	0.032043	1.24067	0.038646	8.32916	0.003367
PK3CA_HUMAN	120	128	AIGMPVCEF			7	966.442	A Apo	5	968.552	0.066066	1.51789	0.069509	8.31769	0.008118
PK3CA_HUMAN	120	128	AIGMPVCEF			7	966.442	A Apo	50	968.967	0.05585	1.93293	0.059883	8.325	0.004341
PK3CA_HUMAN	120	128	AIGMPVCEF			7	966.442	B 1938	0	967.034	0.021604	0	0	8.32308	0.001428
PK3CA_HUMAN	120	128	AIGMPVCEF			7	966.442	B 1938	0.005	967.387	0.005965	0.352645	0.022413	8.32669	0.003891
PK3CA_HUMAN	120	128	AIGMPVCEF			7	966.442	B 1938	0.05	967.795	0.062263	0.760747	0.065905	8.3276	0.004759
PK3CA_HUMAN	120	128	AIGMPVCEF			7	966.442	B 1938	0.5	968.233	0.020151	1.19891	0.029544	8.32246	0.004225
PK3CA_HUMAN	120	128	AIGMPVCEF			7	966.442	B 1938	5	968.468	0.069298	1.43349	0.072588	8.3212	0.000595
PK3CA_HUMAN	120	128	AIGMPVCEF			7	966.442	B 1938	50	969.017	0.07507	1.98274	0.078117	8.32453	0.006819
PK3CA_HUMAN	120	128	AIGMPVCEF			7	966.442	C BYL791	0	967.034	0.021604	0	0	8.32308	0.001428
PK3CA_HUMAN	120	128	AIGMPVCEF			7	966.442	C BYL791	0.005	967.441	0.092106	0.407282	0.094606	8.32417	0.002309
PK3CA_HUMAN	120	128	AIGMPVCEF			7	966.442	C BYL791	0.05	967.833	0.028264	0.798816	0.035576	8.32409	0.005007
PK3CA_HUMAN	120	128	AIGMPVCEF			7	966.442	C BYL791	0.5	968.242	0.020023	1.20823	0.029456	8.32119	0.007065
PK3CA_HUMAN	120	128	AIGMPVCEF			7	966.442	C BYL791	5	968.563	0.009232	1.52913	0.023494	8.32341	0.005941
PK3CA_HUMAN	120	128	AIGMPVCEF			7	966.442	C BYL791	50	969.07	0.027862	2.03597	0.035257	8.32198	0.002706
PK3CA_HUMAN	120	128	AIGMPVCEF			7	966.442	D BYL971-1938	0	967.034	0.021604	0	0	8.32308	0.001428
PK3CA_HUMAN	120	128	AIGMPVCEF			7	966.442	D BYL971-1938	0.005	967.344	0.02445	0.309652	0.032627	8.32446	0.0033
PK3CA_HUMAN	120	128	AIGMPVCEF			7	966.442	D BYL971-1938	0.05	967.822	0.034842	0.788002	0.040996	8.3289	0.002185
PK3CA_HUMAN	120	128	AIGMPVCEF			7	966.442	D BYL971-1938	0.5	968.274	0.027262	1.24002	0.034785	8.32579	0.005821
PK3CA_HUMAN	120	128	AIGMPVCEF			7	966.442	D BYL971-1938	5	968.527	0.043369	1.49297	0.048453	8.32397	0.003142
PK3CA_HUMAN	120	128	AIGMPVCEF			7	966.442	D BYL971-1938	50	969.03	0.020184	1.99625	0.029566	8.32629	0.006889
PK3CA_HUMAN	128	138	FDMVKDPEVQD			9	1322.59	A Apo	0	1323.37	0.005697	0	0	5.94274	0.005601
PK3CA_HUMAN	128	138	FDMVKDPEVQD			9	1322.59	A Apo	0.005	1324.85	0.043551	1.48801	0.043922	5.94044	0.010098
PK3CA_HUMAN	128	138	FDMVKDPEVQD			9	1322.59	A Apo	0.05	1325.29	0.099205	1.91947	0.099369	5.94014	0.015946
PK3CA_HUMAN	128	138	FDMVKDPEVQD			9	1322.59	A Apo	0.5	1325.91	0.056029	2.54014	0.056318	5.94655	0.00679
PK3CA_HUMAN	128	138	FDMVKDPEVQD			9	1322.59	A Apo	5	1326.13	0.047591	2.76314	0.047931	5.93251	0.014637
PK3CA_HUMAN	128	138	FDMVKDPEVQD			9	1322.59	A Apo	50	1326.64	0.047108	3.27491	0.047451	5.94869	0.007507
PK3CA_HUMAN	128	138	FDMVKDPEVQD			9	1322.59	B 1938	0	1323.37	0.005697	0	0	5.94274	0.005601
PK3CA_HUMAN	128	138	FDMVKDPEVQD			9	1322.59	B 1938	0.005	1324.99	0.049516	1.61956	0.049843	5.92688	0.006749
PK3CA_HUMAN	128	138	FDMVKDPEVQD			9	1322.59	B 1938	0.05	1325.22	0.068988	1.8583	0.069223	5.91953	0.004299
PK3CA_HUMAN	128	138	FDMVKDPEVQD			9	1322.59	B 1938	0.5	1325.86	0.002364	2.48955	0.006168	5.91604	0.006729
PK3CA_HUMAN	128	138	FDMVKDPEVQD			9	1322.59	B 1938	5	1326.09	0.038692	2.7201	0.039109	5.91708	0.00173
PK3CA_HUMAN	128	138	FDMVKDPEVQD			9	1322.59	B 1938	50	1326.59	0.027431	3.2214	0.028017	5.92268	0.011974
PK3CA_HUMAN	128	138	FDMVKDPEVQD			9	1322.59	C BYL791	0	1323.37	0.005697	0	0	5.94274	0.005601
PK3CA_HUMAN	128	138	FDMVKDPEVQD			9	1322.59	C BYL791	0.005	1324.92	0.100948	1.5494	0.101109	5.9466	0.002771
PK3CA_HUMAN	128	138	FDMVKDPEVQD			9	1322.59	C BYL791	0.05	1325.27	0.011988	1.90511	0.013273	5.94635	0.003753
PK3CA_HUMAN	128	138	FDMVKDPEVQD			9	1322.59	C BYL791	0.5	1325.86	0.018696	2.49026	0.019545	5.93528	0.009808
PK3CA_HUMAN	128	138	FDMVKDPEVQD			9	1322.59	C BYL791	5	1326.13	0.028552	2.7679	0.029115	5.93726	0.009663
PK3CA_HUMAN	128	138	FDMVKDPEVQD			9	1322.59	C BYL791	50	1326.64	0.039397	3.27039	0.039807	5.94153	0.002473
PK3CA_HUMAN	128	138	FDMVKDPEVQD			9	1322.59	D BYL971-1938	0	1323.37	0.005697	0	0	5.94274	0.005601
PK3CA_HUMAN	128	138	FDMVKDPEVQD			9	1322.59	D BYL971-1938	0.005	1324.84	0.08844	1.47215	0.088624	5.92328	0.005039
PK3CA_HUMAN	128	138	FDMVKDPEVQD			9	1322.59	D BYL971-1938	0.05	1325.31	0.058733	1.94445	0.059008	5.92701	0.006968
PK3CA_HUMAN	128	138	FDMVKDPEVQD			9	1322.59	D BYL971-1938	0.5	1325.87	0.062535	2.505	0.062794	5.91986	0.005992
PK3CA_HUMAN	128	138	FDMVKDPEVQD			9	1322.59	D BYL971-1938	5	1326.13	0.025211	2.76801	0.025846	5.92252	0.001454
PK3CA_HUMAN	128	138	FDMVKDPEVQD			9	1322.59	D BYL971-1938	50	1326.66	0.022015	3.29325	0.02274	5.93363	0.012428
PK3CA_HUMAN	128	139	FDMVKDPEVQDF			10	1469.66	A Apo	0	1470.56	0.009408	0	0	7.1194	0.00222
PK3CA_HUMAN	128	139	FDMVKDPEVQDF			10	1469.66	A Apo	0.005	1471.96	0.060428	1.40031	0.061156	7.12117	0.004889
PK3CA_HUMAN	128	139	FDMVKDPEVQDF			10	1469.66	A Apo	0.05	1472.4	0.117783	1.84071	0.118159	7.12105	0.012783
PK3CA_HUMAN	128	139	FDMVKDPEVQDF			10	1469.66	A Apo	0.5	1472.97	0.055533	2.40347	0.056324	7.12606	0.006177
PK3CA_HUMAN	128	139	FDMVKDPEVQDF			10	1469.66	A Apo	5	1473.23	0.060415	2.66369	0.061143	7.1154	0.012062
PK3CA_HUMAN	128	139	FDMVKDPEVQDF			10	1469.66	A Apo	50	1473.69	0.018275	3.12436	0.020555	7.12766	0.005459
PK3CA_HUMAN	128	139	FDMVKDPEVQDF			10	1469.66	B 1938	0	1470.56	0.009408	0	0	7.1194	0.00222
PK3CA_HUMAN	128	139	FDMVKDPEVQDF			10	1469.66	B 1938	0.005	1472.06	0.049288	1.49649	0.050178	7.12648	0.005077
PK3CA_HUMAN	128	139	FDMVKDPEVQDF			10	1469.66	B 1938	0.05	1472.32	0.068697	1.76141	0.069339	7.1231	0.005908
PK3CA_HUMAN	128	139	FDMVKDPEVQDF			10	1469.66	B 1938	0.5	1472.92	0.033597	2.35761	0.03489	7.12061	0.005339
PK3CA_HUMAN	128	139	FDMVKDPEVQDF			10	1469.66	B 1938	5	1473.17	0.029989	2.6064	0.03143	7.12151	0.001284
PK3CA_HUMAN	128	139	FDMVKDPEVQDF			10	1469.66	B 1938	50	1473.69	0.026919	3.1285	0.028516	7.12379	0.009627
PK3CA_HUMAN	128	139	FDMVKDPEVQDF			10	1469.66	C BYL791	0	1470.56	0.009408	0	0	7.1194	0.00222
PK3CA_HUMAN	128	139	FDMVKDPEVQDF			10	1469.66	C BYL791	0.005	1472	0.07818	1.43268	0.078744	7.12501	0.004412
PK3CA_HUMAN	128	139	FDMVKDPEVQDF			10	1469.66	C BYL791	0.05	1472.33	0.016071	1.7686	0.018623	7.12316	0.003716
PK3CA_HUMAN	128	139	FDMVKDPEVQDF			10	1469.66	C BYL791	0.5	1472.97	0.038576	2.40602	0.039707	7.11824	0.006078
PK3CA_HUMAN	128	139	FDMVKDPEVQDF			10	1469.66	C BYL791	5	1473.23	0.042028	2.66506	0.043068	7.11796	0.005116
PK3CA_HUMAN	128	139	FDMVKDPEVQDF			10	1469.66	C BYL791	50	1473.72	0.022288	3.15407	0.024192	7.12005	0.001006
PK3CA_HUMAN	128	139	FDMVKDPEVQDF			10	1469.66	D BYL971-1938	0	1470.56	0.009408	0	0	7.1194	0.00222
PK3CA_HUMAN	128	139	FDMVKDPEVQDF			10	1469.66	D BYL971-1938	0.005	1471.99	0.063008	1.42618	0.063706	7.12362	0.003729
PK3CA_HUMAN	128	139	FDMVKDPEVQDF			10	1469.66	D BYL971-1938	0.05	1472.46	0.076847	1.89274	0.077421	7.12785	0.00477
PK3CA_HUMAN	128	139	FDMVKDPEVQDF			10	1469.66	D BYL971-1938	0.5	1472.95	0.067255	2.38739	0.06791	7.12419	0.0073
PK3CA_HUMAN	128	139	FDMVKDPEVQDF			10	1469.66	D BYL971-1938	5	1473.17	0.017898	2.60692	0.02022	7.12264	0.000549
PK3CA_HUMAN	128	139	FDMVKDPEVQDF			10	1469.66	D BYL971-1938	50	1473.73	0.028518	3.16436	0.03003	7.12787	0.008302
PK3CA_HUMAN	141	151	RNILNVCKEAV			10	1258.69	A Apo	0	1259.4	0.014381	0	0	5.0084	0.003789
PK3CA_HUMAN	141	151	RNILNVCKEAV			10	1258.69	A Apo	0.005	1259.62	0.068314	0.220486	0.069811	5.01166	0.002505
PK3CA_HUMAN	141	151	RNILNVCKEAV			10	1258.69	A Apo	0.05	1259.75	0.135956	0.354113	0.136714	5.00461	0.01175
PK3CA_HUMAN	141	151	RNILNVCKEAV			10	1258.69	A Apo	0.5	1259.8	0.053306	0.400746	0.055212	5.00914	0.004275
PK3CA_HUMAN	141	151	RNILNVCKEAV			10	1258.69	A Apo	5	1260.45	0.159439	1.04851	0.160086	4.99635	0.009064
PK3CA_HUMAN	141	151	RNILNVCKEAV			10	1258.69	A Apo	50	1261.6	0.069152	2.20253	0.070632	5.03375	0.008468
PK3CA_HUMAN	141	151	RNILNVCKEAV			10	1258.69	B 1938	0	1259.4	0.014381	0	0	5.0084	0.003789
PK3CA_HUMAN	141	151	RNILNVCKEAV			10	1258.69	B 1938	0.005	1259.67	0.086704	0.274171	0.087888	5.01334	0.00144
PK3CA_HUMAN	141	151	RNILNVCKEAV			10	1258.69	B 1938	0.05	1259.66	0.112948	0.264395	0.11386	5.00745	0.006827
PK3CA_HUMAN	141	151	RNILNVCKEAV			10	1258.69	B 1938	0.5	1259.79	0.038087	0.389612	0.040712	5.00207	0.001251
PK3CA_HUMAN	141	151	RNILNVCKEAV			10	1258.69	B 1938	5	1260.45	0.038497	1.04634	0.041096	5.01045	0.005664
PK3CA_HUMAN	141	151	RNILNVCKEAV			10	1258.69	B 1938	50	1261.51	0.058929	2.11265	0.060659	5.00927	0.00424
PK3CA_HUMAN	141	151	RNILNVCKEAV			10	1258.69	C BYL791	0	1259.4	0.014381	0	0	5.0084	0.003789
PK3CA_HUMAN	141	151	RNILNVCKEAV			10	1258.69	C BYL791	0.005	1259.53	0.024243	0.130441	0.028188	5.01224	0.002048
PK3CA_HUMAN	141	151	RNILNVCKEAV			10	1258.69	C BYL791	0.05	1259.68	0.049373	0.275069	0.051425	5.00716	0.002475
PK3CA_HUMAN	141	151	RNILNVCKEAV			10	1258.69	C BYL791	0.5	1259.78	0.03742	0.37695	0.040088	5.00387	0.005983
PK3CA_HUMAN	141	151	RNILNVCKEAV			10	1258.69	C BYL791	5	1260.41	0.079017	1.01456	0.080315	5.0087	0.003765
PK3CA_HUMAN	141	151	RNILNVCKEAV			10	1258.69	C BYL791	50	1261.3	0.063244	1.89727	0.064858	5.01095	0.003155
PK3CA_HUMAN	141	151	RNILNVCKEAV			10	1258.69	D BYL971-1938	0	1259.4	0.014381	0	0	5.0084	0.003789
PK3CA_HUMAN	141	151	RNILNVCKEAV			10	1258.69	D BYL971-1938	0.005	1259.53	0.014835	0.134219	0.020661	5.00896	0.007426
PK3CA_HUMAN	141	151	RNILNVCKEAV			10	1258.69	D BYL971-1938	0.05	1259.65	0.078172	0.24903	0.079484	5.00949	0.009175
PK3CA_HUMAN	141	151	RNILNVCKEAV			10	1258.69	D BYL971-1938	0.5	1259.77	0.083206	0.371624	0.08444	5.00767	0.001186
PK3CA_HUMAN	141	151	RNILNVCKEAV			10	1258.69	D BYL971-1938	5	1260.33	0.002737	0.935014	0.01464	5.00582	0.006049
PK3CA_HUMAN	141	151	RNILNVCKEAV			10	1258.69	D BYL971-1938	50	1261.44	0.059529	2.03672	0.061241	5.01318	0.009836
PK3CA_HUMAN	150	164	AVDLRDLNSPHSRAM			13	1681.84	A Apo	0	1682.8	0.01908	0	0	5.46031	0.003532
PK3CA_HUMAN	150	164	AVDLRDLNSPHSRAM			13	1681.84	A Apo	0.005	1684.43	0.076243	1.63398	0.078594	5.45774	0.002735
PK3CA_HUMAN	150	164	AVDLRDLNSPHSRAM			13	1681.84	A Apo	0.05	1684.78	0.096634	1.97527	0.098499	5.45957	0.009529
PK3CA_HUMAN	150	164	AVDLRDLNSPHSRAM			13	1681.84	A Apo	0.5	1685.25	0.088463	2.4524	0.090497	5.46306	0.006882
PK3CA_HUMAN	150	164	AVDLRDLNSPHSRAM			13	1681.84	A Apo	5	1686.33	0.031528	3.5343	0.036851	5.45024	0.010164
PK3CA_HUMAN	150	164	AVDLRDLNSPHSRAM			13	1681.84	A Apo	50	1687.72	0.060075	4.92432	0.063032	5.46066	0.003403
PK3CA_HUMAN	150	164	AVDLRDLNSPHSRAM			13	1681.84	B 1938	0	1682.8	0.01908	0	0	5.46031	0.003532
PK3CA_HUMAN	150	164	AVDLRDLNSPHSRAM			13	1681.84	B 1938	0.005	1684.54	0.058303	1.7415	0.061346	5.45307	0.003312
PK3CA_HUMAN	150	164	AVDLRDLNSPHSRAM			13	1681.84	B 1938	0.05	1684.74	0.054475	1.93566	0.05772	5.45022	0.00682
PK3CA_HUMAN	150	164	AVDLRDLNSPHSRAM			13	1681.84	B 1938	0.5	1685.13	0.028299	2.32606	0.03413	5.44617	0.005448
PK3CA_HUMAN	150	164	AVDLRDLNSPHSRAM			13	1681.84	B 1938	5	1686.33	0.08372	3.52803	0.085867	5.44403	0.002127
PK3CA_HUMAN	150	164	AVDLRDLNSPHSRAM			13	1681.84	B 1938	50	1687.64	0.029829	4.83621	0.035409	5.44779	0.009967
PK3CA_HUMAN	150	164	AVDLRDLNSPHSRAM			13	1681.84	C BYL791	0	1682.8	0.01908	0	0	5.46031	0.003532
PK3CA_HUMAN	150	164	AVDLRDLNSPHSRAM			13	1681.84	C BYL791	0.005	1684.48	0.069008	1.67542	0.071597	5.45948	0.001999
PK3CA_HUMAN	150	164	AVDLRDLNSPHSRAM			13	1681.84	C BYL791	0.05	1684.78	0.034227	1.98212	0.039186	5.45789	0.004855
PK3CA_HUMAN	150	164	AVDLRDLNSPHSRAM			13	1681.84	C BYL791	0.5	1685.19	0.025522	2.3905	0.031866	5.45514	0.00698
PK3CA_HUMAN	150	164	AVDLRDLNSPHSRAM			13	1681.84	C BYL791	5	1686.36	0.063105	3.55576	0.065927	5.45226	0.005853
PK3CA_HUMAN	150	164	AVDLRDLNSPHSRAM			13	1681.84	C BYL791	50	1687.76	0.021927	4.96461	0.029066	5.45244	0.003091
PK3CA_HUMAN	150	164	AVDLRDLNSPHSRAM			13	1681.84	D BYL971-1938	0	1682.8	0.01908	0	0	5.46031	0.003532
PK3CA_HUMAN	150	164	AVDLRDLNSPHSRAM			13	1681.84	D BYL971-1938	0.005	1684.39	0	1.58956	0.01908	5.45339	0
PK3CA_HUMAN	150	164	AVDLRDLNSPHSRAM			13	1681.84	D BYL971-1938	0.05	1684.77	0	1.97271	0.01908	5.45686	0
PK3CA_HUMAN	150	164	AVDLRDLNSPHSRAM			13	1681.84	D BYL971-1938	0.5	1685.17	0.064501	2.37311	0.067264	5.45045	0.003193
PK3CA_HUMAN	150	164	AVDLRDLNSPHSRAM			13	1681.84	D BYL971-1938	5	1686.3	0	3.50251	0.01908	5.45202	0
PK3CA_HUMAN	150	164	AVDLRDLNSPHSRAM			13	1681.84	D BYL971-1938	50	1687.79	0.02702	4.98939	0.033077	5.46055	0.002875
PK3CA_HUMAN	165	190	YVYPPNVESSPELPKHIYNKLDKGQI			21	3028.58	A Apo	0	3030.31	0.024415	0	0	6.21542	0.003776
PK3CA_HUMAN	165	190	YVYPPNVESSPELPKHIYNKLDKGQI			21	3028.58	A Apo	0.005	3034.02	0.206212	3.71537	0.207652	6.20903	0.002422
PK3CA_HUMAN	165	190	YVYPPNVESSPELPKHIYNKLDKGQI			21	3028.58	A Apo	0.05	3035.18	0.051586	4.86775	0.057072	6.20498	0.009283
PK3CA_HUMAN	165	190	YVYPPNVESSPELPKHIYNKLDKGQI			21	3028.58	A Apo	0.5	3035.74	0.032067	5.43157	0.040304	6.20889	0.004611
PK3CA_HUMAN	165	190	YVYPPNVESSPELPKHIYNKLDKGQI			21	3028.58	A Apo	5	3036.96	0.07176	6.65222	0.075799	6.1962	0.011278
PK3CA_HUMAN	165	190	YVYPPNVESSPELPKHIYNKLDKGQI			21	3028.58	A Apo	50	3037.69	0.216309	7.3822	0.217682	6.20638	0.003968
PK3CA_HUMAN	165	190	YVYPPNVESSPELPKHIYNKLDKGQI			21	3028.58	B 1938	0	3030.31	0.024415	0	0	6.21542	0.003776
PK3CA_HUMAN	165	190	YVYPPNVESSPELPKHIYNKLDKGQI			21	3028.58	B 1938	0.005	3034.06	0.104946	3.75027	0.107749	6.1877	0.003186
PK3CA_HUMAN	165	190	YVYPPNVESSPELPKHIYNKLDKGQI			21	3028.58	B 1938	0.05	3035.03	0.21327	4.71806	0.214662	6.18104	0.005945
PK3CA_HUMAN	165	190	YVYPPNVESSPELPKHIYNKLDKGQI			21	3028.58	B 1938	0.5	3035.75	0.095848	5.44232	0.098908	6.17479	0.009382
PK3CA_HUMAN	165	190	YVYPPNVESSPELPKHIYNKLDKGQI			21	3028.58	B 1938	5	3036.89	0.28522	6.58461	0.286263	6.1742	0.001024
PK3CA_HUMAN	165	190	YVYPPNVESSPELPKHIYNKLDKGQI			21	3028.58	B 1938	50	3037.59	0.066754	7.28577	0.071078	6.17589	0.010279
PK3CA_HUMAN	165	190	YVYPPNVESSPELPKHIYNKLDKGQI			21	3028.58	C BYL791	0	3030.31	0.024415	0	0	6.21542	0.003776
PK3CA_HUMAN	165	190	YVYPPNVESSPELPKHIYNKLDKGQI			21	3028.58	C BYL791	0.005	3034.15	0.330617	3.84402	0.331517	6.21016	0.000968
PK3CA_HUMAN	165	190	YVYPPNVESSPELPKHIYNKLDKGQI			21	3028.58	C BYL791	0.05	3035.18	0.124075	4.87363	0.126454	6.20582	0.001656
PK3CA_HUMAN	165	190	YVYPPNVESSPELPKHIYNKLDKGQI			21	3028.58	C BYL791	0.5	3035.61	0.141895	5.29671	0.14398	6.20411	0.003987
PK3CA_HUMAN	165	190	YVYPPNVESSPELPKHIYNKLDKGQI			21	3028.58	C BYL791	5	3036.91	0.245474	6.5988	0.246685	6.19919	0.0038
PK3CA_HUMAN	165	190	YVYPPNVESSPELPKHIYNKLDKGQI			21	3028.58	C BYL791	50	3037.69	0.102519	7.37858	0.105386	6.20155	0.001774
PK3CA_HUMAN	165	190	YVYPPNVESSPELPKHIYNKLDKGQI			21	3028.58	D BYL971-1938	0	3030.31	0.024415	0	0	6.21542	0.003776
PK3CA_HUMAN	165	190	YVYPPNVESSPELPKHIYNKLDKGQI			21	3028.58	D BYL971-1938	0.005	3034.35	0.004191	4.0377	0.024772	6.18797	0.002075
PK3CA_HUMAN	165	190	YVYPPNVESSPELPKHIYNKLDKGQI			21	3028.58	D BYL971-1938	0.05	3035.25	0.094829	4.94248	0.097922	6.18569	0.005494
PK3CA_HUMAN	165	190	YVYPPNVESSPELPKHIYNKLDKGQI			21	3028.58	D BYL971-1938	0.5	3035.86	0.120369	5.54684	0.12282	6.17985	0.005857
PK3CA_HUMAN	165	190	YVYPPNVESSPELPKHIYNKLDKGQI			21	3028.58	D BYL971-1938	5	3037.11	0.194181	6.7975	0.19571	6.1823	0.002179
PK3CA_HUMAN	165	190	YVYPPNVESSPELPKHIYNKLDKGQI			21	3028.58	D BYL971-1938	50	3037.89	0.063104	7.57788	0.067662	6.18537	0.008332
PK3CA_HUMAN	193	209	VIWVIVSPNNDKQKYTL			15	2017.11	A Apo	0	2018.24	0.027953	0	0	7.39075	0.002889
PK3CA_HUMAN	193	209	VIWVIVSPNNDKQKYTL			15	2017.11	A Apo	0.005	2020.41	0.049501	2.17151	0.056848	7.39178	0.004905
PK3CA_HUMAN	193	209	VIWVIVSPNNDKQKYTL			15	2017.11	A Apo	0.05	2021.1	0.060913	2.867	0.067021	7.39082	0.009888
PK3CA_HUMAN	193	209	VIWVIVSPNNDKQKYTL			15	2017.11	A Apo	0.5	2021.88	0.019925	3.64462	0.034328	7.39533	0.004579
PK3CA_HUMAN	193	209	VIWVIVSPNNDKQKYTL			15	2017.11	A Apo	5	2022.2	0.085444	3.96466	0.0899	7.38577	0.011048
[truncated: 1,531 more rows]
