# Supplementary material for: A small molecule PI3Kα activator for cardioprotection and neuroregeneration
Source: Nature. Author manuscript; Available in PMC 2023 Jun 21. (PMC7614683; doi:10.1038/s41586-023-05972-2)
Supplement: SI Table 4 [file EMS175910-supplement-SI_Table_4.xls]

## Sheet: Single Point_Results-Adapta
Supplementary Table 4_Thermo Fisher Scientific's SelectScreen™ Profiling Service: Single Point Results
											Legend
SSBK-Adapta (Madison, WI USA)											< 40% Inhibition
% Conversion		Pass									40% - 80% Inhibition
Z' Determination		Pass									≥ 80% Inhibition
Project #	Compound Name	1X Test Compound Concentration	[ATP] Tested	Kinase Tested	% Inhibition		% Inhibition	Difference Between Data Points	Test Compound Interference		Z'	Kinase Part# / Lot#
		(nM)	(μM)		Point 1	Point 2	mean	│Point 1 - Point 2│	Donor	Acceptor
SSBK11872_58501	SN1168249480	1000	10	CAMK1 (CaMK1)	26.2693	22.7577	24.5135	3.5116	Pass	Pass	0.8884	PV4391/1703731
SSBK11872_58501	SN1168249480	1000	Km app	CDK7/cyclin H/MNAT1	-6.5079	3.9655	-1.2712	10.4734	Pass	Pass	0.897	PV3868/1772416
SSBK11872_58501	SN1168249480	1000	Km app	CDK9/cyclin T1	10.1187	2.0005	6.0596	8.1182	Pass	Pass	0.9161	PV4131/1835218
SSBK11872_58501	SN1168249480	1000	Km app	GSG2 (Haspin)	-18.1796	2.1691	-8.0052	20.3487	Pass	Pass	0.8754	PV5708/1831737
SSBK11872_58501	SN1168249480	1000	Km app	IRAK1	29.1635	20.1908	24.6771	8.9727	Pass	Pass	0.9195	PV4403/2005323
SSBK11872_58501	SN1168249480	1000	Km app	LRRK2	13.281	18.0369	15.659	4.7559	Pass	Pass	0.8493	PV4873/1944374
SSBK11872_58501	SN1168249480	1000	Km app	NUAK1 (ARK5)	45.3415	39.0233	42.1824	6.3182	Pass	Pass	0.8772	PV4127/2051364
SSBK11872_58501	SN1168249480	1000	Km app	PI4KB (PI4K beta)	-1.0997	0.7861	-0.1568	1.8858	Pass	Pass	0.8802	PV5277/1739446
SSBK11872_58501	SN1168249480	1000	Km app	PIK3C2A (PI3K-C2 alpha)	1.9051	3.234	2.5696	1.3289	Pass	Pass	0.8924	PV5586/1679829
SSBK11872_58501	SN1168249480	1000	Km app	PIK3C3 (hVPS34)	3.2786	7.5994	5.439	4.3208	Pass	Pass	0.8709	PV5126/1990157
SSBK11872_58501	SN1168249480	1000	Km app	PIK3CA/PIK3R1 (p110 alpha/p85 alpha)	-18.9858	-19.9941	-19.49	1.0083	Pass	Pass	0.8557	PV4788/1990201
SSBK11872_58501	SN1168249480	1000	Km app	PIK3CB/PIK3R1 (p110 beta/p85 alpha)	2.513	0.8031	1.658	1.7099	Pass	Pass	0.9325	PV6454/70545
SSBK11872_58501	SN1168249480	1000	Km app	PIK3CD/PIK3R1 (p110 delta/p85 alpha)	10.758	-5.1426	2.8077	15.9006	Pass	Pass	0.8682	PV6451/1750815
SSBK11872_58501	SN1168249480	1000	Km app	PIK3CG (p110 gamma)	4.3032	12.7518	8.5275	8.4486	Pass	Pass	0.9081	PV4786/1930865
