# Supplementary material for: A small molecule PI3Kα activator for cardioprotection and neuroregeneration
Source: Nature. Author manuscript; Available in PMC 2023 Jun 21. (PMC7614683; doi:10.1038/s41586-023-05972-2)
Supplement: SI Table 5 [file EMS175910-supplement-SI_Table_5.xls]

## Sheet: Single Point_Results-LanthaScre
Supplementary Table 5_Thermo Fisher Scientific's SelectScreen™ Profiling Service: Single Point Results
										Legend
SSBK-LanthaScreen Binding (Madison, WI USA)										< 40% Inhibition
										40% - 80% Inhibition
Z' Determination		Pass								≥ 80% Inhibition
Project #	Compound Name	1X Test Compound Concentration	Kinase Tested	% Displacement		% Displacement	Difference Between Data Points	Test Compound Interference		Z'	Kinase Part# / Lot#
		(nM)		Point 1	Point 2	mean	│Point 1 - Point 2│	Donor	Acceptor
SSBK11872_58501	SN1168249480	1000	AAK1	25.9268	24.6426	25.2847	1.2842	Pass	Pass	0.912	A30967/2049916
SSBK11872_58501	SN1168249480	1000	CDK2/cyclin E1	2.9237	-14.0433	-5.5598	16.967	Pass	Pass	0.7746	PV6295/2032794
SSBK11872_58501	SN1168249480	1000	CDK8/cyclin C	-0.5986	0.8503	0.1258	1.4489	Pass	Pass	0.932	PV4402/1748176
SSBK11872_58501	SN1168249480	1000	CLK4	1.7212	6.6055	4.1634	4.8843	Pass	Pass	0.8805	PV3839/1902851
SSBK11872_58501	SN1168249480	1000	DDR2	-6.4557	0.3452	-3.0552	6.8009	Pass	Pass	0.8508	PV3870/933644
SSBK11872_58501	SN1168249480	1000	DMPK	4.2219	0.7819	2.5019	3.44	Pass	Pass	0.921	PV3784/1405299
SSBK11872_58501	SN1168249480	1000	DYRK2	22.593	0.9977	11.7953	21.5953	Pass	Pass	0.8833	PV6331/71366
SSBK11872_58501	SN1168249480	1000	FGFR1 V561M	8.1828	8.4273	8.3051	0.2445	Pass	Pass	0.9599	PV6343/1791193
SSBK11872_58501	SN1168249480	1000	MAP3K7/MAP3K7IP1 (TAK1-TAB1)	0.9591	-0.5571	0.201	1.5162	Pass	Pass	0.8843	PV4394/1843843
SSBK11872_58501	SN1168249480	1000	MAP4K1 (HPK1)	-3.2484	6.6411	1.6963	9.8895	Pass	Pass	0.7727	PV6355/70802
SSBK11872_58501	SN1168249480	1000	MAP4K3 (GLK)	-1.2865	0.4954	-0.3955	1.7819	Pass	Pass	0.8152	PV6349/2029134
SSBK11872_58501	SN1168249480	1000	MKNK2 (MNK2)	20.1033	16.5696	18.3364	3.5337	Pass	Pass	0.766	PV5607/1514484
SSBK11872_58501	SN1168249480	1000	MYLK (MLCK)	1.8458	2.242	2.0439	0.3962	Pass	Pass	0.9431	PV4339/1812001
SSBK11872_58501	SN1168249480	1000	RET V804M	1.2381	-3.1188	-0.9403	4.3569	Pass	Pass	0.7763	PV6223/54397
SSBK11872_58501	SN1168249480	1000	STK17A (DRAK1)	2.2577	10.3782	6.318	8.1205	Pass	Pass	0.7966	PV3783/1747772
SSBK11872_58501	SN1168249480	1000	TGFBR1 (ALK5)	19.4813	21.9335	20.7074	2.4522	Pass	Pass	0.9172	PV5837/1795372
SSBK11872_58501	SN1168249480	1000	TNIK	23.4667	24.5765	24.0216	1.1098	Pass	Pass	0.9174	PV6427/1933830
SSBK11872_58501	SN1168249480	1000	ULK2	2.9389	-0.4885	1.2252	3.4274	Pass	Pass	0.8635	PV6433/2061401
