# Supplementary material for: A small molecule PI3Kα activator for cardioprotection and neuroregeneration
Source: Nature. Author manuscript; Available in PMC 2023 Jun 21. (PMC7614683; doi:10.1038/s41586-023-05972-2)
Supplement: SI Table 6 [file EMS175910-supplement-SI_Table_6.xls]

## Sheet: Single Point_Results-Z LYTE
Supplementary Table 6_Thermo Fisher Scientific SelectScreen™ Profiling Service: Single Point Results
SSBK-Z'-LYTE (Madison, WI USA)											Legend
											< 40% Inhibition
% Phosphorylation		Pass									40% - 80% Inhibition
Z' Determination		Pass									≥ 80% Inhibition
Project #	Compound Name	1X Test Compound Concentration	[ATP] Tested	Kinase Tested	% Inhibition		% Inhibition	Difference Between Data Points	Development Reaction Interference	Test Compound Interference		Z'	Kinase Part# / Lot#
		(nM)	(μM)		Point 1	Point 2	mean	│Point 1 - Point 2│		Coumarin	Fluorescein
SSBK11872_58501	SN1168249480	1000	Km app	ABL1	15.7107	16.5874	16.149	0.8767	Pass	Pass	Pass	0.7444	P3049/1913217
SSBK11872_58501	SN1168249480	1000	Km app	ABL2 (Arg)	22.0583	20.33	21.1942	1.7283	Pass	Pass	Pass	0.9425	PV3266/1831355
SSBK11872_58501	SN1168249480	1000	Km app	ACVR1B (ALK4)	-26.6143	-2.9687	-14.7915	23.6456	Pass	Pass	Pass	0.8785	PV4312/1944454
SSBK11872_58501	SN1168249480	1000	Km app	AKT1 (PKB alpha)	4.3216	3.3006	3.8111	1.021	Pass	Pass	Pass	0.8887	P2999/1883046
SSBK11872_58501	SN1168249480	1000	Km app	AKT2 (PKB beta)	0.3776	0.7533	0.5654	0.3757	Pass	Pass	Pass	0.938	PV3184/2002479
SSBK11872_58501	SN1168249480	1000	Km app	ALK	10.9479	15.2308	13.0894	4.2829	Pass	Pass	Pass	0.8569	PV3867/1542512
SSBK11872_58501	SN1168249480	1000	Km app	AMPK A2/B1/G1	8.3765	7.0048	7.6906	1.3717	Pass	Pass	Pass	0.8676	PV4674/1792672
SSBK11872_58501	SN1168249480	1000	Km app	AURKB (Aurora B)	29.882	29.4412	29.6616	0.4408	Pass	Pass	Pass	0.8213	PV6130/1937730
SSBK11872_58501	SN1168249480	1000	Km app	AURKC (Aurora C)	39.1275	35.1837	37.1556	3.9438	Pass	Pass	Pass	0.6928	PV3856/2094778
SSBK11872_58501	SN1168249480	1000	Km app	AXL	7.1775	7.6201	7.3988	0.4426	Pass	Pass	Pass	0.9516	A31515/1807974
SSBK11872_58501	SN1168249480	1000	Km app	BLK	16.3604	6.3527	11.3565	10.0077	Pass	Pass	Pass	0.762	PV3683/1823936
SSBK11872_58501	SN1168249480	1000	Km app	BMX	18.8936	24.7141	21.8038	5.8205	Pass	Pass	Pass	0.6685	PV3371/1960504
SSBK11872_58501	SN1168249480	1000	100	BRAF	13.0749	12.4359	12.7554	0.639	Pass	Pass	Pass	0.9163	PV3848/1920780
SSBK11872_58501	SN1168249480	1000	Km app	BTK	9.1278	8.1681	8.648	0.9597	Pass	Pass	Pass	0.8617	PV3363/1974713
SSBK11872_58501	SN1168249480	1000	Km app	CAMK2B (CaMKII beta)	7.758	6.0397	6.8988	1.7183	Pass	Pass	Pass	0.8667	PV4205/1612543
SSBK11872_58501	SN1168249480	1000	Km app	CDK1/cyclin B	5.4579	3.7425	4.6002	1.7154	Pass	Pass	Pass	0.9377	PV3292/2046128
SSBK11872_58501	SN1168249480	1000	Km app	CDK2/cyclin A	1.7391	3.2799	2.5095	1.5408	Pass	Pass	Pass	0.9295	PV3267/1990117
SSBK11872_58501	SN1168249480	1000	Km app	CHEK1 (CHK1)	2.0089	-3.786	-0.8886	5.7949	Pass	Pass	Pass	0.8007	P3040/1948235
SSBK11872_58501	SN1168249480	1000	Km app	CLK1	2.1793	5.9173	4.0483	3.738	Pass	Pass	Pass	0.9467	PV3315/2118091
SSBK11872_58501	SN1168249480	1000	Km app	CLK2	2.3256	1.6563	1.991	0.6693	Pass	Pass	Pass	0.9057	PV4201/2073266
SSBK11872_58501	SN1168249480	1000	Km app	CLK3	-0.9568	0.4221	-0.2673	1.3789	Pass	Pass	Pass	0.9448	PV3826/1964338
SSBK11872_58501	SN1168249480	1000	Km app	CSF1R (FMS)	15.2701	14.995	15.1325	0.2751	Pass	Pass	Pass	0.8943	PV3249/1883684
SSBK11872_58501	SN1168249480	1000	Km app	CSNK1G1 (CK1 gamma 1)	0.6223	-0.2147	0.2038	0.837	Pass	Pass	Pass	0.9724	PV3825/1838714
SSBK11872_58501	SN1168249480	1000	Km app	CSNK2A2 (CK2 alpha 2)	0.8695	2.6732	1.7714	1.8037	Pass	Pass	Pass	0.8595	PV3624/32653
SSBK11872_58501	SN1168249480	1000	Km app	DNA-PK	9.475	10.212	9.8435	0.737	Pass	Pass	Pass	0.8188	PV5864/1646160
SSBK11872_58501	SN1168249480	1000	Km app	EEF2K	-0.0213	0.3988	0.1888	0.4201	Pass	Pass	Pass	0.946	PV4559/1131825
SSBK11872_58501	SN1168249480	1000	Km app	EGFR (ErbB1) T790M L858R	11.579	11.687	11.633	0.108	Pass	Pass	Pass	0.8576	PV4879/1831734
SSBK11872_58501	SN1168249480	1000	Km app	EGFR (ErbB1)	18.3409	17.44	17.8904	0.9009	Pass	Pass	Pass	0.8189	PV3872/1729964
SSBK11872_58501	SN1168249480	1000	Km app	EPHA5	4.2378	1.524	2.8809	2.7138	Pass	Pass	Pass	0.8143	PV3840/34383
SSBK11872_58501	SN1168249480	1000	Km app	EPHB1	10.6794	10.8923	10.7858	0.2129	Pass	Pass	Pass	0.981	PV3786/1879722
SSBK11872_58501	SN1168249480	1000	Km app	EPHB4	9.5939	-1.7521	3.9209	11.346	Pass	Pass	Pass	0.6828	PV3251/1311417
SSBK11872_58501	SN1168249480	1000	Km app	ERBB2 (HER2)	-2.476	2.3282	-0.0739	4.8042	Pass	Pass	Pass	0.9253	PV3366/2079000
SSBK11872_58501	SN1168249480	1000	Km app	ERBB4 (HER4)	8.7483	9.4769	9.1126	0.7286	Pass	Pass	Pass	0.7676	PV3626/2011831
SSBK11872_58501	SN1168249480	1000	Km app	FER	-5.3088	-2.4393	-3.874	2.8695	Pass	Pass	Pass	0.9033	PV3806/1871897
SSBK11872_58501	SN1168249480	1000	Km app	FES (FPS)	7.2214	7.9171	7.5692	0.6957	Pass	Pass	Pass	0.8185	PV3354/35734
SSBK11872_58501	SN1168249480	1000	Km app	FGFR1	25.1651	23.4205	24.2928	1.7446	Pass	Pass	Pass	0.6717	PV3146/1968184
SSBK11872_58501	SN1168249480	1000	Km app	FGFR2	12.5567	15.8248	14.1908	3.2681	Pass	Pass	Pass	0.8401	PV3368/2020434
SSBK11872_58501	SN1168249480	1000	Km app	FGFR3	6.2957	5.833	6.0644	0.4627	Pass	Pass	Pass	0.8864	PV3145/1866601
SSBK11872_58501	SN1168249480	1000	Km app	FGFR4	8.5524	7.8358	8.1941	0.7166	Pass	Pass	Pass	0.8389	P3054/1976481
SSBK11872_58501	SN1168249480	1000	Km app	FLT1 (VEGFR1)	1.7419	1.6554	1.6986	0.0865	Pass	Pass	Pass	0.8736	PV3666/2069524
SSBK11872_58501	SN1168249480	1000	Km app	FLT3	18.6504	19.8561	19.2532	1.2057	Pass	Pass	Pass	0.8746	PV3182/2001422
SSBK11872_58501	SN1168249480	1000	Km app	FRAP1 (mTOR)	-3.6562	-2.4978	-3.077	1.1584	Pass	Pass	Pass	0.9005	PV4753/2073287
SSBK11872_58501	SN1168249480	1000	Km app	FYN	6.1364	6.7825	6.4594	0.6461	Pass	Pass	Pass	0.8939	P3042/1912011
SSBK11872_58501	SN1168249480	1000	Km app	GSK3A (GSK3 alpha)	0.6324	0.0257	0.329	0.6067	Pass	Pass	Pass	0.9454	PV6126/1308877
SSBK11872_58501	SN1168249480	1000	Km app	GSK3B (GSK3 beta)	5.3839	5.1167	5.2503	0.2672	Pass	Pass	Pass	0.8696	PV3365/2001427
SSBK11872_58501	SN1168249480	1000	Km app	IGF1R	5.4997	5.3252	5.4124	0.1745	Pass	Pass	Pass	0.908	PV3250/1790194
SSBK11872_58501	SN1168249480	1000	Km app	IKBKB (IKK beta)	8.5197	6.6928	7.6062	1.8269	Pass	Pass	Pass	0.8936	PV3836/1885150
SSBK11872_58501	SN1168249480	1000	Km app	INSR	6.5094	4.7778	5.6436	1.7316	Pass	Pass	Pass	0.7961	PV3781/1816486
SSBK11872_58501	SN1168249480	1000	Km app	INSRR (IRR)	8.586	8.0148	8.3004	0.5712	Pass	Pass	Pass	0.903	PV3808/1931410
SSBK11872_58501	SN1168249480	1000	Km app	IRAK4	-0.0182	-2.2095	-1.1138	2.1913	Pass	Pass	Pass	0.8404	PV3362/2066052
SSBK11872_58501	SN1168249480	1000	Km app	JAK1	-1.967	-1.963	-1.965	0.004	Pass	Pass	Pass	0.9238	PV4774/2085693
SSBK11872_58501	SN1168249480	1000	Km app	JAK2	6.5989	8.9281	7.7635	2.3292	Pass	Pass	Pass	0.8675	PV4210/1864946
SSBK11872_58501	SN1168249480	1000	Km app	JAK3	2.9736	1.1197	2.0466	1.8539	Pass	Pass	Pass	0.8973	PV3855/1857644
SSBK11872_58501	SN1168249480	1000	Km app	KDR (VEGFR2)	9.9569	6.4064	8.1816	3.5505	Pass	Pass	Pass	0.797	PV3660/1825772
SSBK11872_58501	SN1168249480	1000	Km app	KIT	6.4301	7.8775	7.1538	1.4474	Pass	Pass	Pass	0.9079	P3081/1888289
SSBK11872_58501	SN1168249480	1000	Km app	LCK	60.3838	56.5483	58.466	3.8355	Pass	Pass	Pass	0.717	P3043/1972945
SSBK11872_58501	SN1168249480	1000	Km app	LYN A	11.2181	8.7831	10.0006	2.435	Pass	Pass	Pass	0.9115	PV6448/2106806
SSBK11872_58501	SN1168249480	1000	100	MAP2K1 (MEK1)	3.8567	3.3577	3.6072	0.499	Pass	Pass	Pass	0.8764	PV3303/1502834
SSBK11872_58501	SN1168249480	1000	Km app	MAP3K9 (MLK1)	6.4598	3.9645	5.2122	2.4953	Pass	Pass	Pass	0.8354	PV3787/1737738
SSBK11872_58501	SN1168249480	1000	Km app	MAPK1 (ERK2)	-0.3678	13.3242	6.4782	13.692	Pass	Pass	Pass	0.8745	PV3313/1744814
SSBK11872_58501	SN1168249480	1000	Km app	MAPK14 (p38 alpha) Direct	8.6498	8.8849	8.7674	0.2351	Pass	Pass	Pass	0.8524	PV3304/1727438
SSBK11872_58501	SN1168249480	1000	100	MAPK8 (JNK1)	27.9348	31.6671	29.801	3.7323	Pass	Pass	Pass	0.8381	PV3319/2025851
SSBK11872_58501	SN1168249480	1000	Km app	MAPKAPK2	-0.0637	-0.6916	-0.3776	0.6279	Pass	Pass	Pass	0.8059	PV3317/1876561
SSBK11872_58501	SN1168249480	1000	Km app	MAPKAPK5 (PRAK)	2.1811	2.7696	2.4753	0.5885	Pass	Pass	Pass	0.9506	PV3301/913203
SSBK11872_58501	SN1168249480	1000	Km app	MARK1 (MARK)	5.5462	3.4564	4.5013	2.0898	Pass	Pass	Pass	0.8151	PV4395/2020500
SSBK11872_58501	SN1168249480	1000	Km app	MARK2	6.4803	4.2014	5.3408	2.2789	Pass	Pass	Pass	0.8617	PV3878/2077918
SSBK11872_58501	SN1168249480	1000	Km app	MERTK (cMER)	12.211	9.0512	10.6311	3.1598	Pass	Pass	Pass	0.891	PV3627/1691294
SSBK11872_58501	SN1168249480	1000	Km app	MET (cMet)	8.1432	29.2503	18.6968	21.1071	Pass	Pass	Pass	0.7069	PV3143/722459
SSBK11872_58501	SN1168249480	1000	Km app	MINK1	28.4828	30.7844	29.6336	2.3016	Pass	Pass	Pass	0.7284	PV3810/2028690
SSBK11872_58501	SN1168249480	1000	Km app	MST1R (RON)	8.0982	8.5015	8.2998	0.4033	Pass	Pass	Pass	0.9105	PV4314/765277
SSBK11872_58501	SN1168249480	1000	Km app	NEK2	-6.1087	-4.9712	-5.5399	1.1375	Pass	Pass	Pass	0.843	PV3360/1457410
SSBK11872_58501	SN1168249480	1000	Km app	NTRK1 (TRKA)	26.4629	20.1488	23.3058	6.3141	Pass	Pass	Pass	0.7562	PV3144/1931718
SSBK11872_58501	SN1168249480	1000	Km app	NTRK2 (TRKB)	7.4981	5.8164	6.6572	1.6817	Pass	Pass	Pass	0.866	PV3616/35706
SSBK11872_58501	SN1168249480	1000	Km app	NTRK3 (TRKC)	11.9757	14.3285	13.1521	2.3528	Pass	Pass	Pass	0.7061	PV3617/1927631
SSBK11872_58501	SN1168249480	1000	Km app	PAK1	2.8505	4.8301	3.8403	1.9796	Pass	Pass	Pass	0.8876	PV3820/2199788
SSBK11872_58501	SN1168249480	1000	Km app	PAK2 (PAK65)	5.2544	4.6825	4.9685	0.5719	Pass	Pass	Pass	0.9065	PV4565/924347
SSBK11872_58501	SN1168249480	1000	Km app	PAK4	-3.7654	-2.1325	-2.949	1.6329	Pass	Pass	Pass	0.7821	PV4212/1829489
SSBK11872_58501	SN1168249480	1000	Km app	PAK7 (KIAA1264)	0.5259	3.3321	1.929	2.8062	Pass	Pass	Pass	0.8537	PV4405/1729132
SSBK11872_58501	SN1168249480	1000	Km app	PDGFRB (PDGFR beta)	7.2062	7.2233	7.2148	0.0171	Pass	Pass	Pass	0.753	P3082/2064913
SSBK11872_58501	SN1168249480	1000	100	PDK1	5.7416	6.7268	6.2342	0.9852	Pass	Pass	Pass	0.7235	P3001/1933240
SSBK11872_58501	SN1168249480	1000	Km app	PEAK1	24.5744	17.865	21.2197	6.7094	Pass	Pass	Pass	0.7499	A30504/70611
SSBK11872_58501	SN1168249480	1000	Km app	PIM2	1.9863	0.0719	1.0291	1.9144	Pass	Pass	Pass	0.874	PV3649/1555137
SSBK11872_58501	SN1168249480	1000	Km app	PLK1	2.8565	3.2794	3.0679	0.4229	Pass	Pass	Pass	0.948	PV3501/1989466
SSBK11872_58501	SN1168249480	1000	Km app	PRKACA (PKA)	2.9553	4.7782	3.8668	1.8229	Pass	Pass	Pass	0.8623	P2912/1703733
SSBK11872_58501	SN1168249480	1000	Km app	PRKCA (PKC alpha)	13.1977	11.8618	12.5298	1.3359	Pass	Pass	Pass	0.8437	A41891/2054761
SSBK11872_58501	SN1168249480	1000	Km app	PRKCE (PKC epsilon)	1.0483	2.0846	1.5665	1.0363	Pass	Pass	Pass	0.8862	A41914/2075004
SSBK11872_58501	SN1168249480	1000	Km app	PRKCQ (PKC theta)	12.0536	6.6194	9.3365	5.4342	Pass	Pass	Pass	0.8659	P2996/1733000
SSBK11872_58501	SN1168249480	1000	Km app	PRKG1	4.6751	-0.1931	2.241	4.8682	Pass	Pass	Pass	0.8248	PV4340/893283
SSBK11872_58501	SN1168249480	1000	Km app	PTK2 (FAK)	47.4234	47.2956	47.3595	0.1278	Pass	Pass	Pass	0.9167	PV3832/1894456
SSBK11872_58501	SN1168249480	1000	Km app	PTK6 (Brk)	55.4647	56.0339	55.7493	0.5692	Pass	Pass	Pass	0.879	PV3291/1901151
SSBK11872_58501	SN1168249480	1000	100	RAF1 (cRAF) Y340D Y341D	5.5299	7.6514	6.5906	2.1215	Pass	Pass	Pass	0.9291	PV3805/1941570
SSBK11872_58501	SN1168249480	1000	Km app	RET V804L	11.1101	11.1898	11.15	0.0797	Pass	Pass	Pass	0.973	PV4397/36640
SSBK11872_58501	SN1168249480	1000	Km app	RET	15.223	14.9741	15.0986	0.2489	Pass	Pass	Pass	0.8866	PV3819/1976987
SSBK11872_58501	SN1168249480	1000	Km app	ROCK1	0.4504	0.0147	0.2326	0.4357	Pass	Pass	Pass	0.8698	PV3691/1964346
SSBK11872_58501	SN1168249480	1000	Km app	ROCK2	1.5784	0.0356	0.807	1.5428	Pass	Pass	Pass	0.9004	PV3759/1659109
SSBK11872_58501	SN1168249480	1000	Km app	ROS1	19.0507	22.3317	20.6912	3.281	Pass	Pass	Pass	0.7974	PV3814/1883050
SSBK11872_58501	SN1168249480	1000	Km app	RPS6KA1 (RSK1)	6.1986	5.471	5.8348	0.7276	Pass	Pass	Pass	0.8519	PV3680/880119
SSBK11872_58501	SN1168249480	1000	Km app	RPS6KA5 (MSK1)	1.6425	4.1029	2.8727	2.4604	Pass	Pass	Pass	0.6975	PV3681/1758877
SSBK11872_58501	SN1168249480	1000	Km app	RPS6KB1 (p70S6K)	2.6656	-0.6092	1.0282	3.2748	Pass	Pass	Pass	0.8945	PV3815/1990289
SSBK11872_58501	SN1168249480	1000	Km app	SGK (SGK1)	4.4586	3.5458	4.0022	0.9128	Pass	Pass	Pass	0.907	PV3818/1877818
SSBK11872_58501	SN1168249480	1000	Km app	SRC	28.3319	29.2927	28.8123	0.9608	Pass	Pass	Pass	0.815	P3044/2031212
SSBK11872_58501	SN1168249480	1000	Km app	SRPK1	1.5577	1.3542	1.456	0.2035	Pass	Pass	Pass	0.892	PV4215/1685183
SSBK11872_58501	SN1168249480	1000	Km app	STK4 (MST1)	3.8471	1.0712	2.4592	2.7759	Pass	Pass	Pass	0.8403	PV3854/2050660
SSBK11872_58501	SN1168249480	1000	Km app	SYK	2.9813	3.6586	3.32	0.6773	Pass	Pass	Pass	0.9583	PV3857/1885916
SSBK11872_58501	SN1168249480	1000	Km app	TBK1	4.2037	7.5397	5.8717	3.336	Pass	Pass	Pass	0.8582	A31513/70600
SSBK11872_58501	SN1168249480	1000	Km app	TYRO3 (RSE)	7.622	7.5633	7.5926	0.0587	Pass	Pass	Pass	0.9348	PV3828/1868084
SSBK11872_58501	SN1168249480	1000	Km app	YES1	27.0374	29.9742	28.5058	2.9368	Pass	Pass	Pass	0.9535	A15557/1383140
SSBK11872_58501	SN1168249480	1000	Km app	ZAP70	2.9985	-4.6255	-0.8135	7.624	Pass	Pass	Pass	0.917	P2782/1814332
