# Supplementary material for: A small molecule PI3Kα activator for cardioprotection and neuroregeneration
Source: Nature. Author manuscript; Available in PMC 2023 Jun 21. (PMC7614683; doi:10.1038/s41586-023-05972-2)
Supplement: SI Table 7 [file EMS175910-supplement-SI_Table_7.xlsx]

## Sheet: PRCF019_Phospho_4Reps_Paper_Sup
Supplementary Table 7_Phosphoproteomic analysis of 1938 and insulin signalling in MEFs (PI3Kalpha-WT or PI3Kalpha-KO)
						PI3Ka WT 15’ 1938 vs PI3Ka WT DMSO			PI3Ka WT 4 h 1938 vs PI3Ka WT DMSO			PI3Ka WT 15’ Insulin vs PI3Ka WT DMSO			PI3Ka WT 4 h Insulin vs PI3Ka WT DMSO			PI3Ka KO 15’ 1938 vs PI3Ka KO DMSO			PI3Ka KO 4 h 1938 vs PI3Ka KO DMSO
	Protein	Lead_Prot	Gene_Site	Prot_Name	Phospho (STY) Probabilities	log2FC	pvalue	adj.pvalue	log2FC	pvalue	adj.pvalue	log2FC	pvalue	adj.pvalue	log2FC	pvalue	adj.pvalue	log2FC	pvalue	adj.pvalue	log2FC	pvalue	adj.pvalue
1	A0A067XG53_S544	A0A067XG53_S544	Cask_S544	Peripheral plasma membrane protein CASK	T(0.027)QS(0.13)S(0.68)S(0.162)CEDLPSTTQPK	NA	NA	NA	Inf	NA	0	NA	NA	NA	NA	NA	NA	-0.104589	0.467912	0.999136	NegInf	NA	0
2	A0A067XG53_S545	A0A067XG53_S545	Cask_S545	Peripheral plasma membrane protein CASK	TQSS(0.02)S(0.98)CEDLPSTTQPK	-0.167406	0.545427	0.972258	-0.0100847	0.970822	0.997127	-0.064967	0.813829	0.999841	-0.0723841	0.793064	0.982012	0.13947	0.613995	0.999136	0.133347	0.629553	0.999312
3	A0A087WP63_S1683;A0A087WNX7_S1702;A0A087WNL7_S1798;A0A087WQ44_S1859	A0A087WP63_S1683	Gm42715_S1683	Predicted gene 42715	SGPPS(0.999)PLPT(0.001)ATSFSGPRPR	1.03191	0.00204286	0.140041	0.918116	0.0030136	0.15192	0.554618	0.0429826	0.725229	1.08307	0.000749	0.157666	Inf	NA	0	Inf	NA	0
4	A0A087WP63_S2595;A0A087WNX7_S2614;A0A087WNL7_S2710;A0A087WQ44_S2771	A0A087WP63_S2595	Gm42715_S2595	Predicted gene 42715	RRT(0.181)S(0.819)ADVEIR	-0.526595	0.840231	0.994431	0.824124	0.738862	0.992529	0.120095	0.968172	0.999841	2.81424	0.370869	0.922768	0.948166	0.717934	0.999136	2.42917	0.284022	0.999312
5	A0A087WP63_S560;A0A087WNX7_S579;A0A087WNL7_S579;A0A087WQ44_S579	A0A087WP63_S560	Gm42715_S560	Predicted gene 42715	DDERS(0.006)EVDGGS(0.994)GPPT(0.977)PGPT(0.017)T(0.005)T(0.002)LGPK	-0.930851	0.13373	0.774785	NegInf	NA	0	-0.131861	0.854763	0.999841	-0.200701	0.780902	0.981432	-0.00610418	0.991437	0.999136	-0.325636	0.571671	0.999312
6	A0A087WP63_T2594;A0A087WNX7_T2613;A0A087WNL7_T2709;A0A087WQ44_T2770	A0A087WP63_T2594	Gm42715_T2594	Predicted gene 42715	RRT(0.645)S(0.355)ADVEIR	0.874795	0.497358	0.964022	0.474267	0.699363	0.992529	0.253672	0.833744	0.999841	2.21349	0.172967	0.8541	Inf	NA	0	Inf	NA	0
7	A0A087WP63_T564;A0A087WNX7_T583;A0A087WNL7_T583;A0A087WQ44_T583	A0A087WP63_T564	Gm42715_T564	Predicted gene 42715	DDERS(0.018)EVDGGS(0.982)GPPT(0.987)PGPT(0.007)T(0.003)T(0.003)LGPK	-0.371873	0.121471	0.757823	NegInf	NA	0	NegInf	NA	0	0.241329	0.233489	0.882459	0.0103452	0.948904	0.999136	0.154209	0.393582	0.999312
8	A0A087WRU0_S1021;A0A087WQ94_S1034;A0A087WQM0_S1138;A0A087WQS0_S1182	A0A087WRU0_S1021	Tns1_S1021	Tensin 1	S(0.001)FS(0.999)APAAHAYGHETPLR	0.185788	0.344901	0.926624	-0.139871	0.527673	0.981913	0.00751629	0.966657	0.999841	-0.106211	0.586042	0.951746	-0.408893	0.0332297	0.999136	-0.198731	0.372259	0.999312
9	A0A087WRU0_S1164;A0A087WQ94_S1177;A0A087WQM0_S1281;A0A087WQS0_S1325	A0A087WRU0_S1164	Tns1_S1164	Tensin 1	TVGTNTPPS(1)PGFGR	0.000474	0.998895	0.999718	-0.0108564	0.974686	0.997127	0.358215	0.30059	0.989122	0.553148	0.115366	0.777187	0.376371	0.277314	0.999136	0.371056	0.283989	0.999312
10	A0A087WRU0_S1181;A0A087WQ94_S1194;A0A087WQM0_S1298;A0A087WQS0_S1342	A0A087WRU0_S1181	Tns1_S1181	Tensin 1	AVNPTMAAPGS(0.986)PS(0.013)LS(0.001)HR	-0.00960562	0.968886	0.999718	0.0181504	0.94125	0.996817	0.15599	0.528196	0.999841	-0.082089	0.739173	0.979858	0.0608259	0.805034	0.999136	0.079279	0.747773	0.999312
11	A0A087WRU0_S1193;A0A087WQ94_S1206;A0A087WQM0_S1310;A0A087WQS0_S1354	A0A087WRU0_S1193	Tns1_S1193	Tensin 1	QVMGPS(0.984)GPGFHGNVVS(0.014)GHPAS(0.001)AATTPGSPSLGR	-0.122017	0.840764	0.994431	-0.0512905	0.946725	0.996926	-0.448772	0.464723	0.999841	-0.788311	0.209367	0.872011	0.182696	0.751477	0.999136	0.0421659	0.928528	0.999312
12	A0A087WRU0_S1215;A0A087WQ94_S1228;A0A087WQM0_S1332;A0A087WQS0_S1376	A0A087WRU0_S1215	Tns1_S1215	Tensin 1	QVMGPS(0.001)GPGFHGNVVSGHPASAAT(0.002)T(0.012)PGS(0.895)PS(0.09)LGR	-0.215673	0.804964	0.993507	-0.47517	0.511207	0.980215	-0.66323	0.366256	0.989908	-0.670158	0.361569	0.922674	0.201288	0.806883	0.999136	0.83545	0.353571	0.999312
13	A0A087WRU0_S1241;A0A087WQ94_S1254;A0A087WQM0_S1358;A0A087WQS0_S1402	A0A087WRU0_S1241	Tns1_S1241	Tensin 1	HPVGSHQVPGLHS(0.001)S(0.001)VVT(0.005)T(0.021)PGS(0.913)PS(0.061)LGR	0.229708	0.781229	0.99104	-0.724371	0.302891	0.921726	-0.104876	0.887166	0.999841	-0.435455	0.557813	0.949218	-0.748411	0.34649	0.999136	-0.861935	0.304977	0.999312
14	A0A087WRU0_S1266;A0A087WQ94_S1279;A0A087WQM0_S1383;A0A087WQS0_S1427	A0A087WRU0_S1266	Tns1_S1266	Tensin 1	HPGAHQGNLASSLHSNAVIS(0.914)PGS(0.085)PSLGR	-0.0697283	0.823016	0.994431	NegInf	NA	0	-0.140929	0.613027	0.999841	0.323	0.359973	0.922674	Inf	NA	0	Inf	NA	0
15	A0A087WRU0_S1269;A0A087WQ94_S1282;A0A087WQM0_S1386;A0A087WQS0_S1430	A0A087WRU0_S1269	Tns1_S1269	Tensin 1	HPGAHQGNLASSLHSNAVIS(0.022)PGS(0.966)PS(0.012)LGR	-0.287468	0.440014	0.951239	-0.353949	0.312385	0.923526	0.052589	0.898628	0.999841	0.102004	0.782522	0.981585	-0.156771	0.62503	0.999136	0.465293	0.188655	0.999312
16	A0A087WRU0_S1279;A0A087WQ94_S1292;A0A087WQM0_S1396;A0A087WQS0_S1440	A0A087WRU0_S1279	Tns1_S1279	Tensin 1	HLGGS(0.999)GS(0.001)VVPGS(0.5)PS(0.5)LDR	-0.78192	0.10232	0.712725	-0.881663	0.0676202	0.664168	-0.685625	0.149166	0.932068	-0.823236	0.0864301	0.742905	0.218907	0.683367	0.999136	-0.499439	0.324356	0.999312
17	A0A087WRU0_S1286;A0A087WQ94_S1299;A0A087WQM0_S1403;A0A087WQS0_S1447	A0A087WRU0_S1286	Tns1_S1286	Tensin 1	HLGGSGSVVPGS(1)PSLDR	-0.267655	0.448223	0.951402	-0.12928	0.712858	0.992529	-0.102358	0.77064	0.999841	-0.297877	0.399341	0.926408	-0.0724451	0.836453	0.999136	-0.0327931	0.925524	0.999312
18	A0A087WRU0_S1288;A0A087WQ94_S1301;A0A087WQM0_S1405;A0A087WQS0_S1449	A0A087WRU0_S1288	Tns1_S1288	Tensin 1	HLGGSGSVVPGS(0.5)PS(0.5)LDR	NA	NA	NA	NA	NA	NA	NA	NA	NA	NA	NA	NA	Inf	NA	0	NA	NA	NA
19	A0A087WRU0_S1309;A0A087WQ94_S1322;A0A087WQM0_S1426;A0A087WQS0_S1470	A0A087WRU0_S1309	Tns1_S1309	Tensin 1	HAAYGGYSTPEDRRPT(0.135)LS(0.865)R	Inf	NA	0	Inf	NA	0	Inf	NA	0	NA	NA	NA	0.499123	0.387905	0.999136	0.597882	0.308847	0.999312
20	A0A087WRU0_S1353;A0A087WQ94_S1366;A0A087WQM0_S1470;A0A087WQS0_S1514	A0A087WRU0_S1353	Tns1_S1353	Tensin 1	QGS(1)PTPALPEKR	1.00521	0.19438	0.831938	0.944311	0.221716	0.873296	1.29843	0.098004	0.8945	0.792571	0.30252	0.909172	0.57837	0.511412	0.999136	0.501737	0.568425	0.999312
21	A0A087WRU0_S1417;A0A087WQ94_S1430;A0A087WQM0_S1534;A0A087WQS0_S1578	A0A087WRU0_S1417	Tns1_S1417	Tensin 1	Y(0.001)S(0.001)MPDNS(0.848)PET(0.15)R	NegInf	NA	0	NegInf	NA	0	NegInf	NA	0	NegInf	NA	0	NegInf	NA	0	NegInf	NA	0
22	A0A087WRU0_S340;A0A087WQ94_S340;A0A087WQM0_S465;A0A087WQS0_S509	A0A087WRU0_S340	Tns1_S340	Tensin 1	WDS(0.987)Y(0.005)DNFS(0.008)GHREDGMEEVVGHTQGPLDGSLYAK	NA	NA	NA	Inf	NA	0	Inf	NA	0	NA	NA	NA	-0.25988	NA	NA	NegInf	NA	0
23	A0A087WRU0_S621;A0A087WQ94_S621;A0A087WQM0_S746;A0A087WQS0_S790	A0A087WRU0_S621	Tns1_S621	Tensin 1	S(0.5)QS(0.5)FPDVEPQLPQAPTR	NegInf	NA	0	NegInf	NA	0	NegInf	NA	0	1.69942	NA	NA	NA	NA	NA	NA	NA	NA
24	A0A087WRU0_S623;A0A087WQ94_S623;A0A087WQM0_S748;A0A087WQS0_S792	A0A087WRU0_S623	Tns1_S623	Tensin 1	S(0.005)QS(0.995)FPDVEPQLPQAPTR	-1.0335	0.00417035	0.19677	0.0305209	0.919328	0.995322	-0.113986	0.705698	0.999841	0.201539	0.505874	0.936901	-0.0331721	0.918827	0.999136	0.176903	0.588082	0.999312
25	A0A087WRU0_S667;A0A087WQ94_S667;A0A087WQM0_S792;A0A087WQS0_S836	A0A087WRU0_S667	Tns1_S667	Tensin 1	QQERS(1)PLQSLAR	-0.44196	0.248871	0.871896	-0.0845453	0.823061	0.994001	-0.208544	0.582256	0.999841	-0.0369251	0.922168	0.991549	-0.0642291	0.865077	0.999136	-0.00640498	0.986477	0.999312
26	A0A087WRU0_S885;A0A087WQ94_S885;A0A087WQM0_S1010;A0A087WQS0_S1054	A0A087WRU0_S885	Tns1_S885	Tensin 1	AAS(1)DGQYENQSPEATSPR	1.49701	0.00292157	0.158981	1.10225	0.0220306	0.422331	0.939478	0.0474085	0.729356	1.02893	0.0313054	0.616582	0.533045	0.281874	0.999136	0.224941	0.646127	0.999312
27	A0A087WRU0_S893;A0A087WQ94_S893;A0A087WQM0_S1018;A0A087WQS0_S1062	A0A087WRU0_S893	Tns1_S893	Tensin 1	AASDGQYENQS(1)PEATSPR	-0.969295	0.0835865	0.665419	-0.69331	0.107403	0.763474	-0.439653	0.236459	0.952194	-0.340362	0.412582	0.927248	0.268888	0.461891	0.999136	0.067705	0.851665	0.999312
28	A0A087WRU0_S898;A0A087WQ94_S898;A0A087WQM0_S1023;A0A087WQS0_S1067	A0A087WRU0_S898	Tns1_S898	Tensin 1	AASDGQYENQS(0.005)PEAT(0.128)S(0.624)PRS(0.243)PGVR	0.13616	NA	NA	0.40208	NA	NA	NegInf	NA	0	NegInf	NA	0	Inf	NA	0	NA	NA	NA
29	A0A087WRU0_S901;A0A087WQ94_S901;A0A087WQM0_S1026;A0A087WQS0_S1070	A0A087WRU0_S901	Tns1_S901	Tensin 1	RAASDGQYENQSPEAT(0.001)S(0.001)PRS(0.998)PGVR	1.62746	0.0402292	0.527069	1.32442	0.0740602	0.680033	1.10056	0.132449	0.932068	1.45485	0.0517563	0.671838	0.101586	0.885959	0.999136	1.24416	0.108244	0.999312
30	A0A087WRU0_T1159;A0A087WQ94_T1172;A0A087WQM0_T1276;A0A087WQS0_T1320	A0A087WRU0_T1159	Tns1_T1159	Tensin 1	T(0.025)VGT(0.725)NT(0.252)PPS(0.998)PGFGRR	-0.979022	0.400701	0.951239	NegInf	NA	0	-0.611081	0.548884	0.999841	NegInf	NA	0	-0.249112	0.755863	0.999136	-0.112918	0.900002	0.999312
31	A0A087WRU0_T1161;A0A087WQ94_T1174;A0A087WQM0_T1278;A0A087WQS0_T1322	A0A087WRU0_T1161	Tns1_T1161	Tensin 1	TVGT(0.007)NT(0.993)PPS(1)PGFGR	1.26311	0.0829993	0.665419	NegInf	NA	0	NegInf	NA	0	-0.00714719	0.990519	0.997421	0.325232	0.612563	0.999136	0.0975363	0.894708	0.999312
32	A0A087WRU0_T1300;A0A087WQ94_T1313;A0A087WQM0_T1417;A0A087WQS0_T1461	A0A087WRU0_T1300	Tns1_T1300	Tensin 1	HAAYGGYS(0.017)T(0.983)PEDR	-0.45471	0.245117	0.869833	-0.170145	0.622534	0.983713	-0.384546	0.320407	0.989122	-0.55192	0.132653	0.810467	-0.0439092	0.924049	0.999136	-0.0456444	0.90341	0.999312
33	A0A087WRU0_T1307;A0A087WQ94_T1320;A0A087WQM0_T1424;A0A087WQS0_T1468	A0A087WRU0_T1307	Tns1_T1307	Tensin 1	HAAYGGYS(0.003)T(0.003)PEDRRPT(0.915)LS(0.079)R	-0.593461	0.185675	0.821293	-0.72213	0.111331	0.765717	-0.511997	0.33374	0.989122	-0.544636	0.252852	0.899085	-0.016878	0.972847	0.999136	-0.0503786	0.900992	0.999312
34	A0A087WRU0_T1355;A0A087WQ94_T1368;A0A087WQM0_T1472;A0A087WQS0_T1516	A0A087WRU0_T1355	Tns1_T1355	Tensin 1	QGS(0.5)PT(0.5)PALPEKR	NA	NA	NA	NA	NA	NA	NA	NA	NA	NA	NA	NA	0.581256	NA	NA	NegInf	NA	0
35	A0A087WRU0_T897;A0A087WQ94_T897;A0A087WQM0_T1022;A0A087WQS0_T1066	A0A087WRU0_T897	Tns1_T897	Tensin 1	AASDGQYENQS(0.006)PEAT(0.637)S(0.291)PRS(0.066)PGVR	NA	NA	NA	Inf	NA	0	NA	NA	NA	NA	NA	NA	NegInf	NA	0	NegInf	NA	0
36	A0A087WRU0_Y1295;A0A087WQ94_Y1308;A0A087WQM0_Y1412;A0A087WQS0_Y1456	A0A087WRU0_Y1295	Tns1_Y1295	Tensin 1	HAAY(0.892)GGY(0.08)S(0.021)T(0.007)PEDR	NegInf	NA	0	NegInf	NA	0	NegInf	NA	0	NegInf	NA	0	-0.968192	NA	NA	NegInf	NA	0
37	A0A0A0MQ99_S36;V9GXX7_S32	A0A0A0MQ99_S36	Swi5_S36	DNA repair protein SWI5 homolog	LYHGGYRS(1)PQRPFPMIDENNDVSEEALSSDIK	0.856427	0.0856476	0.665419	0.499377	0.273037	0.905433	0.392404	0.417184	0.999841	0.75121	0.105493	0.758207	-0.197069	0.661248	0.999136	0.0360327	0.930875	0.999312
38	A0A0A0U6W1_S642;G4V4Z0_S643	A0A0A0U6W1_S642	N/A_S642	Envelope protein	SIEPEEVES(1)RE	0.0724753	0.774994	0.99104	-0.116726	0.64572	0.983799	0.449474	0.110348	0.913408	0.0137887	0.956591	0.995569	-0.261768	0.307035	0.999136	-0.0882884	0.727791	0.999312
39	A0A0G2JDR6_S88;A0A0G2JEP4_S88;A0A1L1SSC0_S269;A0A0G2JEF6_S100	A0A0G2JDR6_S88	Lrrfip2_S88	Leucine-rich repeat flightless-interacting protein 2	NSASATTPLS(0.957)GNS(0.033)S(0.011)R	-0.653783	0.161922	0.804957	0.798509	0.060147	0.635762	-0.481777	0.189233	0.947424	0.381385	0.304619	0.909916	-0.334513	0.364611	0.999136	0.279561	0.33917	0.999312
40	A0A0G2JDR6_S91;A0A0G2JEP4_S91;A0A1L1SSC0_S272;A0A0G2JEF6_S103	A0A0G2JDR6_S91	Lrrfip2_S91	Leucine-rich repeat flightless-interacting protein 2	NSASAT(0.002)TPLS(0.086)GNS(0.626)S(0.285)R	-0.190892	0.806732	0.993507	-0.29641	0.729097	0.992529	0.745876	0.347729	0.989122	-0.116634	0.874708	0.986393	-1.18395	0.270088	0.999136	-0.70218	0.375689	0.999312
41	A0A0G2JDR6_S92;A0A0G2JEP4_S92;A0A1L1SSC0_S273;A0A0G2JEF6_S104	A0A0G2JDR6_S92	Lrrfip2_S92	Leucine-rich repeat flightless-interacting protein 2	NSASATTPLS(0.321)GNS(0.116)S(0.563)R	NA	NA	NA	Inf	NA	0	NA	NA	NA	NA	NA	NA	Inf	NA	0	Inf	NA	0
42	A0A0G2JDR6_T84;A0A0G2JEP4_T84;A0A1L1SSC0_T265;A0A0G2JEF6_T96	A0A0G2JDR6_T84	Lrrfip2_T84	Leucine-rich repeat flightless-interacting protein 2	NSAS(0.069)AT(0.734)T(0.098)PLS(0.018)GNS(0.04)S(0.04)R	-0.129848	NA	NA	-1.25669	NA	NA	NegInf	NA	0	NegInf	NA	0	NA	NA	NA	NA	NA	NA
43	A0A0G2JFP3_S93	A0A0G2JFP3_S93	Chrna4_S93	Neuronal acetylcholine receptor subunit alpha-4	LLS(0.272)T(0.329)S(0.399)S(0.679)PHLS(0.321)RLR	0.329753	0.480306	0.962975	-0.0359722	0.937971	0.996817	0.197722	0.611128	0.999841	-0.164404	0.722782	0.97796	-0.157251	0.704531	0.999136	-0.00850049	0.988399	0.999312
44	A0A0G2JFT8_S53	A0A0G2JFT8_S53	Rufy3_S53	Protein RUFY3	GADREDEAGPS(0.015)EPDS(0.985)PVAAPFFLLYPGDGGAGFTARPPPQR	Inf	NA	0	Inf	NA	0	Inf	NA	0	Inf	NA	0	Inf	NA	0	Inf	NA	0
45	A0A0J9YTS1_S181;Q80XD5_S252;A0A0J9YUH4_S827;Q8CHD0_S432	A0A0J9YTS1_S181	Fryl_S181	FRY-like transcription coactivator	RRS(0.963)NT(0.037)LDITDGR	-1.02382	0.0504434	0.567605	-0.645587	0.184962	0.841361	0.0155661	0.977918	0.999841	-0.509996	0.284965	0.904395	-0.226896	0.549771	0.999136	0.45811	0.398733	0.999312
46	A0A0J9YTS1_S202;Q80XD5_S273;A0A0J9YUH4_S848;Q8CHD0_S453	A0A0J9YTS1_S202	Fryl_S202	FRY-like transcription coactivator	T(0.005)RS(0.992)LS(0.002)S(0.001)LR	0.178152	0.605881	0.978592	0.020682	0.952076	0.996926	0.042252	0.902295	0.999841	0.213738	0.504711	0.936859	-0.0855924	0.803717	0.999136	0.0574989	0.856832	0.999312
47	A0A0J9YTS1_T183;Q80XD5_T254;A0A0J9YUH4_T829;Q8CHD0_T434	A0A0J9YTS1_T183	Fryl_T183	FRY-like transcription coactivator	SNT(1)LDITDGR	1.02543	0.00319923	0.164966	0.76173	0.0223435	0.426612	0.784192	0.019076	0.612674	0.649623	0.0478263	0.661411	-0.212294	0.532562	0.999136	-0.0185889	0.959048	0.999312
48	A0A0J9YUP5_S546;Q69ZK1_S560;F8VQG7_S546;Q8BX85_S446	A0A0J9YUP5_S546	N4bp2_S546	NEDD4-binding protein 2	DSEAIS(0.005)S(0.005)AKEDS(0.06)VS(0.178)S(0.178)AS(0.546)PKHS(0.021)ELT(0.007)EEK	Inf	NA	0	NA	NA	NA	NA	NA	NA	NA	NA	NA	Inf	NA	0	Inf	NA	0
49	A0A0N4SW73_S1013;Q6ZQ33_S1048	A0A0N4SW73_S1013	Rab11fip5_S1013	Rab11 family-interacting protein 5	VLGTS(0.002)ET(0.002)EEGFET(0.058)KS(0.939)QELAK	NegInf	NA	0	0.505919	0.419808	0.958529	-0.036279	0.947131	0.999841	NegInf	NA	0	NA	NA	NA	Inf	NA	0
50	A0A0N4SW73_S626;Q6ZQ33_S661	A0A0N4SW73_S626	Rab11fip5_S626	Rab11 family-interacting protein 5	ASLAPLAS(1)PGK	1.21213	0.0226474	0.416854	0.651797	0.185244	0.841361	0.642504	0.219368	0.952194	1.03658	0.0860579	0.742905	NegInf	NA	0	0.385272	0.613831	0.999312
51	A0A0N4SW73_S693;Q6ZQ33_S728	A0A0N4SW73_S693	Rab11fip5_S693	Rab11 family-interacting protein 5	RGS(1)NIWLEPK	0.153021	0.588413	0.976313	0.256558	0.366916	0.950665	-0.0347781	0.901829	0.999841	-0.43397	0.132901	0.810467	-0.158748	0.574622	0.999136	-0.153192	0.587997	0.999312
52	A0A0N4SW93_S866	A0A0N4SW93_S866	C2cd5_S866	C2 domain-containing protein 5	AT(0.003)S(0.996)VDYSSFADR	0.225655	0.130545	0.772396	0.815594	0.000102	0.0230428	-0.0616443	0.697367	0.999841	0.00372752	0.985115	0.997421	-0.300012	0.140949	0.999136	0.280966	0.0814216	0.999312
53	A0A0N4SW93_S894	A0A0N4SW93_S894	C2cd5_S894	C2 domain-containing protein 5	RGS(0.996)IKT(0.003)T(0.001)VTVEK	1.08123	0.0713832	0.633066	0.938463	0.101817	0.752182	0.436162	0.381102	0.994156	0.801542	0.192627	0.867436	Inf	NA	0	Inf	NA	0
54	A0A0R4J011_S377;E9PVV1_S378;E9PWE4_S377;E9PWE2_S378	A0A0R4J011_S377	Tcf3_S377	Transcription factor E2-alpha	AGAPS(0.002)ALS(0.998)PNYDAGLHGLQSK	0.26524	0.331173	0.919498	0.181956	0.501115	0.978814	0.21611	0.571146	0.999841	0.117294	0.696509	0.977483	0.289459	0.317871	0.999136	0.274377	0.249131	0.999312
55	A0A0R4J011_S528;E9PVV1_S529;F6T941_S517;E9PWE3_S524	A0A0R4J011_S528	Tcf3_S528	Transcription factor E2-alpha	T(0.058)S(0.058)S(0.841)T(0.043)DEVLSLEEK	1.48335	0.0173899	0.377717	0.921455	0.0357967	0.532213	0.967761	0.052491	0.741849	0.865951	0.0418832	0.661411	NegInf	NA	0	NegInf	NA	0
56	A0A0R4J0S1_S368	A0A0R4J0S1_S368	Cdc42ep1_S368	Cdc42 effector protein 1	RELAGVLPQVHGS(1)WES(1)LNEDWSAPPASVR	0.525502	0.303374	0.901629	0.510454	0.317114	0.925572	0.446892	0.379901	0.994156	-0.0588791	0.907125	0.988648	1.14046	0.0318764	0.999136	0.264085	0.6289	0.999312
57	A0A0R4J0S1_S371	A0A0R4J0S1_S371	Cdc42ep1_S371	Cdc42 effector protein 1	RELAGVLPQVHGS(1)WES(1)LNEDWSAPPASVR	0.527821	0.329871	0.919498	0.705098	0.196622	0.842022	0.507717	0.34825	0.989122	-0.0242576	0.963905	0.995791	1.59847	0.00617369	0.999136	0.668269	0.255226	0.999312
58	A0A0R4J1J0_S4	A0A0R4J1J0_S4	Speg_S4	Striated muscle-specific serine/threonine-protein kinase	MKLS(0.965)PS(0.034)QDHDSSDSSSK	Inf	NA	0	Inf	NA	0	Inf	NA	0	Inf	NA	0	Inf	NA	0	Inf	NA	0
59	A0A0R4J1L0_T517;D3Z3U6_T517;D3Z3U7_T27;E9PWA3_T27	A0A0R4J1L0_T517	Tnk2_T517	Non-specific protein-tyrosine kinase	VKKPT(0.536)Y(0.464)DPVSEDPDPLSSDFK	-0.0176962	0.968646	0.999718	NegInf	NA	0	0.0673083	0.881524	0.999841	NegInf	NA	0	-0.664972	0.237432	0.999136	-0.193588	0.71512	0.999312
60	A0A0R4J1L2_S41;F6ZFU0_S336;D3Z7N2_S41	A0A0R4J1L2_S41	Eef1d_S41	Elongation factor 1-delta	QS(0.138)S(0.855)GPGAS(0.005)S(0.002)GPGGDHSELIVR	-0.643244	NA	NA	-1.35843	NA	NA	-0.963254	NA	NA	-0.913078	NA	NA	Inf	NA	0	NA	NA	NA
61	A0A0U1RP37_S6;A0A0U1RQ58_S6;A0A0U1RPV6_S6	A0A0U1RP37_S6	Trpm1_S6	Transient receptor potential cation channel subfamily M member 1	MY(0.003)IRVS(0.987)Y(0.004)DT(0.007)K	NegInf	NA	0	-0.430497	NA	NA	NegInf	NA	0	-0.562417	NA	NA	NA	NA	NA	Inf	NA	0
62	A0A140LHD8_S289;Q3TD94_S306;A0A140LHN1_S418;A0A140LIK5_S418	A0A140LHD8_S289	Nrg1_S289	Neuregulin 1	ETPDS(0.07)YRDS(0.919)PHS(0.012)ER	-0.712514	0.256389	0.874683	-0.903947	0.0897808	0.732119	-0.103555	0.835143	0.999841	-0.589362	0.210883	0.872011	-0.410804	0.374278	0.999136	-0.0090693	0.983192	0.999312
63	A0A140LHJ8_S51;A0A140LHL7_S13;H3BJM2_S41;A0A140LJK1_S41	A0A140LHJ8_S51	Smarca2_S51	Probable global transcription activator SNF2L2	GRPPAEKLS(1)PNPPK	-0.87336	0.175777	0.809403	-0.431313	0.5414	0.981913	-0.150193	0.830818	0.999841	-0.624388	0.295641	0.907119	0.21399	0.694778	0.999136	0.274015	0.615847	0.999312
64	A0A140LHQ3_S32	A0A140LHQ3_S32	Akap13_S32	A-kinase anchor protein 13	RYS(1)LCDISKVDR	-0.169334	0.721392	0.987086	-0.174779	0.696568	0.992529	0.0410608	0.939982	0.999841	-0.79591	0.111661	0.770226	Inf	NA	0	Inf	NA	0
65	A0A1B0GR85_S1132	A0A1B0GR85_S1132	2900026A02Rik_S1132	RIKEN cDNA 2900026A02 gene	DAPQT(0.072)S(0.928)PVLR	-0.306841	0.302883	0.901298	-0.194138	0.508211	0.980035	-0.271249	0.359854	0.989122	-0.259037	0.381081	0.92622	-0.0419976	0.878904	0.999136	-0.219927	0.431479	0.999312
66	A0A1B0GR85_T1131	A0A1B0GR85_T1131	2900026A02Rik_T1131	RIKEN cDNA 2900026A02 gene	DAPQT(0.61)S(0.39)PVLR	Inf	NA	0	NA	NA	NA	NA	NA	NA	NA	NA	NA	Inf	NA	0	Inf	NA	0
67	A0A1B0GRJ0_S541;E9Q8L9_S541	A0A1B0GRJ0_S541	Rab11fip1_S541	Rab11 family-interacting protein 1	LEVS(1)PEAQPK	0.264838	0.340785	0.920701	0.00109408	0.996729	0.999974	-0.0277322	0.932399	0.999841	0.00421705	0.987392	0.997421	0.205418	0.452925	0.999136	-0.429593	0.2197	0.999312
68	A0A1B0GRJ0_S881;E9Q8L9_S881	A0A1B0GRJ0_S881	Rab11fip1_S881	Rab11 family-interacting protein 1	SPIIADLSLSLPS(0.001)IPEVAS(0.999)DDERVDEVGDGGKAEK	NA	NA	NA	Inf	NA	0	Inf	NA	0	NA	NA	NA	-0.00487591	0.992447	0.999136	-0.230382	0.72672	0.999312
69	A0A1C9IC75_T561;E9Q467_T571;B7ZWC5_T571;Q3TZN9_T646	A0A1C9IC75_T561	Abcc4_T561	ABCC4-N1	ENEEAEPS(0.017)T(0.094)APGT(0.644)PT(0.245)LR	NA	NA	NA	Inf	NA	0	Inf	NA	0	Inf	NA	0	NegInf	NA	0	0.300181	NA	NA
70	A0A1D5RLN6_S56	A0A1D5RLN6_S56	2900026A02Rik_S56	RIKEN cDNA 2900026A02 gene	T(0.01)S(0.112)S(0.878)FRHLASR	Inf	NA	0	NA	NA	NA	NA	NA	NA	NA	NA	NA	-1.27744	0.377401	0.999136	-0.468574	0.646086	0.999312
71	A0A1D5RM71_S46;F8VQK5_S278;Q6ZQ46_S126;A0A1D5RMH4_S42	A0A1D5RM71_S46	Sash1_S46	SAM and SH3 domain-containing protein 1	VEEMKKPS(0.5)T(0.5)EGGEEHVFENSPVQDER	NegInf	NA	0	NegInf	NA	0	NegInf	NA	0	0.223626	0.620962	0.960086	NegInf	NA	0	0.524795	0.317565	0.999312
72	A0A1D5RM71_S5	A0A1D5RM71_S5	Sash1_S5	SAM and SH3 domain-containing protein 1	PKPS(0.664)REQS(0.336)DDETEDSVK	Inf	NA	0	Inf	NA	0	NA	NA	NA	NA	NA	NA	-0.110959	0.869163	0.999136	NegInf	NA	0
73	A0A1D5RM71_S9	A0A1D5RM71_S9	Sash1_S9	SAM and SH3 domain-containing protein 1	PKPS(0.049)REQS(0.946)DDET(0.004)EDSVK	0.19334	0.778774	0.99104	-0.116533	0.904521	0.995322	0.330344	0.632726	0.999841	-0.31877	0.679489	0.977002	-1.37557	0.202974	0.999136	-0.530725	0.609102	0.999312
74	A0A1D5RM71_T47;F8VQK5_T279;Q6ZQ46_T127;A0A1D5RMH4_T43	A0A1D5RM71_T47	Sash1_T47	SAM and SH3 domain-containing protein 1	VEEMKKPS(0.5)T(0.5)EGGEEHVFENSPVQDER	NegInf	NA	0	NegInf	NA	0	NegInf	NA	0	0.223626	0.620962	0.960086	NegInf	NA	0	0.524795	0.317565	0.999312
75	A0A1L1SQE2_S633;E9QP54_S633	A0A1L1SQE2_S633	Ahi1_S633	Jouberin	VNDVQHS(0.772)VRHWT(0.228)INK	Inf	NA	0	Inf	NA	0	NA	NA	NA	Inf	NA	0	NA	NA	NA	NA	NA	NA
76	A0A1L1SRK1_Y123	A0A1L1SRK1_Y123	Nt5dc1_Y123	5'-nucleotidase domain-containing protein 1	HLGMS(0.567)AY(0.433)NGVLY(1)IMGNK	0.442606	0.747949	0.988547	NegInf	NA	0	1.308	0.335675	0.989122	0.246306	0.856556	0.986266	NA	NA	NA	Inf	NA	0
77	A0A1L1STC6_S8204;Q6PI72_S274;Q7TQH5_S377;Q0VGB8_S377	A0A1L1STC6_S8204	Syne1_S8204	Nesprin-1	LPLPDDHDLS(1)DRELDLEDSTALSDLR	-0.376682	0.450229	0.952996	-0.848752	0.157897	0.813958	0.462098	0.42343	0.999841	0.0972683	0.843031	0.986266	0.181184	0.582962	0.999136	0.119076	0.698407	0.999312
78	A0A1L1SUP5_S8	A0A1L1SUP5_S8	Arhgef12_S8	Rho guanine nucleotide exchange factor 12	S(0.025)S(0.025)S(0.95)HDFDPTGLVQR	Inf	NA	0	Inf	NA	0	Inf	NA	0	NA	NA	NA	0.0151191	0.965929	0.999136	0.0532412	0.820436	0.999312
79	A0A1L7NR63_S161;A0A286YCN8_S161;D3Z5J3_S285;E9QNA7_S161	A0A1L7NR63_S161	Sorbs1_S161	C-Cbl associated protein	RLS(0.999)S(0.001)LSDPASER	-0.333248	0.408361	0.951239	-0.683311	0.0972907	0.741301	-0.0492143	0.902131	0.999841	-0.450139	0.266887	0.90001	-0.0174711	0.965175	0.999136	-0.415928	0.304037	0.999312
80	A0A1L7NR63_S164;A0A286YCN8_S164;D3Z5J3_S288;E9QNA7_S164	A0A1L7NR63_S164	Sorbs1_S164	C-Cbl associated protein	LSS(0.062)LS(0.936)DPAS(0.002)ER	-1.05254	0.148099	0.795826	0.318587	0.563516	0.982415	0.412431	0.407083	0.999841	-1.62759	0.034897	0.634169	0.0225832	0.9632	0.999136	0.656507	0.197353	0.999312
81	A0A1L7NR63_S186;D3Z5J3_S310;E9QNA7_S186;A0A286YCQ0_S186	A0A1L7NR63_S186	Sorbs1_S186	C-Cbl associated protein	RAGEQDPVPTPAELT(0.069)S(0.931)PGR	0.75532	0.304794	0.90274	0.464743	0.410348	0.958114	-0.182103	0.743324	0.999841	0.399333	0.580036	0.950931	0.160128	0.78455	0.999136	0.540638	0.365363	0.999312
82	A0A1L7NR63_S205;D3Z5J3_S329;E9QNA7_S205;A0A286YCQ0_S205	A0A1L7NR63_S205	Sorbs1_S205	C-Cbl associated protein	RVVRS(0.926)T(0.074)QDLSDVSTDEVGIPLR	-0.161609	0.567377	0.972258	-0.104792	0.742691	0.992529	-0.0737188	0.793287	0.999841	-0.156208	0.55064	0.949181	-0.0803119	0.811185	0.999136	-0.00445831	0.990331	0.999312
83	A0A1L7NR63_S251;A0A286YDJ3_S18;E9QNA7_S251;A0A286YCQ0_S251	A0A1L7NR63_S251	Sorbs1_S251	C-Cbl associated protein	LNRDDDS(0.003)DVHS(0.997)PR	-0.457349	0.578679	0.975347	-0.677314	0.415702	0.958529	-0.937559	0.147558	0.932068	-0.977992	0.165638	0.848348	-0.886143	0.128397	0.999136	-0.702496	0.265545	0.999312
84	A0A1L7NR63_S255;A0A286YDJ3_S22;E9QNA7_S255;A0A286YCQ0_S255	A0A1L7NR63_S255	Sorbs1_S255	C-Cbl associated protein	DDDSDVHS(0.008)PRYS(0.983)FS(0.009)DDTKSPLSVPR	-0.187759	0.560365	0.972258	-0.143401	0.67976	0.989913	-0.805742	0.0305033	0.700135	-0.346655	0.324217	0.912685	-0.477182	0.258433	0.999136	-0.590299	0.166241	0.999312
85	A0A1L7NR63_S257;A0A286YDJ3_S24;E9QNA7_S257;A0A286YCQ0_S257	A0A1L7NR63_S257	Sorbs1_S257	C-Cbl associated protein	DDDS(0.005)DVHS(0.026)PRY(0.022)S(0.212)FS(0.616)DDT(0.09)KS(0.028)PLS(0.001)VPR	NA	NA	NA	NA	NA	NA	NA	NA	NA	NA	NA	NA	Inf	NA	0	Inf	NA	0
86	A0A1L7NR63_S296;D3Z5J3_S466;E9QNA7_S296;A0A286YCQ0_S296	A0A1L7NR63_S296	Sorbs1_S296	C-Cbl associated protein	S(0.095)S(0.105)S(0.799)LKS(0.167)S(0.833)PERNDWEPPDK	NegInf	NA	0	NegInf	NA	0	NegInf	NA	0	-0.658789	0.33462	0.915207	NA	NA	NA	NA	NA	NA
87	A0A1L7NR63_S300;D3Z5J3_S470;E9QNA7_S300;A0A286YCQ0_S300	A0A1L7NR63_S300	Sorbs1_S300	C-Cbl associated protein	S(0.095)S(0.105)S(0.799)LKS(0.167)S(0.833)PERNDWEPPDK	NegInf	NA	0	NegInf	NA	0	NegInf	NA	0	-0.658789	0.33462	0.915207	NA	NA	NA	NA	NA	NA
88	A0A1L7NR63_S353;E9QNA7_S353;A0A286YCQ0_S353;A0A286YDN0_S364	A0A1L7NR63_S353	Sorbs1_S353	C-Cbl associated protein	MS(0.023)S(0.022)AVS(0.086)PT(0.086)PDIT(0.119)S(0.651)EPPGY(0.011)IY(0.001)SSNFHAVKR	0.882852	0.19569	0.833385	1.44794	0.0922518	0.734753	NegInf	NA	0	1.25203	0.0735112	0.708823	Inf	NA	0	Inf	NA	0
89	A0A1L7NR63_S371;D3Z5J3_S625;E9QNA7_S371;A0A286YCQ0_S371	A0A1L7NR63_S371	Sorbs1_S371	C-Cbl associated protein	RES(0.985)DGT(0.015)PGGLASLENER	-0.564939	0.462718	0.957943	-0.383088	0.616618	0.983713	-0.507906	0.508302	0.999841	-0.70057	0.364963	0.922674	0.447802	0.559056	0.999136	0.691487	0.318983	0.999312
90	A0A1L7NR63_S417;D3Z5J3_S671;E9QNA7_S417;A0A286YCQ0_S417	A0A1L7NR63_S417	Sorbs1_S417	C-Cbl associated protein	DS(0.5)ES(0.5)PRHFIPADYLESTEEFIR	NegInf	NA	0	0.0941012	0.800267	0.994001	NegInf	NA	0	-0.436097	0.193286	0.867436	Inf	NA	0	NA	NA	NA
91	A0A1L7NR63_S419;D3Z5J3_S673;E9QNA7_S419;A0A286YCQ0_S419	A0A1L7NR63_S419	Sorbs1_S419	C-Cbl associated protein	DS(0.5)ES(0.5)PRHFIPADYLESTEEFIR	NegInf	NA	0	0.0941012	0.800267	0.994001	NegInf	NA	0	-0.436097	0.193286	0.867436	Inf	NA	0	NA	NA	NA
92	A0A1L7NR63_S497;E9QNA7_S497	A0A1L7NR63_S497	Sorbs1_S497	C-Cbl associated protein	KS(1)GLEMRPAR	-0.909574	0.343939	0.924727	-0.912319	0.342617	0.946966	NegInf	NA	0	NegInf	NA	0	NegInf	NA	0	-1.19661	0.227659	0.999312
93	A0A1L7NR63_S53;A0A286YCN8_S53;D3Z5J3_S53;E9QNA7_S53	A0A1L7NR63_S53	Sorbs1_S53	C-Cbl associated protein	AS(0.01)S(0.011)S(0.012)Y(0.011)RGT(0.142)PS(0.704)S(0.516)S(0.578)PVS(0.016)PQESPKHESK	-0.0409171	0.96162	0.999718	NegInf	NA	0	0.223698	0.74839	0.999841	-0.582963	0.415056	0.927777	-0.588756	0.4107	0.999136	-0.36093	0.60738	0.999312
94	A0A1L7NR63_S54;A0A286YCN8_S54;D3Z5J3_S54;E9QNA7_S54	A0A1L7NR63_S54	Sorbs1_S54	C-Cbl associated protein	AS(0.039)S(0.037)S(0.041)Y(0.032)RGT(0.23)PS(0.339)S(0.574)S(0.552)PVS(0.148)PQES(0.007)PKHESK	NA	NA	NA	NA	NA	NA	Inf	NA	0	NA	NA	NA	0.0533217	0.911567	0.999136	-0.717961	0.13206	0.999312
95	A0A1L7NR63_S55;A0A286YCN8_S55;D3Z5J3_S55;E9QNA7_S55	A0A1L7NR63_S55	Sorbs1_S55	C-Cbl associated protein	AS(0.017)S(0.357)S(0.164)Y(0.042)RGT(0.326)PS(0.13)S(0.166)S(0.777)PVS(0.021)PQESPKHESK	NegInf	NA	0	NegInf	NA	0	0.293631	0.625088	0.999841	NegInf	NA	0	0.0533217	0.911567	0.999136	-0.717961	0.13206	0.999312
96	A0A1L7NR63_S58;A0A286YCN8_S58;D3Z5J3_S58;E9QNA7_S58	A0A1L7NR63_S58	Sorbs1_S58	C-Cbl associated protein	GTPSS(0.005)S(0.016)PVS(0.979)PQES(0.999)PKHES(0.001)K	-0.863464	0.156728	0.800427	-1.08679	0.118401	0.766285	-0.541732	0.365598	0.989908	0.424328	0.476447	0.935581	-1.15021	0.0648966	0.999136	-0.176597	0.780247	0.999312
97	A0A1L7NR63_S62;A0A286YCN8_S62;D3Z5J3_S62;E9QNA7_S62	A0A1L7NR63_S62	Sorbs1_S62	C-Cbl associated protein	GTPSSSPVSPQES(1)PKHESK	0.236643	0.651045	0.980082	-0.0100243	0.98468	0.999842	0.0141519	0.978374	0.999841	-0.109066	0.834588	0.986266	0.0734638	0.888114	0.999136	0.013085	0.980004	0.999312
98	A0A1L7NR63_S655;A0A286YD34_S21	A0A1L7NR63_S655	Sorbs1_S655	C-Cbl associated protein	S(0.869)AT(0.881)VS(0.239)PQPS(0.011)HHS(0.001)LSAGPDLTESEK	-0.194646	0.752821	0.989783	NegInf	NA	0	-0.950318	0.190632	0.947424	-0.731101	0.36761	0.922674	Inf	NA	0	NA	NA	NA
99	A0A1L7NR63_S659;A0A286YD34_S25	A0A1L7NR63_S659	Sorbs1_S659	C-Cbl associated protein	SATVS(1)PQPSHHSLSAGPDLTESEK	0.724404	0.299191	0.899519	0.543537	0.433725	0.959868	0.446269	0.519512	0.999841	0.437859	0.527346	0.945046	-0.654263	0.347423	0.999136	-0.417054	0.546998	0.999312
100	A0A1L7NR63_T185;D3Z5J3_T309;E9QNA7_T185;A0A286YCQ0_T185	A0A1L7NR63_T185	Sorbs1_T185	C-Cbl associated protein	RAGEQDPVPTPAELT(0.671)S(0.329)PGR	Inf	NA	0	NA	NA	NA	NA	NA	NA	NA	NA	NA	NegInf	NA	0	NegInf	NA	0
101	A0A1L7NR63_T206;D3Z5J3_T330;E9QNA7_T206;A0A286YCQ0_T206	A0A1L7NR63_T206	Sorbs1_T206	C-Cbl associated protein	RVVRS(0.415)T(0.583)QDLS(0.002)DVSTDEVGIPLR	NegInf	NA	0	NegInf	NA	0	NegInf	NA	0	NegInf	NA	0	NA	NA	NA	NA	NA	NA
102	A0A1L7NR63_T51;A0A286YCN8_T51;D3Z5J3_T51;E9QNA7_T51	A0A1L7NR63_T51	Sorbs1_T51	C-Cbl associated protein	AS(0.049)S(0.049)S(0.059)Y(0.005)RGT(0.781)PS(0.229)S(0.427)S(0.382)PVS(0.017)PQES(0.001)PKHESK	Inf	NA	0	Inf	NA	0	NA	NA	NA	Inf	NA	0	Inf	NA	0	Inf	NA	0
103	A0A1L7NR63_T657;A0A286YD34_T23	A0A1L7NR63_T657	Sorbs1_T657	C-Cbl associated protein	S(0.869)AT(0.881)VS(0.239)PQPS(0.011)HHS(0.001)LSAGPDLTESEK	0.183273	0.807773	0.993507	-0.0917985	0.924684	0.995398	-3.17317	0.00188196	0.242571	-1.68039	0.0471976	0.661411	-0.0766439	0.92968	0.999136	0.303909	0.727268	0.999312
104	A0A1W2P6T3_S1727;A0A1W2P805_S1738;A0A1W2P6Z7_S1763;A0A1W2P731_S1821	A0A1W2P6T3_S1727	Cacna1c_S1727	Voltage-dependent L-type calcium channel subunit alpha-1C	RAS(1)FHLECLKR	-1.125	0.0264701	0.445872	-0.276533	0.500286	0.978448	-0.673209	0.116432	0.923723	0.366374	0.426236	0.92917	-0.0641566	0.887719	0.999136	-0.355208	0.440101	0.999312
105	A0A1W2P6T3_S1955;A0A1W2P805_S1966;A0A1W2P6Z7_S1991;A0A1W2P731_S2049	A0A1W2P6T3_S1955	Cacna1c_S1955	Voltage-dependent L-type calcium channel subunit alpha-1C	GRS(1)EEALADSR	0.543336	0.335789	0.919498	0.507297	0.469307	0.971711	0.283782	0.604495	0.999841	NegInf	NA	0	0.349355	0.561724	0.999136	0.185954	0.798504	0.999312
106	A0A1W2P7V9_S85;Q91YS7_S306	A0A1W2P7V9_S85	Map2k2_S85	Dual-specificity mitogen-activated protein kinase kinase 2	PRPPGRPIS(1)GHGMDSR	-1.17146	0.28909	0.892092	-1.78234	0.117291	0.766285	-2.21353	0.046191	0.729356	-1.87992	0.0834456	0.738844	-0.635262	0.384688	0.999136	0.310485	0.667078	0.999312
107	A0A1Y7VLM0_S472	A0A1Y7VLM0_S472	Cdk13_S472	Cyclin-dependent kinase 13	SQSNSNVAPGEKQT(0.03)DPS(0.906)T(0.063)PQQESSK	0.210136	0.88163	0.99762	NegInf	NA	0	NegInf	NA	0	0.0661144	0.967399	0.995791	Inf	NA	0	Inf	NA	0
108	A0A1Y7VLM0_T473	A0A1Y7VLM0_T473	Cdk13_T473	Cyclin-dependent kinase 13	SQSNSNVAPGEKQT(0.001)DPS(0.178)T(0.816)PQQES(0.003)S(0.003)K	Inf	NA	0	Inf	NA	0	Inf	NA	0	Inf	NA	0	-0.991542	0.416107	0.999136	0.848765	0.482318	0.999312
109	A0A1Y7VMI0_S28	A0A1Y7VMI0_S28	Lrrc72_S28	Leucine-rich repeat-containing 72	KVSVENALPS(0.5)S(0.5)LK	0.325584	0.780046	0.99104	0.360409	0.757406	0.992529	0.855448	0.369146	0.991195	1.13998	0.256958	0.899085	Inf	NA	0	Inf	NA	0
110	A0A1Y7VMI0_S29	A0A1Y7VMI0_S29	Lrrc72_S29	Leucine-rich repeat-containing 72	KVSVENALPS(0.5)S(0.5)LK	0.325584	0.780046	0.99104	0.360409	0.757406	0.992529	0.855448	0.369146	0.991195	1.13998	0.256958	0.899085	Inf	NA	0	Inf	NA	0
111	A0A1Y7VNP1_S418	A0A1Y7VNP1_S418	Atg2b_S418	Autophagy-related protein 2 homolog B	S(0.001)YIS(0.999)PHS(0.205)S(0.769)PS(0.025)QT(0.001)PTR	-0.211952	0.700075	0.983528	-0.473743	0.310888	0.922504	-0.283061	0.533077	0.999841	NegInf	NA	0	-0.428192	0.315285	0.999136	-0.37044	0.506401	0.999312
112	A0A1Y7VNP1_S421	A0A1Y7VNP1_S421	Atg2b_S421	Autophagy-related protein 2 homolog B	S(0.014)Y(0.021)IS(0.941)PHS(0.538)S(0.391)PS(0.086)QT(0.006)PT(0.002)R	-0.211952	0.700075	0.983528	-0.473743	0.310888	0.922504	-0.283061	0.533077	0.999841	NegInf	NA	0	-0.428192	0.315285	0.999136	-0.37044	0.506401	0.999312
113	A0A1Y7VNU2_S702;Q05DI4_S702;G5E8J4_S702;Q4KML9_S702	A0A1Y7VNU2_S702	Ptpn21_S702	Protein-tyrosine-phosphatase	S(0.031)LS(0.517)DAT(0.492)MLIHS(0.48)S(0.48)EEDEDLEEDSSREQAISAVSEPR	NA	NA	NA	NA	NA	NA	NA	NA	NA	Inf	NA	0	0.256629	0.641245	0.999136	0.327031	0.485598	0.999312
114	A0A2I3BRX9_S993	A0A2I3BRX9_S993	Ralgapa1_S993	Ral GTPase-activating protein subunit alpha-1	AKQLS(0.956)LDEHS(0.021)S(0.021)DPS(0.001)SDSLCDKEK	NegInf	NA	0	-0.294466	0.448966	0.962455	-0.422144	0.384139	0.994262	NegInf	NA	0	0.145492	0.712872	0.999136	NegInf	NA	0
115	A0A2R8VKL1_S95;A0A2R8VHM0_S124;F7B6A4_S151;F7C1U0_S113	A0A2R8VKL1_S95	Kctd17_S95	Potassium channel tetramerisation domain-containing 17	ELHS(0.588)S(0.412)PHGLSSESTR	0.795593	0.1669	0.806666	NegInf	NA	0	NegInf	NA	0	NegInf	NA	0	NegInf	NA	0	-0.0166268	0.973566	0.999312
116	A0A2R8VKL1_S96;A0A2R8VHM0_S125;F7B6A4_S152;F7C1U0_S114	A0A2R8VKL1_S96	Kctd17_S96	Potassium channel tetramerisation domain-containing 17	ELHS(0.169)S(0.831)PHGLSSESTR	NegInf	NA	0	-0.543076	0.00369699	0.173038	NegInf	NA	0	NegInf	NA	0	0.385197	0.00601849	0.999136	NegInf	NA	0
117	A0A2R8W6R9_S63;A0A2R8VI80_S103;Q8BWA4_S119;Q9JIZ5_S123	A0A2R8W6R9_S63	Tfap4_S63	Transcription factor AP4	RFIQELS(0.015)GS(0.739)S(0.246)PK	NegInf	NA	0	NegInf	NA	0	0.409151	0.413416	0.999841	NegInf	NA	0	Inf	NA	0	NA	NA	NA
118	A0A2R8W6R9_S64;A0A2R8VI80_S104;Q8BWA4_S120;Q9JIZ5_S124	A0A2R8W6R9_S64	Tfap4_S64	Transcription factor AP4	RFIQELSGS(0.006)S(0.994)PK	0.255918	0.736549	0.987086	0.33304	0.539358	0.981913	NegInf	NA	0	0.713029	0.268617	0.900288	-0.568363	0.371082	0.999136	-0.336461	0.590192	0.999312
119	A0A2U3TZ82_S34;G5E8W1_S29	A0A2U3TZ82_S34	Triobp_S34	TRIO and F-actin-binding protein	GGGLGAPRS(1)PAR	0.614346	0.094791	0.694631	0.256194	0.583306	0.983713	0.837566	0.0434245	0.725551	0.0436532	0.894195	0.988557	0.39593	0.306949	0.999136	0.165274	0.616365	0.999312
120	A0A338P6F6_S74	A0A338P6F6_S74	Hmga1_S74	High mobility group protein HMG-I/HMG-Y	T(0.033)RS(0.967)PQLQGGNQGADPR	-0.167314	0.703473	0.983548	-0.795422	0.116797	0.766285	-0.108204	0.792222	0.999841	-0.0976272	0.8121	0.984871	0.155027	0.706137	0.999136	0.00516041	0.989163	0.999312
121	A0A338P6F6_T72	A0A338P6F6_T72	Hmga1_T72	High mobility group protein HMG-I/HMG-Y	T(0.611)RS(0.389)PQLQGGNQGADPR	Inf	NA	0	Inf	NA	0	Inf	NA	0	NA	NA	NA	NA	NA	NA	NA	NA	NA
122	A0A338P6N4_S1917;A0A384DV78_S203	A0A338P6N4_S1917	Crybg3_S1917	Beta/gamma crystallin domain-containing protein 3	GYES(0.785)PT(0.205)LS(0.009)K	NA	NA	NA	NA	NA	NA	Inf	NA	0	NA	NA	NA	NA	NA	NA	Inf	NA	0
123	A0A384DV79_S38;A0A338P6G6_S38	A0A384DV79_S38	Hmga1_S38	High mobility group protein HMG-I/HMG-Y	KQPPKEPS(0.933)EVPT(0.067)PK	-0.220136	0.339851	0.920701	-0.301157	0.16427	0.821082	-0.101022	0.633012	0.999841	-0.093919	0.680843	0.977117	-0.218785	0.401504	0.999136	-0.240989	0.381081	0.999312
124	A0A384DV79_S90;Q3TE85_S101	A0A384DV79_S90	Hmga1_S90	High mobility group protein HMG-I/HMG-Y	KLKEEEEGIS(1)QES(1)S(1)EEEQ	-0.11421	0.843311	0.994431	-0.0273374	0.96225	0.997127	0.122361	0.832299	0.999841	-0.0276944	0.961757	0.995791	0.143927	0.803338	0.999136	-0.535881	0.357825	0.999312
125	A0A384DV79_S91;Q3TE85_S102	A0A384DV79_S91	Hmga1_S91	High mobility group protein HMG-I/HMG-Y	KLKEEEEGIS(1)QES(1)S(1)EEEQ	-0.11421	0.843311	0.994431	-0.0273374	0.96225	0.997127	0.122361	0.832299	0.999841	-0.0276944	0.961757	0.995791	0.143927	0.803338	0.999136	-0.535881	0.357825	0.999312
126	A0A384DV79_T42;A0A338P6G6_T42	A0A384DV79_T42	Hmga1_T42	High mobility group protein HMG-I/HMG-Y	KQPPKEPSEVPT(1)PK	-0.521314	0.355965	0.932542	-0.580847	0.273582	0.905433	-0.337281	0.547969	0.999841	-0.580114	0.274171	0.900288	-0.0803177	0.868254	0.999136	-0.27639	0.569516	0.999312
127	A1A4C2_S481;Q3ZAQ4_S828	A1A4C2_S481	Atg9a_S481	Autophagy-related protein 9	HPEPVPEEGS(1)EDELPPQVHKV	-0.205836	0.443197	0.951239	NegInf	NA	0	0.00344068	0.989499	0.999841	-0.193939	0.551083	0.949181	0.0858487	0.743805	0.999136	0.798609	0.0189759	0.999312
128	A1A5B6_S560;S4R2S6_S378;A2BD48_S535;A2VCT6_S536	A1A5B6_S560	Tbc1d25_S560	TBC1 domain family member 25	QAS(1)LDGLQQLR	-0.332544	0.462409	0.957943	-0.395929	0.413829	0.958529	-0.0423633	0.92493	0.999841	0.0236607	0.958026	0.995569	-0.146435	0.744939	0.999136	-0.103089	0.818737	0.999312
129	A2A3V1_S704	A2A3V1_S704	Akap17b_S704	A-kinase anchor protein 17B	DSQHIRKS(0.999)PVSSSLR	NegInf	NA	0	0.170596	0.836993	0.994001	0.604633	0.555128	0.999841	0.144798	0.861325	0.986266	0.44643	0.453302	0.999136	0.545945	0.413523	0.999312
130	A2A432_S149;J3QJX0_S75;E9PXY1_S75	A2A432_S149	Cul4b_S149	Cullin-4B	DS(0.067)AS(0.895)PS(0.036)T(0.002)SSFCLGVPVATSSHVPIQK	-0.172159	0.481494	0.962975	-0.139214	0.695986	0.992529	0.203301	0.463774	0.999841	-0.215374	0.344282	0.915328	0.0423293	0.850746	0.999136	-0.00363015	0.987119	0.999312
131	A2A432_T106;J3QJX0_T32;E9PXY1_T32	A2A432_T106	Cul4b_T106	Cullin-4B	SATDGNTS(0.057)T(0.134)T(0.775)PPT(0.024)S(0.01)AK	-0.404959	0.476249	0.962871	-0.421675	0.483925	0.9757	-0.916773	0.21409	0.952194	-0.530173	0.38571	0.92622	0.209496	0.722753	0.999136	-0.118927	0.839654	0.999312
132	A2A432_T140;J3QJX0_T66;E9PXY1_T66	A2A432_T140	Cul4b_T140	Cullin-4B	KLNS(0.002)S(0.002)S(0.002)S(0.002)S(0.002)S(0.002)NS(0.002)S(0.002)NEREDFDS(0.027)T(0.027)S(0.027)S(0.026)S(0.095)S(0.186)T(0.593)PPQPR	NegInf	NA	0	NegInf	NA	0	NegInf	NA	0	NegInf	NA	0	Inf	NA	0	NA	NA	NA
133	A2A4P0_S484;A2A4N9_S431;Q3UQQ4_S484;Q5DTN5_S504	A2A4P0_S484	Dhx8_S484	ATP-dependent RNA helicase DHX8	QSMDMS(1)PIK	0.138756	0.833632	0.994431	-0.0767818	0.907414	0.995322	0.802232	0.237236	0.952194	-0.95976	0.162082	0.844005	-0.232055	0.675389	0.999136	-0.216967	0.713956	0.999312
134	A2A4P5_S147	A2A4P5_S147	Ptges3l_S147	Putative protein PTGES3L	RPPPAMDDLDDDS(0.996)DS(0.004)	-0.0682674	0.896567	0.998177	-0.117445	0.813753	0.994001	-0.077194	0.883143	0.999841	-0.65868	0.221451	0.875233	-0.775627	0.113746	0.999136	-0.329564	0.532903	0.999312
135	A2A4P5_S149	A2A4P5_S149	Ptges3l_S149	Putative protein PTGES3L	RPPPAMDDLDDDS(0.095)DS(0.905)	0.315193	0.376685	0.944166	-0.491965	0.180604	0.837595	0.199424	0.611438	0.999841	-0.160375	0.647368	0.966056	0.63992	0.304031	0.999136	NegInf	NA	0
136	A2A5N8_S682	A2A5N8_S682	L3mbtl1_S682	Lethal(3)malignant brain tumor-like protein 1	KKNPS(0.026)NLS(0.974)PR	NegInf	NA	0	NegInf	NA	0	NegInf	NA	0	NegInf	NA	0	NegInf	NA	0	NegInf	NA	0
137	A2A5R2_S1518;Q3U2F2_S776	A2A5R2_S1518	Arfgef2_S1518	Brefeldin A-inhibited guanine nucleotide-exchange protein 2	HLDVDLDRQS(0.999)LS(0.265)S(0.73)IDRNAS(0.006)ER	0.112914	0.881326	0.99762	-0.14341	0.869583	0.994001	0.505172	0.529646	0.999841	0.515754	0.557573	0.949218	0.0290092	0.970961	0.999136	0.285453	0.720921	0.999312
138	A2A5R2_S1520;Q3U2F2_S778	A2A5R2_S1520	Arfgef2_S1520	Brefeldin A-inhibited guanine nucleotide-exchange protein 2	HLDVDLDRQS(0.523)LS(0.735)S(0.71)IDRNAS(0.031)ER	-0.305944	0.29805	0.898406	-0.356611	0.229202	0.879025	-0.181928	0.572984	0.999841	0.360269	0.274354	0.900288	-0.337994	0.345663	0.999136	-0.102128	0.771471	0.999312
139	A2A5R2_S1521;Q3U2F2_S779	A2A5R2_S1521	Arfgef2_S1521	Brefeldin A-inhibited guanine nucleotide-exchange protein 2	HLDVDLDRQS(0.441)LS(0.634)S(0.92)IDRNAS(0.006)ER	-0.51962	0.174612	0.808012	-0.538752	0.116538	0.766285	-0.364068	0.330013	0.989122	0.157226	0.739056	0.979858	-0.337994	0.429579	0.999136	-0.102128	0.808594	0.999312
140	A2A5R2_S218;Q3U5C3_S218;F6YCJ0_S129	A2A5R2_S218	Arfgef2_S218	Brefeldin A-inhibited guanine nucleotide-exchange protein 2	ELEKPMQSKPQS(1)PVIQAT(0.155)AGS(0.845)PK	0.620913	0.0181524	0.385419	0.211942	0.394226	0.953844	0.190787	0.442428	0.999841	0.30124	0.229636	0.880139	0.0520145	0.820003	0.999136	0.0472928	0.836083	0.999312
141	A2A5R2_S227;Q3U5C3_S227;F6YCJ0_S138	A2A5R2_S227	Arfgef2_S227	Brefeldin A-inhibited guanine nucleotide-exchange protein 2	ELEKPMQSKPQSPVIQAT(0.001)AGS(0.999)PK	0.621979	0.0148496	0.357331	0.337358	0.167425	0.821247	0.333117	0.172617	0.942586	0.597356	0.0187632	0.566746	0.283579	0.243117	0.999136	0.335916	0.169176	0.999312
142	A2A5R2_S621;Q3U5C3_S621	A2A5R2_S621	Arfgef2_S621	Brefeldin A-inhibited guanine nucleotide-exchange protein 2	RCS(0.919)VT(0.075)S(0.006)VESTVSSGTQTAIQDDPEQFEVIK	-0.111651	0.831639	0.994431	0.0261795	0.957466	0.997127	-0.144852	0.782806	0.999841	-0.0292869	0.960187	0.995791	-0.173878	0.78701	0.999136	-0.461674	0.436455	0.999312
143	A2A690_S1583;F6VP19_S726	A2A690_S1583	Tanc2_S1583	Protein TANC2	YQQETNVS(0.005)QLPGRPKS(0.916)PLS(0.079)K	0.128438	0.721745	0.987086	-0.245571	0.630947	0.983713	0.316495	0.386606	0.995394	0.161611	0.688782	0.977367	-0.45434	0.221426	0.999136	-0.0929368	0.817429	0.999312
144	A2A690_S294	A2A690_S294	Tanc2_S294	Protein TANC2	T(0.074)S(0.742)LRMPRQS(0.187)LS(0.996)GAR	0.555866	0.56377	0.972258	0.618429	0.52129	0.981913	0.382065	0.7057	0.999841	0.68101	0.480677	0.93577	-0.389294	0.760779	0.999136	0.225913	0.867557	0.999312
145	A2A690_S303	A2A690_S303	Tanc2_S303	Protein TANC2	T(0.074)S(0.742)LRMPRQS(0.187)LS(0.996)GAR	0.555866	0.56377	0.972258	0.618429	0.52129	0.981913	0.382065	0.7057	0.999841	0.68101	0.480677	0.93577	-0.389294	0.760779	0.999136	0.225913	0.867557	0.999312
146	A2A699_S421	A2A699_S421	Fam171a2_S421	Protein FAM171A2	S(0.5)AS(0.5)RPAAEPPGAR	1.09449	0.198217	0.839745	0.804615	0.260991	0.894872	0.453599	0.477872	0.999841	0.894357	0.219665	0.872603	-0.361666	0.637451	0.999136	NegInf	NA	0
147	A2A699_S423	A2A699_S423	Fam171a2_S423	Protein FAM171A2	S(0.039)AS(0.961)RPAAEPPGAR	1.06856	0.0417306	0.537824	0.973534	0.0420596	0.570456	0.463735	0.293054	0.989122	0.90039	0.0635123	0.698637	-0.0757902	0.871789	0.999136	NegInf	NA	0
148	A2A699_S666	A2A699_S666	Fam171a2_S666	Protein FAM171A2	SNSQVRHS(1)YIDLQAGSGGR	0.090191	0.791075	0.991327	0.265254	0.438861	0.962389	0.126931	0.690524	0.999841	0.344758	0.285294	0.904395	0.194833	0.510603	0.999136	0.0145486	0.960613	0.999312
149	A2A699_S785	A2A699_S785	Fam171a2_S785	Protein FAM171A2	RDS(0.877)LT(0.116)S(0.006)PEDELGAEVGDEAGDKK	NegInf	NA	0	NegInf	NA	0	NegInf	NA	0	NegInf	NA	0	NA	NA	NA	Inf	NA	0
150	A2A6A1_S1013	A2A6A1_S1013	Gpatch8_S1013	G patch domain-containing protein 8	KGS(1)WGHES(1)PEERR	0.197739	0.603918	0.978181	0.131005	0.72994	0.992529	0.0271173	0.939387	0.999841	-1.35425	0.0110363	0.466851	0.249508	0.386531	0.999136	0.0144285	0.954368	0.999312
151	A2A6A1_S1018	A2A6A1_S1018	Gpatch8_S1018	G patch domain-containing protein 8	KGS(1)WGHES(1)PEERR	-0.468417	0.443764	0.951239	0.253023	0.677769	0.989098	-0.235005	0.699483	0.999841	-0.637644	0.299684	0.909172	-0.630196	0.305238	0.999136	-0.454059	0.457692	0.999312
152	A2A6A1_S1037	A2A6A1_S1037	Gpatch8_S1037	G patch domain-containing protein 8	S(0.52)QS(0.48)PHYFQSGR	Inf	NA	0	Inf	NA	0	NA	NA	NA	Inf	NA	0	Inf	NA	0	Inf	NA	0
153	A2A6A1_S1039	A2A6A1_S1039	Gpatch8_S1039	G patch domain-containing protein 8	S(0.001)QS(0.999)PHYFQSGR	-0.304996	0.268417	0.881577	-0.118112	0.664766	0.987145	-0.225791	0.409887	0.999841	-0.146527	0.591253	0.952934	0.0593579	0.827349	0.999136	-0.042937	0.874611	0.999312
154	A2A6A1_S1179	A2A6A1_S1179	Gpatch8_S1179	G patch domain-containing protein 8	KCEES(0.001)GLERGEEQEHS(0.999)EPEEGSPR	0.0575269	0.849917	0.996165	0.436473	0.190481	0.842022	0.27716	0.398612	0.996944	0.352839	0.285689	0.904395	-0.17019	0.577193	0.999136	0.0919583	0.800295	0.999312
155	A2A6A1_S648;A0PJ58_S373	A2A6A1_S648	Gpatch8_S648	G patch domain-containing protein 8	VDEPASGAACSSLNKQEPGGS(0.028)HMS(0.896)ET(0.074)EDT(0.002)GR	-0.54595	0.0745258	0.640361	-0.689112	0.0509106	0.592071	NegInf	NA	0	NegInf	NA	0	-1.12568	0.0251822	0.999136	0.26566	0.510559	0.999312
156	A2A6A1_S735	A2A6A1_S735	Gpatch8_S735	G patch domain-containing protein 8	S(0.001)EPPGS(0.168)GS(0.831)PAPPR	Inf	NA	0	NA	NA	NA	NA	NA	NA	NA	NA	NA	Inf	NA	0	NA	NA	NA
157	A2A6A1_S980	A2A6A1_S980	Gpatch8_S980	G patch domain-containing protein 8	S(0.029)RS(0.734)T(0.18)T(0.045)AHS(0.011)WQR	-0.620912	0.0283671	0.451163	NegInf	NA	0	-0.0278796	0.869537	0.999841	NegInf	NA	0	-0.292074	0.277338	0.999136	-0.863556	0.0296305	0.999312
158	A2A6P4_S62	A2A6P4_S62	Fam104a_S62	Family with sequence similarity 104, member A	RS(1)PS(1)PAAMSER	0.162189	0.700093	0.983528	0.549462	0.295126	0.920166	0.885828	0.101379	0.895977	0.484718	0.469644	0.935581	0.392019	0.450668	0.999136	0.482098	0.297509	0.999312
159	A2A6P4_S64	A2A6P4_S64	Fam104a_S64	Family with sequence similarity 104, member A	RS(1)PS(1)PAAMSER	0.162189	0.700093	0.983528	0.549462	0.295126	0.920166	0.885828	0.101379	0.895977	0.484718	0.469644	0.935581	0.392019	0.450668	0.999136	0.482098	0.297509	0.999312
160	A2A6T1_S179;B2RWR4_S179;B7ZMV4_S180	A2A6T1_S179	Cdr2l_S179	Cerebellar degeneration-related protein 2-like	LHS(0.014)S(0.926)S(0.06)LELGPRPLEQENER	-0.0561078	0.824945	0.994431	-0.167171	0.511594	0.980215	0.0979056	0.699824	0.999841	-0.0752209	0.766913	0.981432	0.102787	0.685685	0.999136	0.0745412	0.768955	0.999312
161	A2A6T1_T154;B2RWR4_T154;B7ZMV4_T154	A2A6T1_T154	Cdr2l_T154	Cerebellar degeneration-related protein 2-like	RRT(0.995)IHT(0.005)FPCLK	0.0043153	0.991993	0.999718	0.514512	0.341442	0.945946	0.224083	0.605126	0.999841	0.057212	0.884198	0.988557	0.193545	0.624417	0.999136	0.277517	0.485816	0.999312
162	A2A791_S1182;F6VYE2_S842	A2A791_S1182	Zmym4_S1182	Zinc finger MYM-type protein 4	KKS(1)VVPVEPR	-0.739856	0.469282	0.961063	1.70627	0.0498296	0.585925	NegInf	NA	0	1.69401	0.0510916	0.671838	NegInf	NA	0	2.47333	0.0165616	0.999312
163	A2A791_S121	A2A791_S121	Zmym4_S121	Zinc finger MYM-type protein 4	RAAHQES(1)DNENEIQIQNQLKK	NegInf	NA	0	-0.435014	0.121089	0.766285	-0.489995	0.149861	0.932068	-0.612652	0.0391956	0.661411	0.101003	0.638048	0.999136	0.322823	0.154171	0.999312
164	A2A791_S161	A2A791_S161	Zmym4_S161	Zinc finger MYM-type protein 4	DFCLVRENS(0.994)KET(0.006)FSGK	-0.921163	0.0782186	0.650371	-0.0954465	0.843009	0.994001	-0.16093	0.683555	0.999841	-0.310137	0.4374	0.931412	-0.23801	0.435268	0.999136	-0.583933	0.0741164	0.999312
165	A2A7S7_S28	A2A7S7_S28	Yars_S28	Tyrosine--tRNA ligase	GCRLS(0.968)AGNRDS(0.03)GAMGDAPS(0.002)PEEK	0.205087	0.434171	0.951239	0.152935	0.629012	0.983713	0.0167943	0.957318	0.999841	-0.181358	0.487052	0.93577	0.0938355	0.715532	0.999136	0.566845	0.0403007	0.999312
166	A2A7S8_S159	A2A7S8_S159	Kiaa1522_S159	Uncharacterized protein KIAA1522	RS(0.609)T(0.391)VLGLPQHVQK	0.730161	0.0803612	0.657944	0.577737	0.107238	0.763474	0.608216	0.107646	0.911539	0.634245	0.0795421	0.720913	0.883086	0.0252679	0.999136	0.468405	0.161329	0.999312
167	A2A7S8_S325	A2A7S8_S325	Kiaa1522_S325	Uncharacterized protein KIAA1522	CSLLS(0.178)AS(0.706)PAS(0.116)VR	Inf	NA	0	Inf	NA	0	Inf	NA	0	Inf	NA	0	-0.0160554	0.956503	0.999136	-0.511634	0.27372	0.999312
168	A2A7S8_S345	A2A7S8_S345	Kiaa1522_S345	Uncharacterized protein KIAA1522	FSSAS(0.047)S(0.168)PRPRS(0.785)R	0.935249	0.570687	0.972258	1.20112	0.367629	0.950665	0.934169	0.477378	0.999841	1.25416	0.452013	0.935581	-0.357254	0.800256	0.999136	-3.33137	0.0906836	0.999312
169	A2A7S8_S402	A2A7S8_S402	Kiaa1522_S402	Uncharacterized protein KIAA1522	GS(0.997)PS(0.003)GGSTAETSDTASIR	Inf	NA	0	Inf	NA	0	Inf	NA	0	NA	NA	NA	-0.191204	0.740502	0.999136	-0.328927	0.431034	0.999312
170	A2A7S8_S543	A2A7S8_S543	Kiaa1522_S543	Uncharacterized protein KIAA1522	GLAVAPAS(1)PGKAQPPKPDR	-0.10898	0.565186	0.972258	-0.289353	0.113593	0.766285	0.267365	0.167727	0.942586	-0.0469292	0.803651	0.984456	-0.119675	0.528046	0.999136	-0.138985	0.434782	0.999312
171	A2A7S8_S838	A2A7S8_S838	Kiaa1522_S838	Uncharacterized protein KIAA1522	ALS(0.601)GRAS(0.365)PVT(0.034)APS(0.001)SGLHAAVR	Inf	NA	0	Inf	NA	0	Inf	NA	0	Inf	NA	0	-0.260701	0.614039	0.999136	-0.656534	0.233912	0.999312
172	A2A7S8_S842	A2A7S8_S842	Kiaa1522_S842	Uncharacterized protein KIAA1522	ALS(0.239)GRAS(0.712)PVT(0.044)APS(0.003)S(0.001)GLHAAVR	NA	NA	NA	NA	NA	NA	Inf	NA	0	NA	NA	NA	0.323602	NA	NA	0.426522	NA	NA
173	A2A7S8_S883	A2A7S8_S883	Kiaa1522_S883	Uncharacterized protein KIAA1522	AS(0.001)S(0.001)LAAS(0.001)ES(0.001)PAS(0.004)ALPT(0.004)GIPEAEPRS(0.969)PQS(0.861)PAS(0.157)K	Inf	NA	0	Inf	NA	0	Inf	NA	0	NA	NA	NA	NA	NA	NA	NA	NA	NA
174	A2A7S8_S886	A2A7S8_S886	Kiaa1522_S886	Uncharacterized protein KIAA1522	AS(0.001)S(0.001)LAAS(0.001)ES(0.001)PAS(0.004)ALPT(0.004)GIPEAEPRS(0.969)PQS(0.861)PAS(0.157)K	Inf	NA	0	Inf	NA	0	Inf	NA	0	NA	NA	NA	NA	NA	NA	NA	NA	NA
175	A2A7S8_S909	A2A7S8_S909	Kiaa1522_S909	Uncharacterized protein KIAA1522	KLQLERPVS(1)PEAQADLQR	-0.0280269	0.901484	0.998177	0.125977	0.579113	0.983713	0.204615	0.37015	0.991195	0.106683	0.638239	0.964322	-0.0873566	0.700026	0.999136	0.224509	0.326275	0.999312
176	A2A7S8_S959	A2A7S8_S959	Kiaa1522_S959	Uncharacterized protein KIAA1522	KPS(0.001)VGVPPPS(0.94)PS(0.06)LPR	-0.340403	0.279626	0.889326	-0.3865	0.175697	0.830679	0.0933383	0.734977	0.999841	-0.497599	0.214916	0.872011	0.253916	0.363919	0.999136	0.0986038	0.720706	0.999312
177	A2A7S8_S961	A2A7S8_S961	Kiaa1522_S961	Uncharacterized protein KIAA1522	KPSVGVPPPS(0.36)PS(0.64)LPR	0.668269	0.307134	0.903874	0.635999	0.328674	0.935655	1.06	0.131207	0.932068	-0.0583705	0.924759	0.992398	-1.18191	0.100564	0.999136	0.596694	0.419589	0.999312
178	A2A7S8_T137	A2A7S8_T137	Kiaa1522_T137	Uncharacterized protein KIAA1522	RGS(0.415)T(0.585)FRPHDSFPK	0.793648	0.289247	0.892092	-0.644424	0.373689	0.951834	0.202026	0.765218	0.999841	0.512351	0.347119	0.917789	Inf	NA	0	Inf	NA	0
179	A2A7S8_T160	A2A7S8_T160	Kiaa1522_T160	Uncharacterized protein KIAA1522	RS(0.243)T(0.757)VLGLPQHVQK	Inf	NA	0	NA	NA	NA	NA	NA	NA	NA	NA	NA	0.933766	0.209309	0.999136	NegInf	NA	0
180	A2AAE1_S1355;A0A1D5RMC4_S1355	A2AAE1_S1355	Kiaa1109_S1355	Uncharacterized protein KIAA1109	SDENVLDS(1)PKQRR	Inf	NA	0	Inf	NA	0	Inf	NA	0	Inf	NA	0	0.187239	0.734149	0.999136	0.234389	0.654605	0.999312
181	A2AAE1_S2755;A0A1D5RMC4_S2756	A2AAE1_S2755	Kiaa1109_S2755	Uncharacterized protein KIAA1109	VVFENEQDNNS(0.965)LT(0.035)K	Inf	NA	0	Inf	NA	0	Inf	NA	0	Inf	NA	0	0.115118	0.546412	0.999136	0.0196661	0.911794	0.999312
182	A2AAY5_S291;B9EJ37_S291	A2AAY5_S291	Sh3pxd2b_S291	SH3 and PX domain-containing protein 2B	LGPS(0.056)S(0.927)PAHS(0.017)GALDLDGVSR	NA	NA	NA	NA	NA	NA	NA	NA	NA	Inf	NA	0	NegInf	NA	0	NegInf	NA	0
183	A2AAY5_S339;B9EJ37_S339	A2AAY5_S339	Sh3pxd2b_S339	SH3 and PX domain-containing protein 2B	LVPDGDVKQRS(1)PK	0.604397	0.463511	0.957943	0.288763	0.706805	0.992529	0.459045	0.550855	0.999841	0.253385	0.741256	0.979858	0.513283	0.472112	0.999136	0.229852	0.746287	0.999312
184	A2AAY5_S769;B9EJ37_S769	A2AAY5_S769	Sh3pxd2b_S769	SH3 and PX domain-containing protein 2B	KT(0.011)S(0.035)S(0.05)S(0.903)PLS(0.001)CRPLPEVR	-0.163366	0.536492	0.972258	-0.226678	0.570161	0.983709	0.159595	0.545834	0.999841	-0.0341653	0.90322	0.988557	-0.0718021	0.784898	0.999136	0.0953863	0.734634	0.999312
185	A2ACV6_S173	A2ACV6_S173	Soga1_S173	Protein SOGA1	TGQPPQPAQS(0.001)GQQPPRPPAS(0.989)PDEPS(0.007)VAAS(0.001)S(0.001)VGSSR	0.11748	0.535995	0.972258	-0.00300853	0.987286	0.999842	0.292198	0.13398	0.932068	0.289832	0.136964	0.810467	-0.0155304	0.915438	0.999136	-0.169183	0.256059	0.999312
186	A2ADZ6_S3;Q4FJZ2_S3	A2ADZ6_S3	Kpna6_S3	Importin subunit alpha	AS(1)PGKDNYR	Inf	NA	0	NA	NA	NA	NA	NA	NA	Inf	NA	0	-0.982652	NA	NA	-0.359205	NA	NA
187	A2AEV7_S357	A2AEV7_S357	Ccdc120_S357	Coiled-coil domain-containing protein 120	S(0.061)NS(0.731)S(0.208)EALLVDR	NA	NA	NA	NA	NA	NA	NA	NA	NA	NA	NA	NA	Inf	NA	0	Inf	NA	0
188	A2AEX8_S10;A2AEX7_S10	A2AEX8_S10	Fhl1_S10	Four and a half LIM domains protein 1	ASQRHS(0.028)GPS(0.968)S(0.004)YK	0.544381	0.477426	0.962975	0.0842459	0.914557	0.995322	NegInf	NA	0	0.658551	0.482488	0.93577	NegInf	NA	0	NegInf	NA	0
189	A2AEX8_S7;A2AEX7_S7	A2AEX8_S7	Fhl1_S7	Four and a half LIM domains protein 1	ASQRHS(1)GPSSYK	-0.960654	0.250114	0.871896	-0.00873263	0.990857	0.999873	-1.13217	0.146719	0.932068	-0.202667	0.790437	0.981585	-0.708354	0.357137	0.999136	-1.36909	0.0823925	0.999312
190	A2AF47_S12	A2AF47_S12	Dock11_S12	Dedicator of cytokinesis protein 11	RLS(1)KPGTAAELR	-0.062948	0.837898	0.994431	0.120019	0.696856	0.992529	0.00523006	0.986432	0.999841	0.10469	0.781244	0.981432	-0.0851464	0.782074	0.999136	-0.22948	0.45843	0.999312
191	A2AF47_S1237;A2AF67_S1066;A0A2X0U2I4_S1172	A2AF47_S1237	Dock11_S1237	Dedicator of cytokinesis protein 11	REDS(0.917)RGS(0.083)LIPEGATGFPDPGSTSENTR	-0.0701842	0.891333	0.99762	-0.220589	0.62349	0.983713	-0.272417	0.546563	0.999841	0.0543501	0.902754	0.988557	-0.487835	0.256798	0.999136	-0.0772175	0.849325	0.999312
192	A2AF47_S1240;A2AF67_S1069;A0A2X0U2I4_S1175	A2AF47_S1240	Dock11_S1240	Dedicator of cytokinesis protein 11	REDS(0.16)RGS(0.84)LIPEGATGFPDPGSTSENTR	-0.011821	0.976741	0.999718	-0.570567	0.0710612	0.670553	-0.27928	0.34274	0.989122	-0.215564	0.459324	0.935581	-0.194049	0.697232	0.999136	0.02142	0.960277	0.999312
193	A2AG46_S191;Q99PB4_S191;Q9ER67_S191;Q3TFU3_S191	A2AG46_S191	Maged2_S191	MAGE family member D2	GKHPDGEEDGNS(1)DQSQASEATGGR	0.0452935	0.921085	0.998472	0.198253	0.665153	0.987145	0.340695	0.458739	0.999841	-0.0412362	0.928132	0.993321	0.246886	0.590304	0.999136	0.390112	0.397063	0.999312
194	A2AG46_S194;Q99PB4_S194;Q9ER67_S194;Q3TFU3_S194	A2AG46_S194	Maged2_S194	MAGE family member D2	GKHPDGEEDGNS(0.999)DQS(0.992)QAS(0.009)EATGGR	NegInf	NA	0	NegInf	NA	0	-0.362793	0.466053	0.999841	NegInf	NA	0	-0.832693	0.199472	0.999136	-0.333908	0.557204	0.999312
195	A2AG46_S218;Q99PB4_S218;Q9ER67_S218;Q3TFU3_S218	A2AG46_S218	Maged2_S218	MAGE family member D2	RAS(1)RGPIAFWAR	NA	NA	NA	NA	NA	NA	NA	NA	NA	Inf	NA	0	1.02102	0.247829	0.999136	0.417795	0.503459	0.999312
196	A2AG46_T121;Q99PB4_T121;Q9ER67_T121;Q3TFU3_T121	A2AG46_T121	Maged2_T121	MAGE family member D2	SDLQAMTMPT(0.037)T(0.852)PT(0.111)KK	1.30956	0.173493	0.808012	0.160225	0.862857	0.994001	-0.214984	0.789155	0.999841	-0.374407	0.687252	0.977367	-0.104997	0.889714	0.999136	-0.620622	0.418334	0.999312
197	A2AG46_T97;Q99PB4_T97;Q9ER67_T97;Q3TFU3_T97	A2AG46_T97	Maged2_T97	MAGE family member D2	ATEVSKAPEASEAAAT(0.002)QAS(0.022)PT(0.028)T(0.028)QLS(0.092)ET(0.092)QVLAT(0.691)ENKS(0.043)PAADT(0.003)K	NA	NA	NA	NA	NA	NA	NA	NA	NA	NA	NA	NA	1.39376	0.515434	0.999136	1.32888	0.530565	0.999312
198	A2AG58_S205	A2AG58_S205	Bclaf3_S205	BCLAF1 and THRAP3 family member 3	VQEES(0.03)Y(0.016)PQS(0.953)PR	NegInf	NA	0	0.541742	0.110897	0.764478	0.302762	0.400647	0.998657	0.392459	0.188629	0.858603	-0.658306	0.0636123	0.999136	-0.51614	0.0720236	0.999312
199	A2AG58_S307	A2AG58_S307	Bclaf3_S307	BCLAF1 and THRAP3 family member 3	HHKLS(0.986)ES(0.014)EQDFPDGR	Inf	NA	0	Inf	NA	0	Inf	NA	0	NA	NA	NA	Inf	NA	0	Inf	NA	0
200	A2AG58_S410	A2AG58_S410	Bclaf3_S410	BCLAF1 and THRAP3 family member 3	QFDT(0.017)S(0.983)PKPEEK	0.120911	0.809384	0.993777	-0.118111	0.81371	0.994001	-0.170124	0.71416	0.999841	-0.313079	0.501851	0.936372	-0.00309191	0.99468	0.999136	0.0601402	0.896838	0.999312
201	A2AG58_S78	A2AG58_S78	Bclaf3_S78	BCLAF1 and THRAP3 family member 3	S(0.001)Y(0.001)VNRS(0.999)PS(0.999)PNVKPVEK	0.166703	0.501454	0.965075	-0.0216547	0.938284	0.996817	-0.0292685	0.898027	0.999841	0.156128	0.496555	0.936372	0.104188	0.649009	0.999136	0.104368	0.648446	0.999312
202	A2AG58_S80	A2AG58_S80	Bclaf3_S80	BCLAF1 and THRAP3 family member 3	SY(0.001)VNRS(0.999)PS(1)PNVKPVEK	0.166703	0.501454	0.965075	-0.0216547	0.938284	0.996817	-0.0292685	0.898027	0.999841	0.156128	0.496555	0.936372	0.104188	0.649009	0.999136	0.104368	0.648446	0.999312
203	A2AG58_T409	A2AG58_T409	Bclaf3_T409	BCLAF1 and THRAP3 family member 3	QFDT(0.846)S(0.154)PKPEEK	Inf	NA	0	Inf	NA	0	NA	NA	NA	NA	NA	NA	NA	NA	NA	NA	NA	NA
204	A2AGH6_S636;A2AGH8_S636;A2AGH9_S636	A2AGH6_S636	Med12_S636	Mediator of RNA polymerase II transcription subunit 12	GDLAFGAPGPRPPS(0.999)PFDDPT(0.001)DDPERK	NegInf	NA	0	NegInf	NA	0	-0.794326	0.184955	0.947424	-0.0965521	0.853517	0.986266	0.259738	0.582107	0.999136	-0.578154	0.2846	0.999312
205	A2AH75_S1138	A2AH75_S1138	Kif1b_S1138	Kinesin-like protein KIF1B	RQFS(1)APNLK	0.32584	0.0642725	0.613734	0.281851	0.0824367	0.709921	0.26508	0.101119	0.895977	0.290048	0.0744435	0.708823	0.0414554	0.791775	0.999136	0.084421	0.591729	0.999312
206	A2AH75_T1129	A2AH75_T1129	Kif1b_T1129	Kinesin-like protein KIF1B	QT(0.002)DKPSHCNQFVT(0.998)PPR	NegInf	NA	0	-0.92525	NA	NA	NegInf	NA	0	0.136877	NA	NA	-0.018476	NA	NA	NegInf	NA	0
207	A2AHC3_S1069;A0A0A0MQE5_S1069	A2AHC3_S1069	Camsap1_S1069	Calmodulin-regulated spectrin-associated protein 1	APVHFVEPLS(0.999)PT(0.001)GVPGHR	1.18475	0.00218676	0.14161	0.972171	0.00881082	0.28352	0.535402	0.121706	0.929239	0.775496	0.041344	0.661411	0.765936	0.0929797	0.999136	0.178627	0.655073	0.999312
208	A2AHC3_S1133;A0A0A0MQE5_S1133	A2AHC3_S1133	Camsap1_S1133	Calmodulin-regulated spectrin-associated protein 1	SLPPS(0.042)T(0.042)HPRS(0.743)PS(0.173)DPGGELPEK	0.743644	0.132847	0.774785	0.276726	0.523647	0.981913	0.704655	0.151156	0.932068	0.716643	0.145289	0.824189	0.106474	0.774221	0.999136	-0.39537	0.396011	0.999312
209	A2AHC3_S1353;A0A0A0MQE5_S1353	A2AHC3_S1353	Camsap1_S1353	Calmodulin-regulated spectrin-associated protein 1	S(1)VHREESYSDSGTK	-2.1295	0.270351	0.885491	-2.01075	0.337815	0.942691	-0.388914	0.849113	0.999841	-0.0712072	0.977287	0.997364	-0.887592	0.665528	0.999136	-0.356125	0.848653	0.999312
210	A2AHC3_S469;A0A0A0MQE5_S469;A2AHC4_S489	A2AHC3_S469	Camsap1_S469	Calmodulin-regulated spectrin-associated protein 1	NRPVS(0.875)QPT(0.063)S(0.063)FALHHAASCDVDPSSGDSVSLAR	0.651907	0.081489	0.663212	0.716283	0.0471346	0.57748	0.31615	0.345158	0.989122	0.628153	0.0679428	0.702353	-0.0175986	0.945877	0.999136	0.0166148	0.961897	0.999312
211	A2AHC3_S499;A0A0A0MQE5_S499;A2AHC4_S519	A2AHC3_S499	Camsap1_S499	Calmodulin-regulated spectrin-associated protein 1	S(0.063)IS(0.851)KDS(0.064)LAS(0.022)NIIHLTPQNQPHPSAGK	1.923	0.000514	0.0796026	1.41345	0.00134037	0.0947194	NegInf	NA	0	1.52375	0.000869	0.159558	-0.119765	0.557514	0.999136	0.396997	0.12043	0.999312
212	A2AHC3_S502;A0A0A0MQE5_S502;A2AHC4_S522	A2AHC3_S502	Camsap1_S502	Calmodulin-regulated spectrin-associated protein 1	S(0.035)IS(0.312)KDS(0.638)LAS(0.015)NIIHLTPQNQPHPSAGK	NA	NA	NA	NA	NA	NA	Inf	NA	0	NA	NA	NA	NegInf	NA	0	NegInf	NA	0
213	A2AHC3_S553;A0A0A0MQE5_S553;A2AHC4_S573	A2AHC3_S553	Camsap1_S553	Calmodulin-regulated spectrin-associated protein 1	TDVS(0.003)PPS(0.997)PQMPR	Inf	NA	0	Inf	NA	0	Inf	NA	0	Inf	NA	0	Inf	NA	0	Inf	NA	0
214	A2AHC3_S560;A0A0A0MQE5_S560;A2AHC4_S580	A2AHC3_S560	Camsap1_S560	Calmodulin-regulated spectrin-associated protein 1	T(0.234)S(0.766)PQAPGLVASIR	-0.16532	0.690863	0.983095	-0.0773589	0.852175	0.994001	-0.402718	0.336774	0.989122	-0.0561946	0.892305	0.988557	0.131217	0.733032	0.999136	0.121334	0.752409	0.999312
215	A2AHC3_S569;A0A0A0MQE5_S569;A2AHC4_S589	A2AHC3_S569	Camsap1_S569	Calmodulin-regulated spectrin-associated protein 1	T(0.475)S(0.525)PQAPGLVAS(0.62)IRS(0.379)PQR	NA	NA	NA	Inf	NA	0	Inf	NA	0	NA	NA	NA	Inf	NA	0	Inf	NA	0
216	A2AHC3_T1111;A0A0A0MQE5_T1111	A2AHC3_T1111	Camsap1_T1111	Calmodulin-regulated spectrin-associated protein 1	S(0.001)KT(0.999)PTPSVETLPQSR	0.463101	0.422293	0.951239	1.27109	0.0965681	0.741301	0.689885	0.280617	0.98513	0.993067	0.110155	0.767938	0.216296	0.643137	0.999136	0.498619	0.214887	0.999312
217	A2AHC3_T1113;A0A0A0MQE5_T1113	A2AHC3_T1113	Camsap1_T1113	Calmodulin-regulated spectrin-associated protein 1	S(0.006)KT(0.025)PT(0.739)PS(0.23)VETLPQSR	NegInf	NA	0	NegInf	NA	0	-0.0701683	0.628335	0.999841	0.27301	0.236206	0.883151	Inf	NA	0	NA	NA	NA
218	A2AHC3_T559;A0A0A0MQE5_T559;A2AHC4_T579	A2AHC3_T559	Camsap1_T559	Calmodulin-regulated spectrin-associated protein 1	T(0.604)S(0.396)PQAPGLVASIR	-0.0342306	0.911537	0.998177	-0.0154956	0.959884	0.997127	0.225204	0.467489	0.999841	-0.0561946	0.855314	0.986266	0.513225	0.106121	0.999136	0.0821788	0.789823	0.999312
219	A2AI08_S184	A2AI08_S184	Tprn_S184	Taperin	SLAPAS(1)PVR	0.801324	0.115874	0.745323	0.639395	0.173329	0.829107	0.187408	0.697387	0.999841	0.0837337	0.901912	0.988557	-0.214005	0.766873	0.999136	-0.0175421	0.980572	0.999312
220	A2AI08_S457	A2AI08_S457	Tprn_S457	Taperin	WQRPAS(1)PPPFLPATAEAEPAEGLGVPGLAK	-0.293332	0.453069	0.953981	-0.111239	0.773242	0.994001	-0.320922	0.462543	0.999841	0.0465311	0.931948	0.993708	-0.368612	0.40082	0.999136	-0.0133128	0.98162	0.999312
221	A2AI08_S501	A2AI08_S501	Tprn_S501	Taperin	NGQEPVRPGLPVTFIDEVDS(1)EEEAFQEAK	-0.398846	0.0203442	0.402443	-0.226561	0.159488	0.81647	-0.485256	0.00999885	0.524039	-0.282029	0.144044	0.824189	-0.776869	0.0045784	0.999136	-0.655782	0.0178749	0.999312
222	A2AIV2_S133;E9PZY8_S133;Q8CFK9_S133	A2AIV2_S133	Virma_S133	Protein virilizer homolog	VIS(0.763)HDRDS(0.237)PPPPPPPPPPPQPQPTLKR	0.966802	0.0101763	0.29659	0.911575	0.0199158	0.407822	0.754545	0.0821349	0.856719	0.245795	0.404825	0.926408	0.105153	0.785624	0.999136	0.112481	0.800985	0.999312
223	A2AIV2_S138;E9PZY8_S138;Q8CFK9_S138	A2AIV2_S138	Virma_S138	Protein virilizer homolog	VIS(0.178)HDRDS(0.822)PPPPPPPPPPPQPQPTLK	0.492171	0.388503	0.947994	0.552319	0.417446	0.958529	NegInf	NA	0	0.183003	0.745798	0.979858	0.517705	0.395976	0.999136	-0.340244	0.574272	0.999312
224	A2AIV2_S1577;E9PZY8_S1627	A2AIV2_S1577	Virma_S1577	Protein virilizer homolog	SFLS(0.013)EPS(0.651)S(0.335)PGR	Inf	NA	0	Inf	NA	0	Inf	NA	0	Inf	NA	0	0.0830505	0.705901	0.999136	0.33463	0.332485	0.999312
225	A2AIV2_S173;E9PZY8_S173;Q8CFK9_S173	A2AIV2_S173	Virma_S173	Protein virilizer homolog	HADGEKEDQFNGS(1)PPRPQPR	-0.113307	0.483758	0.962975	-0.303857	0.0684942	0.665802	-0.166744	0.305644	0.989122	-0.309907	0.0635226	0.698637	0.267027	0.106663	0.999136	0.248247	0.132231	0.999312
226	A2AJ15_S102;A2AJ14_S119;Q8BIL8_S102	A2AJ15_S102	Man1b1_S102	Endoplasmic reticulum mannosyl-oligosaccharide 1,2-alpha-mannosidase	MKQEVLPVLPAPQKES(1)AEQEGFADILSQK	-0.861415	0.0919556	0.685142	-0.473455	0.339155	0.945698	-0.548601	0.337607	0.989122	-0.360113	0.459747	0.935581	0.171299	0.661654	0.999136	-0.38232	0.433913	0.999312
227	A2AJ88_S377	A2AJ88_S377	Pnpla7_S377	Patatin-like phospholipase domain-containing protein 7	RS(0.674)CS(0.326)VPLPSNHGEVDELR	-0.660909	0.081246	0.661981	-0.691193	0.0452462	0.57748	-1.2044	0.01806	0.612674	-0.389884	0.176175	0.855433	NegInf	NA	0	-0.458701	0.170382	0.999312
228	A2AJ88_S379	A2AJ88_S379	Pnpla7_S379	Patatin-like phospholipase domain-containing protein 7	S(0.035)CS(0.965)VPLPSNHGEVDELR	0.357269	0.52027	0.972258	0.900437	0.13812	0.787068	0.416854	0.515986	0.999841	1.10951	0.0608568	0.690101	0.369745	0.563831	0.999136	0.682577	0.294078	0.999312
229	A2AJI0_S114;A8Y5P4_S114;A2AJI1_S114	A2AJI0_S114	Map7d1_S114	MAP7 domain-containing protein 1	RS(0.529)S(0.482)QPS(0.814)PT(0.092)T(0.091)VPAS(0.25)DS(0.742)PPAKQDVK	-0.251852	0.396882	0.948926	0.913428	0.0203019	0.411056	-0.233034	0.470873	0.999841	0.568707	0.172646	0.853963	-0.131085	0.681016	0.999136	-0.10597	0.78538	0.999312
230	A2AJI0_S115;A8Y5P4_S115;A2AJI1_S115	A2AJI0_S115	Map7d1_S115	MAP7 domain-containing protein 1	RS(0.036)S(0.931)QPS(0.03)PT(0.002)T(0.001)VPASDSPPAKQDVK	0.402621	0.655037	0.982233	0.000528	0.999494	0.999974	0.682114	0.415998	0.999841	0.424208	0.611371	0.959864	0.255174	0.759449	0.999136	-0.549397	0.511306	0.999312
231	A2AJI0_S118;A8Y5P4_S118;A2AJI1_S118	A2AJI0_S118	Map7d1_S118	MAP7 domain-containing protein 1	RS(0.139)S(0.864)QPS(0.93)PT(0.032)T(0.035)VPASDSPPAKQDVK	0.168781	0.720189	0.987086	-0.4223	0.373492	0.951834	-0.0773232	0.86951	0.999841	0.222574	0.636999	0.964322	0.213398	0.650887	0.999136	-0.194465	0.67995	0.999312
232	A2AJI0_S125;A8Y5P4_S125;A2AJI1_S125	A2AJI0_S125	Map7d1_S125	MAP7 domain-containing protein 1	RS(0.481)S(0.515)QPS(0.633)PT(0.186)T(0.186)VPAS(0.667)DS(0.331)PPAKQDVK	-0.266838	0.364398	0.938826	0.254441	0.288593	0.914528	NegInf	NA	0	0.144073	0.605078	0.957689	NA	NA	NA	NA	NA	NA
233	A2AJI0_S127;A8Y5P4_S127;A2AJI1_S127	A2AJI0_S127	Map7d1_S127	MAP7 domain-containing protein 1	RS(0.24)S(0.755)QPS(0.841)PT(0.084)T(0.084)VPAS(0.101)DS(0.896)PPAKQDVK	0.524498	0.412775	0.951239	0.0940664	0.88192	0.994001	0.454085	0.453952	0.999841	0.764503	0.27994	0.904201	-0.361111	0.550101	0.999136	-1.00367	0.127783	0.999312
234	A2AJI0_S256;A8Y5P4_S256	A2AJI0_S256	Map7d1_S256	MAP7 domain-containing protein 1	CSVS(1)AVNLPK	NegInf	NA	0	-0.737571	0.307679	0.921726	-1.13153	0.172839	0.942586	-0.958629	0.178648	0.856044	-0.255173	0.642106	0.999136	-0.366533	0.517712	0.999312
235	A2AJI0_S275;A8Y5P4_S275	A2AJI0_S275	Map7d1_S275	MAP7 domain-containing protein 1	LSKS(0.999)S(0.001)ATLWNSPSR	0.602252	0.242235	0.869133	0.373701	0.418746	0.958529	0.308669	0.502141	0.999841	0.454763	0.370728	0.922768	0.143837	0.773357	0.999136	0.452244	0.33116	0.999312
236	A2AJI0_S368;A8Y5P4_S336;A2AJI1_S296;F6WF36_S113	A2AJI0_S368	Map7d1_S368	MAP7 domain-containing protein 1	SAS(1)ASPLTPCSAPR	-0.668751	0.206991	0.843859	0.251925	0.618983	0.983713	-0.202941	0.571951	0.999841	0.12767	0.720484	0.977483	0.478959	0.289038	0.999136	-0.118523	0.824293	0.999312
237	A2AJI0_S401;A8Y5P4_S369;A2AJI1_S329;F6WF36_S146	A2AJI0_S401	Map7d1_S401	MAP7 domain-containing protein 1	RKPGAGGS(1)PALAR	-0.838797	0.744184	0.987287	2.69375	0.44007	0.962389	-0.446908	0.861729	0.999841	-2.02687	0.475855	0.935581	2.0668	0.427131	0.999136	0.244839	0.915002	0.999312
238	A2AJI0_S444;A8Y5P4_S412;A2AJI1_S372;F6WF36_S189	A2AJI0_S444	Map7d1_S444	MAP7 domain-containing protein 1	RQS(1)LPASIRPR	0.217545	0.69989	0.983528	-0.121407	0.79187	0.994001	0.0842331	0.840952	0.999841	0.549794	0.204373	0.871017	0.132469	0.724646	0.999136	-0.0327503	0.925654	0.999312
239	A2AJI0_S457;A8Y5P4_S425;A2AJI1_S385;F6WF36_S202	A2AJI0_S457	Map7d1_S457	MAP7 domain-containing protein 1	LST(0.014)GS(0.751)ELS(0.236)PK	0.681824	NA	NA	NegInf	NA	0	NegInf	NA	0	-0.633943	NA	NA	NA	NA	NA	NA	NA	NA
240	A2AJI0_S460;A8Y5P4_S428;A2AJI1_S388;F6WF36_S205	A2AJI0_S460	Map7d1_S460	MAP7 domain-containing protein 1	LSTGS(0.001)ELS(0.999)PK	-0.0861011	0.821603	0.994431	-0.401527	0.274708	0.907467	0.027625	0.939179	0.999841	0.176308	0.644965	0.966056	0.151413	0.609674	0.999136	0.0796806	0.787686	0.999312
241	A2AJI0_S544;A8Y5P4_S512;A2AJI1_S472;F6WF36_S289	A2AJI0_S544	Map7d1_S544	MAP7 domain-containing protein 1	AAEEKEPAAPAS(1)PAPS(1)PVPS(0.925)PT(0.075)PAQPQK	0.117916	0.837155	0.994431	-1.08112	0.0701583	0.670553	-0.508064	0.343822	0.989122	0.0288656	0.959852	0.995791	0.0104686	0.984267	0.999136	0.31388	0.556019	0.999312
242	A2AJI0_S548;A8Y5P4_S516;A2AJI1_S476;F6WF36_S293	A2AJI0_S548	Map7d1_S548	MAP7 domain-containing protein 1	AAEEKEPAAPAS(1)PAPS(1)PVPS(0.819)PT(0.182)PAQPQK	-0.176704	0.679373	0.983039	-0.234542	0.6288	0.983713	-0.532121	0.188102	0.947424	-0.125453	0.76893	0.981432	-0.0207306	0.961238	0.999136	0.382141	0.375373	0.999312
243	A2AJI0_S552;A8Y5P4_S520;A2AJI1_S480;F6WF36_S297	A2AJI0_S552	Map7d1_S552	MAP7 domain-containing protein 1	AAEEKEPAAPAS(1)PAPS(1)PVPS(0.925)PT(0.075)PAQPQK	0.0263281	0.948058	0.999718	-0.282443	0.534277	0.981913	-0.329089	0.389314	0.995595	0.131772	0.77084	0.981432	-0.146718	0.698574	0.999136	-0.117213	0.756846	0.999312
244	A2AJI0_S78;A8Y5P4_S78;A2AJI1_S78	A2AJI0_S78	Map7d1_S78	MAP7 domain-containing protein 1	QLPLEPGNPT(0.132)GQIS(0.868)PQPAPPQEECPSSEAK	-0.154607	0.191341	0.830058	NegInf	NA	0	-0.137432	0.22612	0.952194	0.0884575	0.437062	0.931412	NegInf	NA	0	NegInf	NA	0
245	A2AJI0_T455;A8Y5P4_T423;A2AJI1_T383;F6WF36_T200	A2AJI0_T455	Map7d1_T455	MAP7 domain-containing protein 1	LS(0.091)T(0.826)GS(0.082)ELSPK	-0.325731	0.5306	0.972258	-0.115259	0.81642	0.994001	-0.38055	0.491079	0.999841	0.76192	0.248127	0.895529	NegInf	NA	0	0.394511	0.475893	0.999312
246	A2AJI0_T49;A8Y5P4_T49;A2AJI1_T49	A2AJI0_T49	Map7d1_T49	MAP7 domain-containing protein 1	IPQEPRPSPEGDPSPPPPPT(0.003)PMS(0.022)ALVPDT(0.978)PPDT(0.997)PPALK	Inf	NA	0	NA	NA	NA	NA	NA	NA	NA	NA	NA	1.43045	0.501101	0.999136	NegInf	NA	0
247	A2AJI0_T53;A8Y5P4_T53;A2AJI1_T53	A2AJI0_T53	Map7d1_T53	MAP7 domain-containing protein 1	IPQEPRPSPEGDPSPPPPPT(0.003)PMS(0.022)ALVPDT(0.978)PPDT(0.997)PPALK	Inf	NA	0	NA	NA	NA	NA	NA	NA	NA	NA	NA	1.43045	0.501101	0.999136	NegInf	NA	0
248	A2AJI0_T554;A8Y5P4_T522;A2AJI1_T482;F6WF36_T299	A2AJI0_T554	Map7d1_T554	MAP7 domain-containing protein 1	AAEEKEPAAPAS(1)PAPS(0.989)PVPS(0.271)PT(0.74)PAQPQK	NegInf	NA	0	NegInf	NA	0	NegInf	NA	0	0.225113	NA	NA	NA	NA	NA	Inf	NA	0
249	A2AJI0_T74;A8Y5P4_T74;A2AJI1_T74	A2AJI0_T74	Map7d1_T74	MAP7 domain-containing protein 1	QLPLEPGNPT(0.772)GQIS(0.228)PQPAPPQEECPSSEAK	Inf	NA	0	NA	NA	NA	Inf	NA	0	Inf	NA	0	-0.91849	0.019092	0.999136	-0.650654	0.0370031	0.999312
250	A2AJP5_S7	A2AJP5_S7	Tmem67_S7	Meckelin	ET(0.003)T(0.003)LPS(0.994)GPDKPMHR	NegInf	NA	0	0.100991	0.840111	0.994001	-0.0848384	0.835589	0.999841	NegInf	NA	0	0.186758	0.651426	0.999136	0.268488	0.5978	0.999312
251	A2AJT4_S211;A2AJT3_S211;Q3TV92_S211;B2RUA1_S211	A2AJT4_S211	Pnisr_S211	Arginine/serine-rich protein PNISR	QRS(1)PIALPVKQEPPQIDAVK	0.312545	0.524818	0.972258	0.668622	0.180124	0.837595	0.466304	0.345226	0.989122	0.618199	0.213997	0.872011	0.0956255	0.845137	0.999136	-0.0332027	0.945909	0.999312
252	A2AJT4_S286;A2AJT3_S286;Q3TV92_S286;B2RUA1_S286	A2AJT4_S286	Pnisr_S286	Arginine/serine-rich protein PNISR	S(0.643)KFDS(0.357)DEEDEDAENLEAVSSGK	Inf	NA	0	Inf	NA	0	NA	NA	NA	NA	NA	NA	NegInf	NA	0	NegInf	NA	0
253	A2AJT4_S290;A2AJT3_S290;Q3TV92_S290;B2RUA1_S290	A2AJT4_S290	Pnisr_S290	Arginine/serine-rich protein PNISR	SKFDS(1)DEEDEDAENLEAVSSGK	1.81503	4.69e-05	0.0158643	0.680004	0.0617366	0.643544	1.56793	0.000112657	0.0568185	0.844659	0.0164451	0.53279	Inf	NA	0	Inf	NA	0
254	A2AJT4_S311;A2AJT3_S311;Q3TV92_S311;B2RUA1_S311	A2AJT4_S311	Pnisr_S311	Arginine/serine-rich protein PNISR	VT(0.521)RS(0.521)PS(0.953)PAPQEEHS(0.575)EPEMT(0.392)EEEKEY(0.036)QMMLLT(0.002)K	NA	NA	NA	NA	NA	NA	Inf	NA	0	NA	NA	NA	NA	NA	NA	NA	NA	NA
255	A2AJT4_S313;A2AJT3_S313;Q3TV92_S313;B2RUA1_S313	A2AJT4_S313	Pnisr_S313	Arginine/serine-rich protein PNISR	VT(0.521)RS(0.521)PS(0.953)PAPQEEHS(0.575)EPEMT(0.392)EEEKEY(0.036)QMMLLT(0.002)K	NA	NA	NA	NA	NA	NA	Inf	NA	0	NA	NA	NA	NA	NA	NA	NA	NA	NA
256	A2AJT4_S321;A2AJT3_S321;Q3TV92_S321;B2RUA1_S321	A2AJT4_S321	Pnisr_S321	Arginine/serine-rich protein PNISR	VT(0.521)RS(0.521)PS(0.953)PAPQEEHS(0.575)EPEMT(0.392)EEEKEY(0.036)QMMLLT(0.002)K	NA	NA	NA	NA	NA	NA	Inf	NA	0	NA	NA	NA	NA	NA	NA	NA	NA	NA
257	A2AJT4_T309;A2AJT3_T309;Q3TV92_T309;B2RUA1_T309	A2AJT4_T309	Pnisr_T309	Arginine/serine-rich protein PNISR	VT(0.521)RS(0.521)PS(0.953)PAPQEEHS(0.575)EPEMT(0.392)EEEKEY(0.036)QMMLLT(0.002)K	NA	NA	NA	NA	NA	NA	Inf	NA	0	NA	NA	NA	NA	NA	NA	NA	NA	NA
258	A2AJW4_S54	A2AJW4_S54	Ppp1r3d_S54	Protein phosphatase 1, regulatory subunit 3D	S(0.029)RS(0.967)LPT(0.054)S(0.95)PERR	Inf	NA	0	Inf	NA	0	Inf	NA	0	Inf	NA	0	-0.223646	0.787333	0.999136	-0.960193	0.246263	0.999312
259	A2AJW4_S58	A2AJW4_S58	Ppp1r3d_S58	Protein phosphatase 1, regulatory subunit 3D	S(0.029)RS(0.967)LPT(0.054)S(0.95)PERR	Inf	NA	0	Inf	NA	0	Inf	NA	0	Inf	NA	0	-0.223646	0.787333	0.999136	-0.960193	0.246263	0.999312
260	A2ALS7_S230	A2ALS7_S230	Rap1gap_S230	Rap1 GTPase-activating protein 1	RGSALGIGAVEESLIVPGKS(0.804)PT(0.196)R	NA	NA	NA	Inf	NA	0	NA	NA	NA	Inf	NA	0	NA	NA	NA	Inf	NA	0
261	A2ALU4_S1165;A7TU71_S1171	A2ALU4_S1165	Shroom2_S1165	Protein Shroom2	DS(0.001)CS(0.188)S(0.804)PPS(0.007)LNYGK	NegInf	NA	0	-0.337438	0.660367	0.986546	NegInf	NA	0	-0.0807348	0.896295	0.988557	NegInf	NA	0	-0.317715	0.66078	0.999312
262	A2ALU4_S140;A7TU71_S140	A2ALU4_S140	Shroom2_S140	Protein Shroom2	YFDVHPEPAASLFLNT(0.004)S(0.041)GS(0.715)PS(0.24)WK	Inf	NA	0	Inf	NA	0	NA	NA	NA	Inf	NA	0	-0.0907886	0.91747	0.999136	NegInf	NA	0
263	A2ALU4_S236;A7TU71_S236	A2ALU4_S236	Shroom2_S236	Protein Shroom2	ADASS(0.999)T(0.001)ENILYK	-0.287081	0.331253	0.919498	-0.0703133	0.795121	0.994001	-0.10429	0.721597	0.999841	-0.282865	0.301812	0.909172	-0.0700014	0.796008	0.999136	0.219389	0.420957	0.999312
264	A2ALU4_S283;A7TU71_S283	A2ALU4_S283	Shroom2_S283	Protein Shroom2	VPGNS(0.178)S(0.669)KS(0.153)PRPEDNVEPK	NegInf	NA	0	-0.395425	NA	NA	-0.352261	NA	NA	0.213665	NA	NA	0.349058	NA	NA	0.420236	NA	NA
265	A2ALU4_S285;A7TU71_S285	A2ALU4_S285	Shroom2_S285	Protein Shroom2	VPGNS(0.001)S(0.023)KS(0.976)PRPEDNVEPK	0.205001	0.590999	0.976313	0.508983	0.196721	0.842022	0.490551	0.251983	0.958279	0.527993	0.219735	0.872603	0.453134	0.287862	0.999136	0.451528	0.248302	0.999312
266	A2ALU4_S318;A7TU71_S318	A2ALU4_S318	Shroom2_S318	Protein Shroom2	KKAPS(1)PPPLGLPLR	NegInf	NA	0	-0.441608	0.588099	0.983713	0.508142	0.53666	0.999841	NegInf	NA	0	0.343478	0.553573	0.999136	0.657647	0.292599	0.999312
267	A2ALU4_S598;A7TU71_S598	A2ALU4_S598	Shroom2_S598	Protein Shroom2	LVDGES(0.68)GRIS(0.32)R	NegInf	NA	0	NegInf	NA	0	NegInf	NA	0	NegInf	NA	0	Inf	NA	0	Inf	NA	0
268	A2ALU4_S602;A7TU71_S602	A2ALU4_S602	Shroom2_S602	Protein Shroom2	LVDGES(0.041)GRIS(0.959)R	Inf	NA	0	Inf	NA	0	Inf	NA	0	Inf	NA	0	0.283427	0.336417	0.999136	0.495591	0.109542	0.999312
269	A2ALU4_S798;A7TU71_S798	A2ALU4_S798	Shroom2_S798	Protein Shroom2	S(0.001)YS(0.999)EPEKINEVGLSGDHRPHPTVR	-0.203122	0.535329	0.972258	-0.251527	0.520897	0.981913	-0.0893771	0.79766	0.999841	-0.127607	0.695945	0.977483	0.0470034	0.903939	0.999136	-0.154549	0.636352	0.999312
270	A2ALU4_S935;A7TU71_S935	A2ALU4_S935	Shroom2_S935	Protein Shroom2	Y(0.236)HS(0.764)ADDILDAGLDQQQRPQYIHER	-0.17652	0.725653	0.987086	-1.10119	0.134726	0.784282	-0.20103	0.689594	0.999841	-0.289897	0.565704	0.950477	-0.32289	0.461601	0.999136	-0.512143	0.284354	0.999312
271	A2ALU4_S959;A7TU71_S959	A2ALU4_S959	Shroom2_S959	Protein Shroom2	S(0.019)RS(0.626)S(0.354)PS(0.001)T(0.001)DHYSQEVPVEPNR	-0.0178156	0.967559	0.999718	0.206565	0.640011	0.983713	NegInf	NA	0	-0.0411678	0.905419	0.988557	-0.345687	0.335341	0.999136	0.148682	0.69676	0.999312
272	A2ALU4_S960;A7TU71_S960	A2ALU4_S960	Shroom2_S960	Protein Shroom2	S(0.138)RS(0.477)S(0.663)PS(0.381)T(0.338)DHY(0.002)S(0.001)QEVPVEPNR	Inf	NA	0	NA	NA	NA	Inf	NA	0	NA	NA	NA	-0.651195	0.39793	0.999136	-0.771126	0.333954	0.999312
273	A2AM29_S484;Q9D2P1_S77;Q3UIA3_S77	A2AM29_S484	Mllt3_S484	Protein AF-9	TNNNQILEVKS(1)PIK	0.26466	0.419385	0.951239	0.491533	0.140678	0.79294	0.234578	0.473461	0.999841	0.236399	0.470076	0.935581	0.44748	0.178024	0.999136	0.319414	0.331426	0.999312
274	A2AMM0_S19	A2AMM0_S19	Cavin4_S19	Caveolae-associated protein 4	IHQNRLS(0.738)S(0.188)VT(0.074)EDEDQDAALTIVTVLDR	NA	NA	NA	NA	NA	NA	NA	NA	NA	NA	NA	NA	-0.560151	NA	NA	0.544582	NA	NA
275	A2AMM0_S20	A2AMM0_S20	Cavin4_S20	Caveolae-associated protein 4	LS(0.158)S(0.839)VT(0.002)EDEDQDAALTIVTVLDR	1.29869	0.37335	0.944166	NegInf	NA	0	NegInf	NA	0	NegInf	NA	0	Inf	NA	0	Inf	NA	0
276	A2AMM0_S325	A2AMM0_S325	Cavin4_S325	Caveolae-associated protein 4	GGYS(1)PQEGGDPPTPEPLK	NA	NA	NA	NA	NA	NA	NA	NA	NA	NA	NA	NA	Inf	NA	0	Inf	NA	0
277	A2AMM0_T334	A2AMM0_T334	Cavin4_T334	Caveolae-associated protein 4	GGYSPQEGGDPPT(1)PEPLK	0.442722	0.335999	0.919498	0.218957	0.666135	0.987145	0.456176	0.374049	0.993827	0.332943	0.466094	0.935581	-0.217337	0.609234	0.999136	-0.280083	0.581827	0.999312
278	A2AN08_S178	A2AN08_S178	Ubr4_S178	E3 ubiquitin-protein ligase UBR4	TLSDVEDQKELAS(0.984)PVS(0.016)PELR	NegInf	NA	0	-0.413646	0.596168	0.983713	-0.241944	0.691552	0.999841	-0.0746762	0.921783	0.991284	NA	NA	NA	Inf	NA	0
279	A2AN08_S2715;F6SSP6_S1438	A2AN08_S2715	Ubr4_S2715	E3 ubiquitin-protein ligase UBR4	RHVTLPS(0.604)S(0.396)PR	Inf	NA	0	Inf	NA	0	Inf	NA	0	Inf	NA	0	0.871684	0.491861	0.999136	-0.595581	0.634867	0.999312
280	A2AN08_S2716;F6SSP6_S1439	A2AN08_S2716	Ubr4_S2716	E3 ubiquitin-protein ligase UBR4	HVTLPS(0.022)S(0.978)PR	0.287022	0.443022	0.951239	-0.0465236	0.87635	0.994001	-0.457921	0.156205	0.932068	-0.534822	0.105952	0.758207	NA	NA	NA	Inf	NA	0
281	A2AN08_S362	A2AN08_S362	Ubr4_S362	E3 ubiquitin-protein ligase UBR4	T(0.018)GS(0.859)T(0.115)S(0.005)S(0.004)KEDDYESDAATIVQK	Inf	NA	0	Inf	NA	0	Inf	NA	0	Inf	NA	0	Inf	NA	0	NA	NA	NA
282	A2AN08_S4083;Z4YMA7_S924;A2VCS3_S258	A2AN08_S4083	Ubr4_S4083	E3 ubiquitin-protein ligase UBR4	GVDGNGKS(0.97)PS(0.029)KS(0.001)ELHR	0.526012	0.282781	0.890087	0.146137	0.761913	0.992789	0.0803618	0.857069	0.999841	-0.541433	0.269363	0.900288	-0.896841	0.131651	0.999136	-0.229458	0.67519	0.999312
283	A2AN08_S619	A2AN08_S619	Ubr4_S619	E3 ubiquitin-protein ligase UBR4	AAPPPPPPPPPLES(0.5)S(0.5)PR	0.0297816	0.919074	0.998217	-0.0833169	0.802221	0.994001	0.31235	0.353544	0.989122	-0.139445	0.635372	0.964322	0.0585035	0.841875	0.999136	0.0694714	0.812783	0.999312
284	A2AN08_S620	A2AN08_S620	Ubr4_S620	E3 ubiquitin-protein ligase UBR4	AAPPPPPPPPPLES(0.5)S(0.5)PR	0.0297816	0.919074	0.998217	-0.0833169	0.802221	0.994001	0.31235	0.353544	0.989122	-0.139445	0.635372	0.964322	0.0585035	0.841875	0.999136	0.0694714	0.812783	0.999312
285	A2APB8_S486;Q9CT36_S436;Q8BTJ3_S486	A2APB8_S486	Tpx2_S486	Targeting protein for Xklp2	KVIPATVPKS(1)PVFALK	Inf	NA	0	Inf	NA	0	NA	NA	NA	NA	NA	NA	-0.126541	0.848924	0.999136	-0.52816	0.558845	0.999312
286	A2APB8_S737;Q9CT36_S687;Q8BTJ3_S737	A2APB8_S737	Tpx2_S737	Targeting protein for Xklp2	SSELPLTVPVS(1)PK	0.248792	0.482827	0.962975	-0.291388	0.412262	0.958529	-0.0486002	0.92728	0.999841	0.0968278	0.797214	0.982795	-0.244328	0.45701	0.999136	0.0519539	0.873443	0.999312
287	A2APB8_T113;Q9CT36_T63;Q8BTJ3_T113	A2APB8_T113	Tpx2_T113	Targeting protein for Xklp2	RAVS(0.001)GNT(0.999)PVQPQRR	0.777296	0.0585903	0.597541	-0.169242	0.667657	0.987145	-0.0210481	0.95732	0.999841	-0.316952	0.512723	0.938618	-0.210446	0.593859	0.999136	-0.360738	0.399841	0.999312
288	A2API8_S36;F7AA26_S239;Q69ZV5_S32;A2API9_S56	A2API8_S36	Pakap_S36	Paralemmin A kinase anchor protein	LEPAAS(0.08)S(0.08)LS(0.841)PDHK	NA	NA	NA	NA	NA	NA	NA	NA	NA	NA	NA	NA	Inf	NA	0	Inf	NA	0
289	A2APV2_S1015;E9PXE6_S981;F8VPR2_S1015;A2AQW2_S1015	A2APV2_S1015	Fmnl2_S1015	Formin-like protein 2	LLEQEALMEQQDAKS(0.941)PS(0.059)HK	NegInf	NA	0	NegInf	NA	0	0.651693	0.259339	0.963565	NegInf	NA	0	0.701377	0.230404	0.999136	0.977691	0.104851	0.999312
290	A2APV2_S169;E9PXE6_S169;F8VPR2_S169;A2AQW2_S169	A2APV2_S169	Fmnl2_S169	Formin-like protein 2	S(0.01)KPWS(0.572)RS(0.418)IEDLHR	NA	NA	NA	Inf	NA	0	NA	NA	NA	Inf	NA	0	NA	NA	NA	NA	NA	NA
291	A2APV2_S171;E9PXE6_S171;F8VPR2_S171;A2AQW2_S171	A2APV2_S171	Fmnl2_S171	Formin-like protein 2	S(1)IEDLHR	-0.34676	0.596722	0.976313	0.323754	0.658093	0.986546	0.483797	0.510269	0.999841	0.429797	0.557941	0.949218	0.458623	0.456665	0.999136	0.510386	0.408585	0.999312
292	A2AQ25_S1796;D3Z781_S1197;B2RY09_S1197;E9QAU4_S1847	A2AQ25_S1796	Skt_S1796	Sickle tail protein	KAGGDCKPT(0.234)S(0.7)PS(0.064)LPAS(0.003)K	0.285892	0.193565	0.831938	NegInf	NA	0	-0.2349	0.303533	0.989122	0.258317	0.261139	0.899085	-0.0870667	0.676971	0.999136	0.126985	0.398644	0.999312
293	A2AQ25_S1843;D3Z781_S1244;B2RY09_S1244;E9QAU4_S1894	A2AQ25_S1843	Skt_S1843	Sickle tail protein	SSSLPSASGDSSNLPNAPAT(0.001)KPS(0.005)IAS(0.028)T(0.025)PLS(0.94)PQAGR	NA	NA	NA	NA	NA	NA	NA	NA	NA	NA	NA	NA	-0.422817	0.314395	0.999136	-0.130868	0.748245	0.999312
294	A2AQ25_S361;D3Z781_S361;B2RY09_S361;E9QAU4_S412	A2AQ25_S361	Skt_S361	Sickle tail protein	SIS(1)PSPSAILER	Inf	NA	0	NA	NA	NA	Inf	NA	0	NA	NA	NA	0.000903585	0.997573	0.999337	0.158748	0.59855	0.999312
295	A2AR02_S252;B2RWT5_S252;Q3UZ38_S180;Q05CC5_S252	A2AR02_S252	Ppig_S252	Peptidyl-prolyl cis-trans isomerase G	KS(0.911)PS(0.893)S(0.598)ES(0.598)EAENVDAQPQSTVRPEEIPPIPENR	-0.0800538	0.871291	0.997414	NegInf	NA	0	0.0642986	0.92665	0.999841	0.327226	0.556914	0.949218	0.72962	0.136383	0.999136	1.28618	0.0882866	0.999312
296	A2AR02_S254;B2RWT5_S254;Q3UZ38_S182;Q05CC5_S254	A2AR02_S254	Ppig_S254	Peptidyl-prolyl cis-trans isomerase G	KS(0.911)PS(0.893)S(0.598)ES(0.598)EAENVDAQPQSTVRPEEIPPIPENR	-0.0800538	0.871291	0.997414	NegInf	NA	0	0.0642986	0.92665	0.999841	0.327226	0.556914	0.949218	0.72962	0.136383	0.999136	1.28618	0.0882866	0.999312
297	A2AR02_S255;B2RWT5_S255;Q3UZ38_S183;Q05CC5_S255	A2AR02_S255	Ppig_S255	Peptidyl-prolyl cis-trans isomerase G	KS(0.655)PS(0.519)S(0.913)ES(0.913)EAENVDAQPQSTVRPEEIPPIPENR	-0.0800538	0.871291	0.997414	NegInf	NA	0	0.0642986	0.92665	0.999841	0.327226	0.556914	0.949218	0.72962	0.136383	0.999136	1.28618	0.0882866	0.999312
298	A2AR02_S257;B2RWT5_S257;Q3UZ38_S185;Q05CC5_S257	A2AR02_S257	Ppig_S257	Peptidyl-prolyl cis-trans isomerase G	KS(0.655)PS(0.519)S(0.913)ES(0.913)EAENVDAQPQSTVRPEEIPPIPENR	-0.0800538	0.871291	0.997414	NegInf	NA	0	0.0642986	0.92665	0.999841	0.327226	0.556914	0.949218	0.72962	0.136383	0.999136	1.28618	0.0882866	0.999312
299	A2AR02_S354;B2RWT5_S354;Q3UZ38_S282;Q05CC5_S354	A2AR02_S354	Ppig_S354	Peptidyl-prolyl cis-trans isomerase G	RS(1)ET(1)PPHWR	0.0773835	0.824823	0.994431	0.0812389	0.816257	0.994001	-0.0167659	0.961732	0.999841	-0.341738	0.332891	0.915207	0.0509463	0.884104	0.999136	-0.252913	0.471629	0.999312
300	A2AR02_S395;B2RWT5_S395;Q3UZ38_S323;Q05CC5_S395	A2AR02_S395	Ppig_S395	Peptidyl-prolyl cis-trans isomerase G	SELNEIKENQRS(1)PVR	-0.611336	0.314262	0.911107	-0.932705	0.130152	0.778534	-0.904038	0.141787	0.932068	-0.695913	0.253527	0.899085	-0.157889	0.776681	0.999136	0.0624731	0.910572	0.999312
301	A2AR02_S411;B2RWT5_S411;Q3UZ38_S339	A2AR02_S411	Ppig_S411	Peptidyl-prolyl cis-trans isomerase G	HMS(1)ES(1)PNRKVEK	2.03717	0.51226	0.97089	-2.59929	0.321666	0.929364	-1.90339	0.493873	0.999841	-1.53442	0.620617	0.960086	-0.319189	0.89389	0.999136	2.57879	0.325386	0.999312
302	A2AR02_S413;B2RWT5_S413;Q3UZ38_S341	A2AR02_S413	Ppig_S413	Peptidyl-prolyl cis-trans isomerase G	HMS(1)ES(1)PNRKVEK	2.03717	0.51226	0.97089	-2.59929	0.321666	0.929364	-1.90339	0.493873	0.999841	-1.53442	0.620617	0.960086	-0.319189	0.89389	0.999136	2.57879	0.325386	0.999312
303	A2AR02_T356;B2RWT5_T356;Q3UZ38_T284;Q05CC5_T356	A2AR02_T356	Ppig_T356	Peptidyl-prolyl cis-trans isomerase G	RS(1)ET(1)PPHWR	0.0873436	0.794141	0.991327	0.0561052	0.866832	0.994001	-0.00531643	0.987319	0.999841	-0.338777	0.316315	0.910709	0.00449627	0.989275	0.999136	-0.227799	0.497947	0.999312
304	A2ARZ3_S3961	A2ARZ3_S3961	Fsip2_S3961	Fibrous sheath-interacting protein 2	ES(1)RGINTACFHKLCQR	1.03524	0.32085	0.915757	NegInf	NA	0	NegInf	NA	0	1.00224	0.393189	0.926408	NegInf	NA	0	-0.427772	0.639008	0.999312
305	A2ATL1_S233;A2ATL0_S353;A2ATK9_S358	A2ATL1_S233	Fam171a1_S233	Family with sequence similarity 171, member A1	DQAT(0.209)S(0.785)MS(0.006)HINLLFSR	-0.366715	0.547616	0.972258	-0.211279	0.719483	0.992529	-0.369807	0.54459	0.999841	NegInf	NA	0	-0.0743327	0.911306	0.999136	0.380846	0.533916	0.999312
306	A2ATL1_S246;A2ATL0_S366;A2ATK9_S371	A2ATL1_S246	Fam171a1_S246	Family with sequence similarity 171, member A1	RAS(0.928)DY(0.071)PGPLSVSSHSRPEAPGTK	NA	NA	NA	Inf	NA	0	NA	NA	NA	Inf	NA	0	NegInf	NA	0	NegInf	NA	0
307	A2ATL1_S598;A2ATL0_S718;A2ATK9_S723;Q8K2R1_S159	A2ATL1_S598	Fam171a1_S598	Family with sequence similarity 171, member A1	SNAHVRHS(1)YIDLQR	0.317281	0.3055	0.902974	0.421357	0.150555	0.809933	0.464972	0.11446	0.923723	0.478616	0.104781	0.758207	0.121482	0.647315	0.999136	-0.122645	0.644185	0.999312
308	A2AUK8_S566;B6ZHC9_S578;A2AUK5_S578	A2AUK8_S566	Epb41l1_S566	Band 4.1-like protein 1	APES(1)DT(1)GDEDQDQERDAVFLKDNHLAIER	-0.310768	0.27451	0.886361	-0.974447	0.0019572	0.12375	-0.456465	0.113959	0.923723	-0.593662	0.0436213	0.661411	-0.442132	0.125114	0.999136	-0.851958	0.0199917	0.999312
309	A2AUK8_S627;B6ZHC9_S639;A2AUK5_S639	A2AUK8_S627	Epb41l1_S627	Band 4.1-like protein 1	S(1)LPELDRDKSDSETEGLVFAR	NegInf	NA	0	NegInf	NA	0	-0.982727	NA	NA	NegInf	NA	0	NA	NA	NA	NA	NA	NA
310	A2AUK8_S636;B6ZHC9_S648;A2AUK5_S648	A2AUK8_S636	Epb41l1_S636	Band 4.1-like protein 1	SLPELDRDKS(1)DSETEGLVFAR	-0.0540254	0.825292	0.994431	0.0822667	0.73694	0.992529	-0.0771813	0.752619	0.999841	-0.12233	0.617939	0.959864	0.161091	0.512112	0.999136	0.209514	0.395351	0.999312
311	A2AUK8_S638;B6ZHC9_S650;A2AUK5_S650	A2AUK8_S638	Epb41l1_S638	Band 4.1-like protein 1	SLPELDRDKS(0.997)DS(0.979)ET(0.024)EGLVFAR	-0.178949	0.623476	0.978892	0.0972661	0.789205	0.994001	-0.0459768	0.899377	0.999841	0.166937	0.671354	0.975145	0.346591	0.345171	0.999136	-0.109899	0.762652	0.999312
312	A2AUK8_T568;B6ZHC9_T580;A2AUK5_T580	A2AUK8_T568	Epb41l1_T568	Band 4.1-like protein 1	APES(1)DT(1)GDEDQDQERDAVFLKDNHLAIER	-0.49514	0.435223	0.951239	0.209987	0.731953	0.992529	-0.304515	0.695273	0.999841	-0.446819	0.570028	0.950889	-0.501814	0.601206	0.999136	0.309666	0.744196	0.999312
313	A2AUM9_S1561	A2AUM9_S1561	Cep152_S1561	Centrosomal protein of 152 kDa	HTT(0.015)LRS(0.985)PSEMPR	-0.0133394	0.958761	0.999718	0.200935	0.469742	0.971716	-0.22987	0.378474	0.994156	-0.096227	0.727615	0.979775	0.460128	0.108658	0.999136	-0.302292	0.333709	0.999312
314	A2AVA0_S52	A2AVA0_S52	Svep1_S52	Sushi, von Willebrand factor type A, EGF and pentraxin domain-containing protein 1	LAVPPAS(0.808)S(0.191)EEEAAGSKVER	-0.447906	0.586763	0.976313	0.607161	0.529825	0.981913	-1.78509	0.157141	0.932068	0.00955743	0.991614	0.997421	NegInf	NA	0	-0.872473	0.337708	0.999312
315	A2AWA9_S128;B2RRC5_S128;A2AWA7_S128;A2AWB0_S60	A2AWA9_S128	Rabgap1_S128	Rab GTPase-activating protein 1	PGQGDS(0.154)EVS(0.685)S(0.154)PFT(0.012)PVADEDS(0.996)VVFNK	NA	NA	NA	NA	NA	NA	NA	NA	NA	NA	NA	NA	NegInf	NA	0	-0.121516	NA	NA
316	A2AWA9_S139;B2RRC5_S139;A2AWA7_S139;A2AWB0_S71	A2AWA9_S139	Rabgap1_S139	Rab GTPase-activating protein 1	PGQGDS(0.154)EVS(0.685)S(0.154)PFT(0.012)PVADEDS(0.996)VVFNK	NA	NA	NA	NA	NA	NA	NA	NA	NA	NA	NA	NA	NegInf	NA	0	-0.121516	NA	NA
317	A2AWA9_S42;B2RRC5_S42;A2AWA7_S42	A2AWA9_S42	Rabgap1_S42	Rab GTPase-activating protein 1	QGDETPSTNNGS(1)DDEKTGLK	0.0955217	0.890674	0.99762	-0.277669	0.689941	0.992529	-0.0545886	0.937381	0.999841	0.018189	0.979115	0.997421	0.0823042	0.912683	0.999136	0.253945	0.735399	0.999312
318	A2AWA9_S987;B2RRC5_S987	A2AWA9_S987	Rabgap1_S987	Rab GTPase-activating protein 1	GVS(1)DEDT(1)DEEKETLKNQLR	-0.555857	NA	NA	-0.391742	NA	NA	NegInf	NA	0	NegInf	NA	0	NegInf	NA	0	0.235421	NA	NA
319	A2AWA9_T991;B2RRC5_T991	A2AWA9_T991	Rabgap1_T991	Rab GTPase-activating protein 1	GVSDEDT(1)DEEKETLK	0.251795	0.422368	0.951239	0.274014	0.383217	0.952684	0.421532	0.184662	0.947424	0.200595	0.521631	0.944709	0.0487742	0.884803	0.999136	0.0857599	0.799013	0.999312
320	A2BE28_S20	A2BE28_S20	Las1l_S20	Ribosomal biogenesis protein LAS1L	AWDGQSFKENQPES(0.816)PS(0.184)AR	NA	NA	NA	NA	NA	NA	NA	NA	NA	NA	NA	NA	NegInf	NA	0	-0.0837292	NA	NA
321	A2BGG7_S133	A2BGG7_S133	Ybx1_S133	Y-box-binding protein 1	FRS(1)IHFR	Inf	NA	0	Inf	NA	0	Inf	NA	0	NA	NA	NA	NegInf	NA	0	1.70893	NA	NA
322	A2BH40_S1185;E9QAQ7_S1184	A2BH40_S1185	Arid1a_S1185	AT-rich interactive domain-containing protein 1A	S(0.136)NS(0.864)VGIQDAFPDGSDPTFQKR	NA	NA	NA	Inf	NA	0	NA	NA	NA	Inf	NA	0	0.0489745	0.957365	0.999136	0.00451155	0.996067	0.999312
323	A2BH40_S1756;E9QAQ7_S1760	A2BH40_S1756	Arid1a_S1756	AT-rich interactive domain-containing protein 1A	VY(0.001)S(0.977)PAHT(0.022)EEEEEEHLDPKLEEEEEEGVGNDEEMAFLGK	NA	NA	NA	Inf	NA	0	NA	NA	NA	NA	NA	NA	NegInf	NA	0	-0.551954	0.642883	0.999312
324	A2BH40_S1927;E9QAQ7_S1931	A2BH40_S1927	Arid1a_S1927	AT-rich interactive domain-containing protein 1A	SSTLTDEGAKS(1)AEATK	Inf	NA	0	NA	NA	NA	NA	NA	NA	NA	NA	NA	NA	NA	NA	NA	NA	NA
325	A2BH40_S365;E9QAQ7_S365	A2BH40_S365	Arid1a_S365	AT-rich interactive domain-containing protein 1A	SHHAPMS(1)PGSSGGGGQPLAR	0.609067	0.144392	0.792086	0.642944	0.124299	0.773025	0.350484	0.393855	0.995694	0.958537	0.0259091	0.589397	0.231579	0.571515	0.999136	-0.204191	0.617583	0.999312
326	A2BH40_S383;E9QAQ7_S383	A2BH40_S383	Arid1a_S383	AT-rich interactive domain-containing protein 1A	T(0.007)PQS(0.079)S(0.664)S(0.25)PMDQMGK	NA	NA	NA	NA	NA	NA	NA	NA	NA	Inf	NA	0	NegInf	NA	0	-0.761629	NA	NA
327	A2BH40_S697;E9QAQ7_S697	A2BH40_S697	Arid1a_S697	AT-rich interactive domain-containing protein 1A	GPS(0.999)PS(0.001)PVGSPASVAQSR	0.352652	0.319389	0.915045	-0.0412953	0.894407	0.994169	-0.104506	0.737387	0.999841	-0.238711	0.496101	0.936372	-0.186912	0.55049	0.999136	-0.00110366	0.997169	0.999312
328	A2BI37_S64;G5E8W8_S64;D7EYE4_S64	A2BI37_S64	Zfp185_S64	Zinc finger protein 185	AT(0.035)S(0.957)FS(0.004)S(0.004)VRDESNAR	0.334771	0.465943	0.957943	1.01661	0.0359348	0.532213	0.139677	0.751149	0.999841	0.498118	0.269698	0.900288	Inf	NA	0	Inf	NA	0
329	A2CE44_S166	A2CE44_S166	Zxdb_S166	Zinc finger X-linked protein ZXDB	RQS(1)AGPPAGRPEPGPR	Inf	NA	0	Inf	NA	0	NA	NA	NA	Inf	NA	0	NA	NA	NA	Inf	NA	0
330	A2CG63_S778;Q3TR72_S172	A2CG63_S778	Arid4b_S778	AT-rich interactive domain-containing protein 4B	TVS(0.008)KS(0.992)PERLR	0.636892	0.396158	0.948861	1.02625	0.279725	0.908691	0.536872	0.468352	0.999841	-0.43346	0.625686	0.961148	0.148418	0.883257	0.999136	0.0460105	0.958025	0.999312
331	A2CG63_S830;Q3TR72_S224	A2CG63_S830	Arid4b_S830	AT-rich interactive domain-containing protein 4B	Y(0.17)CS(0.83)ADECLQT(0.333)GS(0.667)PGKKEDR	NA	NA	NA	Inf	NA	0	NA	NA	NA	Inf	NA	0	NA	NA	NA	Inf	NA	0
332	A2CG63_S839;Q3TR72_S233	A2CG63_S839	Arid4b_S839	AT-rich interactive domain-containing protein 4B	YCSADECLQT(0.099)GS(0.901)PGKKEDR	-0.228948	0.597441	0.976313	-1.20969	0.00614431	0.22468	-0.376795	0.387637	0.995394	-0.279762	0.519468	0.944488	-0.482912	0.271067	0.999136	-0.340655	0.398671	0.999312
333	A2RSJ4_S1108;Q922V6_S50	A2RSJ4_S1108	Uhrf1bp1l_S1108	UHRF1-binding protein 1-like	S(0.203)AS(0.788)QVS(0.009)LDTLSLDSMVLEEQAESDGSDSHVLLGK	Inf	NA	0	Inf	NA	0	Inf	NA	0	Inf	NA	0	NA	NA	NA	NA	NA	NA
334	A2RSJ4_S414;A0A1W2P7J6_S103;Q8C318_S326	A2RSJ4_S414	Uhrf1bp1l_S414	UHRF1-binding protein 1-like	NLGS(1)PPKS(0.99)PT(0.01)HASPQHTQTEK	-0.17904	0.469124	0.961063	-0.707504	0.00504216	0.206543	-1.05084	0.000144554	0.0652117	-0.75745	0.0053709	0.365295	0.596561	0.0231803	0.999136	0.351948	0.189929	0.999312
335	A2RSJ4_S418;A0A1W2P7J6_S107;Q8C318_S330	A2RSJ4_S418	Uhrf1bp1l_S418	UHRF1-binding protein 1-like	NLGS(1)PPKS(0.99)PT(0.01)HASPQHTQTEK	0.451202	0.409249	0.951239	-0.431836	0.429356	0.958529	-0.52764	0.372239	0.992912	-0.0360442	0.947044	0.994735	0.680128	0.217823	0.999136	0.62961	0.252832	0.999312
336	A2RSQ0_S1068	A2RSQ0_S1068	Dennd5b_S1068	DENN domain-containing protein 5B	QCRT(1)PPQQKS(0.709)PT(0.151)T(0.11)T(0.03)R	NegInf	NA	0	-0.0169793	0.971787	0.997127	0.534943	0.256902	0.961687	-0.318017	0.524049	0.944709	0.575991	0.208962	0.999136	NegInf	NA	0
337	A2RSQ0_T1062	A2RSQ0_T1062	Dennd5b_T1062	DENN domain-containing protein 5B	QCRT(1)PPQQKS(0.709)PT(0.151)T(0.11)T(0.03)R	NegInf	NA	0	-0.0169793	0.971787	0.997127	0.534943	0.256902	0.961687	-0.318017	0.524049	0.944709	0.575991	0.208962	0.999136	NegInf	NA	0
338	A2RSX9_S100;E9Q3G5_S125;G5E8V9_S132;E9QAY5_S11	A2RSX9_S100	Arfip1_S100	ADP-ribosylation factor interacting protein 1	KWS(1)LNTYK	0.263658	0.534942	0.972258	1.08697	0.017385	0.380391	0.0454149	0.914459	0.999841	0.233711	0.552295	0.949181	-0.588916	0.228309	0.999136	0.513541	0.291257	0.999312
339	A2RSX9_S5;E9Q3G5_S5;G5E8V9_S5	A2RSX9_S5	Arfip1_S5	ADP-ribosylation factor interacting protein 1	AQES(0.999)PKNS(0.001)AAEIPVTSNGEVDDAHEHGYNR	-0.0257934	0.933879	0.999718	-0.25429	0.483747	0.9757	-0.365279	0.228573	0.952194	-0.619989	0.0533219	0.675725	-0.09119	0.679452	0.999136	-0.0537799	0.781828	0.999312
340	A2RSX9_S9;E9Q3G5_S9;G5E8V9_S9	A2RSX9_S9	Arfip1_S9	ADP-ribosylation factor interacting protein 1	AQES(0.439)PKNS(0.561)AAEIPVTSNGEVDDAHEHGYNR	-0.0831313	0.74225	0.987287	-0.137554	0.620393	0.983713	-0.362041	0.296044	0.989122	-0.649931	0.0333898	0.625244	0.112159	0.620865	0.999136	0.178294	0.405166	0.999312
341	A3KGF9_S138	A3KGF9_S138	Ccdc9b_S138	Coiled-coil domain-containing protein 9B	APLS(0.87)PGVT(0.351)T(0.287)T(0.267)LT(0.225)DDEDAADAPGTFSMGHR	Inf	NA	0	Inf	NA	0	NA	NA	NA	NA	NA	NA	NA	NA	NA	NA	NA	NA
342	A3KGF9_T185	A3KGF9_T185	Ccdc9b_T185	Coiled-coil domain-containing protein 9B	IVS(0.005)EKPT(0.544)T(0.264)QARS(0.187)PR	Inf	NA	0	Inf	NA	0	NA	NA	NA	Inf	NA	0	-0.234358	0.51556	0.999136	0.307296	0.40624	0.999312
343	A3KGF9_T496	A3KGF9_T496	Ccdc9b_T496	Coiled-coil domain-containing protein 9B	KAQT(1)PEPMEDR	NegInf	NA	0	NegInf	NA	0	-1.24128	NA	NA	-1.03746	NA	NA	NegInf	NA	0	1.28509	NA	NA
344	A3KGV2_T7;A3KGV3_T7;Q2QF27_T7;Q2QF29_T7	A3KGV2_T7	Odf2_T7	Outer dense fiber protein 2	S(0.153)S(0.153)T(0.694)PPLHVHVDENTPVHVHIK	NA	NA	NA	Inf	NA	0	NA	NA	NA	Inf	NA	0	NA	NA	NA	Inf	NA	0
345	A5A4Z2_T72;G3UZ30_T95;A5A4Y9_T106	A5A4Z2_T72	Ppp1r11_T72	E3 ubiquitin-protein ligase PPP1R11	RPT(0.719)T(0.24)PAPT(0.016)PT(0.016)T(0.008)PPQPPDPSKPPPGPMQH	NegInf	NA	0	0.41982	0.53631	0.981913	-0.195216	0.808606	0.999841	0.780941	0.367847	0.922674	0.369875	0.650866	0.999136	0.0745934	0.925905	0.999312
346	A5HLW1_S288;A5HLW0_S288;F6UFZ5_S282;G3X9Z4_S490	A5HLW1_S288	Pcf11_S288	PCF11	S(0.013)RS(0.987)PIIHS(1)PK	1.06976	0.395575	0.948789	0.488354	0.694591	0.992529	0.936824	0.455278	0.999841	-0.129318	0.916937	0.989059	0.172719	0.876276	0.999136	1.15783	0.307322	0.999312
347	A5HLW1_S293;A5HLW0_S293;F6UFZ5_S287;G3X9Z4_S495	A5HLW1_S293	Pcf11_S293	PCF11	S(0.017)RS(0.983)PIIHS(1)PK	-0.170163	0.533626	0.972258	-0.769893	0.018625	0.388003	-0.263252	0.343736	0.989122	-0.0449912	0.891797	0.988557	0.0174696	0.948397	0.999136	0.166936	0.504347	0.999312
348	A5HLW1_S308;A5HLW0_S308;F6UFZ5_S302;G3X9Z4_S510	A5HLW1_S308	Pcf11_S308	PCF11	QRS(1)MS(1)PNLAPK	0.13115	0.791604	0.991327	-0.0265932	0.950173	0.996926	0.0358347	0.932926	0.999841	NegInf	NA	0	0.126053	0.79937	0.999136	NegInf	NA	0
349	A5HLW1_S310;A5HLW0_S310;F6UFZ5_S304;G3X9Z4_S512	A5HLW1_S310	Pcf11_S310	PCF11	QRS(1)MS(1)PNLAPK	0.639319	0.584095	0.976313	-0.0980632	0.909635	0.995322	0.711745	0.458384	0.999841	-1.03341	0.225059	0.880139	0.506831	0.560806	0.999136	-0.505132	0.64565	0.999312
350	A5HLW1_S503;A5HLW0_S503;F6UFZ5_S628;G3X9Z4_S705	A5HLW1_S503	Pcf11_S503	PCF11	EEQRS(1)PFNDRFPLK	0.15424	NA	NA	NegInf	NA	0	NegInf	NA	0	NegInf	NA	0	NA	NA	NA	NA	NA	NA
351	A6H619_S1171;Q3TPL9_S27;Q3TPE7_S170;F7ANA1_S247	A6H619_S1171	Phrf1_S1171	PHD and RING finger domain-containing protein 1	S(0.151)RS(0.86)PS(0.989)LEHRPR	0.291381	0.647581	0.979487	0.237447	0.692182	0.992529	0.144624	0.84323	0.999841	0.207303	0.777152	0.981432	-0.27132	0.549474	0.999136	-0.456973	0.439095	0.999312
352	A6H619_S1173;Q3TPL9_S29;Q3TPE7_S172;F7ANA1_S249	A6H619_S1173	Phrf1_S1173	PHD and RING finger domain-containing protein 1	S(0.151)RS(0.86)PS(0.989)LEHRPR	0.291381	0.647581	0.979487	0.237447	0.692182	0.992529	0.144624	0.84323	0.999841	0.207303	0.777152	0.981432	-0.27132	0.549474	0.999136	-0.456973	0.439095	0.999312
353	A6H619_S1201;Q3TPL9_S57;Q3TPE7_S200;F7ANA1_S277	A6H619_S1201	Phrf1_S1201	PHD and RING finger domain-containing protein 1	EVS(1)PAPATQGESR	-0.153703	0.598126	0.976313	0.0102811	0.973602	0.997127	0.0371808	0.904758	0.999841	-0.0121992	0.966518	0.995791	-0.0649193	0.809469	0.999136	-0.0823322	0.75987	0.999312
354	A6H619_S867	A6H619_S867	Phrf1_S867	PHD and RING finger domain-containing protein 1	TIS(0.002)INS(0.998)PKAPAFQTVR	0.183205	0.694646	0.983528	0.0857946	0.846083	0.994001	-0.0480943	0.917744	0.999841	0.290369	0.535244	0.947897	-0.388547	0.325646	0.999136	0.086995	0.834638	0.999312
355	A6H619_S919	A6H619_S919	Phrf1_S919	PHD and RING finger domain-containing protein 1	GS(0.05)AEGT(0.191)S(0.759)DLEQEGLGEIEPTEIR	Inf	NA	0	Inf	NA	0	Inf	NA	0	NA	NA	NA	NegInf	NA	0	-0.228881	0.510558	0.999312
356	A6H6J9_S177;Q5DTZ5_S310;Q3UI28_S311;F7BE84_S1100	A6H6J9_S177	Ankrd50	Ankyrin repeat domain 50	S(0.154)NS(0.816)S(0.03)GGT(0.001)GGGDLQPSLR	NA	NA	NA	Inf	NA	0	NA	NA	NA	Inf	NA	0	NA	NA	NA	NA	NA	NA
357	A6H6J9_S355;Q5DTZ5_S488;Q3UI28_S489;F7BE84_S1278	A6H6J9_S355	Ankrd50	Ankyrin repeat domain 50	S(0.08)GS(0.518)S(0.402)PPKQTPAESQCK	-0.903012	0.412347	0.951239	-0.128845	0.883914	0.994001	-0.249221	0.75754	0.999841	0.213252	0.809244	0.9848	0.159684	0.842947	0.999136	1.16478	0.207563	0.999312
358	A6H6J9_S356;Q5DTZ5_S489;Q3UI28_S490;F7BE84_S1279	A6H6J9_S356	Ankrd50	Ankyrin repeat domain 50	S(0.009)GS(0.043)S(0.948)PPKQTPAESQCK	Inf	NA	0	Inf	NA	0	Inf	NA	0	Inf	NA	0	0.172699	NA	NA	NegInf	NA	0
359	A6H8H2_S1057;E9Q449_S1106	A6H8H2_S1057	Dennd4c_S1057	DENN domain-containing protein 4C	KS(0.559)S(0.417)LDLNS(0.019)S(0.004)EMAIMMGADAK	NA	NA	NA	NA	NA	NA	NA	NA	NA	NA	NA	NA	-0.0478502	0.966955	0.999136	-0.861732	0.52116	0.999312
360	A6H8H2_S1096;E9Q449_S1145	A6H8H2_S1096	Dennd4c_S1096	DENN domain-containing protein 4C	THS(1)FENVNCHLADSR	-0.114527	0.750071	0.988937	-0.395726	0.241769	0.890935	-0.0729998	0.826298	0.999841	-0.0366874	0.928212	0.993321	-0.51316	0.133224	0.999136	-0.286798	0.392534	0.999312
361	A6H8H2_S1240;E9Q449_S1289	A6H8H2_S1240	Dennd4c_S1240	DENN domain-containing protein 4C	NLADEIESYMNLKS(0.924)PLGS(0.076)K	-0.544301	0.371472	0.943842	0.667066	0.214118	0.8656	-0.0497987	0.945759	0.999841	-0.172337	0.752632	0.979858	-0.29005	0.597364	0.999136	0.182056	0.761138	0.999312
362	A6H8H2_S1274;E9Q449_S1323	A6H8H2_S1274	Dennd4c_S1274	DENN domain-containing protein 4C	SS(0.003)S(0.997)LPSDRGPPAR	-0.113683	0.631973	0.978892	0.0508241	0.830126	0.994001	-0.424289	0.0827325	0.857388	0.21547	0.366974	0.922674	0.332431	0.168858	0.999136	0.774854	0.00296314	0.990778
363	A6H8H2_S1310;E9Q449_S1359;Q3U2Y9_S36	A6H8H2_S1310	Dennd4c_S1310	DENN domain-containing protein 4C	FKPQS(1)PYR	Inf	NA	0	Inf	NA	0	Inf	NA	0	Inf	NA	0	-0.246834	0.585051	0.999136	-0.166091	0.711624	0.999312
364	A6H8H2_S1321;E9Q449_S1370;Q3U2Y9_S47	A6H8H2_S1321	Dennd4c_S1321	DENN domain-containing protein 4C	STS(0.999)LSALVR	-0.115585	0.845867	0.995434	0.422633	0.381868	0.952684	0.419283	0.48808	0.999841	0.341723	0.488841	0.936106	NA	NA	NA	Inf	NA	0
365	A6H8H2_S1637;Q3U2Y9_S363	A6H8H2_S1637	Dennd4c_S1637	DENN domain-containing protein 4C	S(0.166)HS(0.834)VGGPLQNIDFS(0.379)QRPFHGVS(0.223)T(0.209)VS(0.184)LPS(0.003)S(0.003)LQEDVDHLGK	0.324699	0.72925	0.987086	-0.0281867	0.980372	0.998257	-0.372901	0.691258	0.999841	0.41839	0.656197	0.967525	0.271256	0.714638	0.999136	-0.157083	0.831966	0.999312
366	A6H8H2_S1648;Q3U2Y9_S374	A6H8H2_S1648	Dennd4c_S1648	DENN domain-containing protein 4C	S(0.226)HS(0.617)VGGPLQNIDFS(0.541)QRPFHGVS(0.195)T(0.195)VS(0.195)LPS(0.014)S(0.016)LQEDVDHLGK	NA	NA	NA	Inf	NA	0	Inf	NA	0	NA	NA	NA	-0.0686212	0.648581	0.999136	NegInf	NA	0
367	A6H8H2_S971;E9Q449_S1020	A6H8H2_S971	Dennd4c_S971	DENN domain-containing protein 4C	HLQPTPEPQS(0.998)PT(0.002)EPPAWGSSIVK	0.864853	0.0212597	0.40702	0.468115	0.226978	0.874429	-0.0305754	0.930918	0.999841	-0.121525	0.749991	0.979858	0.705559	0.055338	0.999136	0.182531	0.60587	0.999312
368	A6H8H2_T1086;E9Q449_T1135	A6H8H2_T1086	Dennd4c_T1086	DENN domain-containing protein 4C	ILTAALT(0.005)CPKT(0.561)S(0.421)PPHVT(0.012)R	NA	NA	NA	Inf	NA	0	NA	NA	NA	Inf	NA	0	Inf	NA	0	Inf	NA	0
369	A6X8Z5_S1092;B2RSI0_S1092	A6X8Z5_S1092	Arhgap31_S1092	Rho GTPase-activating protein 31	HRPS(0.713)S(0.287)LNLDSATPIADLFR	-0.49902	0.442871	0.951239	NegInf	NA	0	-0.736913	0.327584	0.989122	-0.367177	0.494434	0.936372	NegInf	NA	0	NegInf	NA	0
370	A6X8Z5_S1093;B2RSI0_S1093	A6X8Z5_S1093	Arhgap31_S1093	Rho GTPase-activating protein 31	HRPS(0.176)S(0.824)LNLDSATPIADLFR	-1.81965	0.0764453	0.646205	-0.437595	0.632784	0.983713	0.257091	0.75727	0.999841	0.571627	0.610732	0.959864	0.40341	0.718102	0.999136	-0.416219	0.649223	0.999312
371	A6X8Z5_S1413;B2RSI0_S1413	A6X8Z5_S1413	Arhgap31_S1413	Rho GTPase-activating protein 31	S(1)VILDGR	-0.33303	0.437765	0.951239	-0.250612	0.55724	0.982415	-0.13278	0.754653	0.999841	-0.547677	0.210724	0.872011	0.0285482	0.935876	0.999136	0.446104	0.222317	0.999312
372	A6X8Z5_S343;B2RSI0_S343	A6X8Z5_S343	Arhgap31_S343	Rho GTPase-activating protein 31	AT(0.001)IRPAKS(0.997)MDS(0.002)LCSVPVEGK	-0.199441	0.485194	0.962975	-0.0932768	0.743005	0.992529	-0.0181687	0.949017	0.999841	-0.477633	0.129736	0.806535	-0.118323	0.700325	0.999136	0.0285247	0.925955	0.999312
373	A6X8Z5_S384;B2RSI0_S384	A6X8Z5_S384	Arhgap31_S384	Rho GTPase-activating protein 31	MHASS(0.001)T(0.004)GS(0.923)S(0.072)CDLSK	0.262676	0.556508	0.972258	0.0303665	0.951123	0.996926	-0.384061	0.444479	0.999841	-0.0887488	0.857917	0.986266	-0.60832	0.235056	0.999136	-0.482571	0.3404	0.999312
374	A6X8Z5_S765;B2RSI0_S765	A6X8Z5_S765	Arhgap31_S765	Rho GTPase-activating protein 31	NLS(1)PPLTPAPPPPTPLEEEPEVLLSK	0.694172	0.159877	0.802268	-0.0950455	0.841873	0.994001	0.176421	0.735682	0.999841	0.200216	0.658695	0.968293	0.333318	0.438832	0.999136	0.13616	0.775202	0.999312
375	A6X919_S22	A6X919_S22	Dpy19l1_S22	Probable C-mannosyltransferase DPY19L1	S(0.051)ARS(0.623)S(0.326)PPPLSGASEVDAGELGSER	0.330627	0.513941	0.97089	0.552806	0.282169	0.908691	0.176439	0.726016	0.999841	0.667806	0.129227	0.806535	-0.625211	0.267552	0.999136	-0.193956	0.684947	0.999312
376	A6X919_S23	A6X919_S23	Dpy19l1_S23	Probable C-mannosyltransferase DPY19L1	S(0.021)ARS(0.258)S(0.721)PPPLSGASEVDAGELGSER	0.330627	0.513941	0.97089	0.552806	0.282169	0.908691	0.176439	0.726016	0.999841	0.667806	0.129227	0.806535	-0.625211	0.267552	0.999136	-0.193956	0.684947	0.999312
377	A7MCX1_S259;A2VCS4_S263;A6H637_S367;S4R2N4_S478	A7MCX1_S259	Sipa1l3_S259	Sipa1l3 protein	KLIVMDNLGPEQERDT(0.216)GS(0.784)PQK	NA	NA	NA	NA	NA	NA	NA	NA	NA	NA	NA	NA	1.64831	NA	NA	NegInf	NA	0
378	A7MCX1_T257;A2VCS4_T261;A6H637_T365;S4R2N4_T476	A7MCX1_T257	Sipa1l3_T257	Sipa1l3 protein	KLIVMDNLGPEQERDT(0.576)GS(0.424)PQK	-0.668874	0.325592	0.919339	NegInf	NA	0	-0.754057	0.27295	0.978228	-0.00570384	0.993013	0.997421	0.415451	0.383386	0.999136	NegInf	NA	0
379	A7YY80_S543;V6BQR3_S241;A0A286YD84_S247	A7YY80_S543	Epb41l3_S543	130kDa Protein 4.1B MEF cell isoform	TDTAADGET(0.038)S(0.955)AT(0.007)EDLDKTQDELMK	-0.165071	0.573761	0.974296	-0.182211	0.489215	0.976088	-0.247531	0.403216	0.999841	-0.629259	0.0310705	0.616247	-0.124733	0.696878	0.999136	-0.667583	0.0555692	0.999312
380	A7YY80_T542;V6BQR3_T240;A0A286YD84_T246	A7YY80_T542	Epb41l3_T542	130kDa Protein 4.1B MEF cell isoform	T(0.001)DS(0.001)ERT(0.002)DT(0.001)AADGET(0.534)S(0.43)AT(0.032)EDLDKTQDELMK	NegInf	NA	0	0.269038	NA	NA	NegInf	NA	0	NegInf	NA	0	NA	NA	NA	NA	NA	NA
381	A8E4K9_S55;Q8CD71_S137;Q505F4_S137;Q3UMQ7_S137	A8E4K9_S55	Zfp280b_S55	Zfp280b protein	S(0.179)S(0.179)S(0.641)PQVVPSSSSK	NA	NA	NA	NA	NA	NA	NA	NA	NA	Inf	NA	0	NA	NA	NA	Inf	NA	0
382	B0QZV3_S668;Q80U52_S698;A1L3P4_S700	B0QZV3_S668	Slc9a6_S668	Sodium/hydrogen exchanger	LVLPMDDSEPALNSLDDT(0.013)RHS(0.987)PA	0.0170334	0.969199	0.999718	-0.341061	0.467315	0.970178	0.014565	0.977189	0.999841	-0.288825	0.53717	0.949181	0.438558	0.269659	0.999136	-0.365615	0.436482	0.999312
383	B0QZV3_T665;Q80U52_T695;A1L3P4_T697	B0QZV3_T665	Slc9a6_T665	Sodium/hydrogen exchanger	LVLPMDDSEPALNSLDDT(0.737)RHS(0.263)PA	NegInf	NA	0	0.437861	0.366204	0.950665	0.401431	0.322926	0.989122	NegInf	NA	0	NegInf	NA	0	-0.268977	0.600404	0.999312
384	B0V2P5_S2637	B0V2P5_S2637	Dmxl2_S2637	DmX-like protein 2	KQS(0.759)ES(0.241)VEEHVEQVK	0.575659	0.257393	0.875155	0.096162	0.848425	0.994001	0.344838	0.502791	0.999841	NegInf	NA	0	Inf	NA	0	NA	NA	NA
385	B1APX2_S27	B1APX2_S27	5031439G07Rik_S27	RIKEN cDNA 5031439G07 gene	AGPAAS(0.604)RES(0.39)VDS(0.005)S(0.001)EAEER	-0.511467	0.137435	0.781857	0.0523926	0.847798	0.994001	0.0596327	0.839733	0.999841	-0.199781	0.50046	0.936372	-0.582359	0.0597423	0.999136	-0.672432	0.0321569	0.999312
386	B1APX2_S30	B1APX2_S30	5031439G07Rik_S30	RIKEN cDNA 5031439G07 gene	AGPAAS(0.019)RES(0.981)VDSSEAEER	Inf	NA	0	Inf	NA	0	NA	NA	NA	Inf	NA	0	NegInf	NA	0	-0.60426	0.226286	0.999312
387	B1AQJ2_S899;Q8BMX4_S91;B0QZF8_S734	B1AQJ2_S899	Usp36_S899	Ubiquitin carboxyl-terminal hydrolase 36	KRS(0.983)EGLS(0.017)QEATPSQDLIQHSCSPVDHSEPEAR	Inf	NA	0	Inf	NA	0	Inf	NA	0	Inf	NA	0	NA	NA	NA	NA	NA	NA
388	B1AQJ2_S903;Q8BMX4_S95;B0QZF8_S738	B1AQJ2_S903	Usp36_S903	Ubiquitin carboxyl-terminal hydrolase 36	KRS(0.392)EGLS(0.605)QEAT(0.003)PSQDLIQHSCSPVDHSEPEAR	Inf	NA	0	NA	NA	NA	NA	NA	NA	Inf	NA	0	NA	NA	NA	NA	NA	NA
389	B1ASA5_S399	B1ASA5_S399	Zfp362_S399	Zinc finger protein 362	HTVVEHLVS(0.985)HHS(0.015)PQRTESPGIPVR	-1.34443	0.172392	0.808012	0.673344	0.561212	0.982415	-2.24219	0.0341942	0.705346	0.178107	0.849526	0.986266	-0.268533	0.708766	0.999136	0.829662	0.31963	0.999312
390	B1ASA5_S402	B1ASA5_S402	Zfp362_S402	Zinc finger protein 362	HTVVEHLVSHHS(1)PQRT(0.608)ES(0.392)PGIPVR	0.0898776	0.903686	0.998177	0.336521	0.625516	0.983713	0.300311	0.68651	0.999841	0.525791	0.44761	0.934792	-1.02566	0.176801	0.999136	-1.15819	0.102996	0.999312
391	B1ASA5_S408	B1ASA5_S408	Zfp362_S408	Zinc finger protein 362	HT(0.005)VVEHLVS(0.177)HHS(0.756)PQRT(0.312)ES(0.75)PGIPVR	-0.358032	0.530626	0.972258	0.51422	0.380516	0.952677	NegInf	NA	0	0.504535	0.264621	0.90001	-0.477163	0.412545	0.999136	0.142059	0.799057	0.999312
392	B1ASA5_T406	B1ASA5_T406	Zfp362_T406	Zinc finger protein 362	HTVVEHLVSHHS(1)PQRT(0.608)ES(0.392)PGIPVR	0.120943	0.834771	0.994431	0.318431	0.558906	0.982415	0.463885	0.427781	0.999841	0.561458	0.339246	0.915207	0.0512909	0.929474	0.999136	-0.849842	0.15497	0.999312
393	B1AUC7_S133;Z4YMR3_S117;Z4YJK0_S133	B1AUC7_S133	Arhgap36_S133	Rho GTPase-activating protein 36	ELTPTMQVEDINGS(0.88)T(0.12)GR	NA	NA	NA	NA	NA	NA	NA	NA	NA	NA	NA	NA	0.40339	NA	NA	0.243493	NA	NA
394	B1AUC7_S97;Z4YMR3_S81;Z4YJK0_S97	B1AUC7_S97	Arhgap36_S97	Rho GTPase-activating protein 36	AAS(1)LKTFGIR	NA	NA	NA	NA	NA	NA	NA	NA	NA	NA	NA	NA	0.468183	NA	NA	0.512898	NA	NA
395	B1AUC7_T134;Z4YMR3_T118;Z4YJK0_T134	B1AUC7_T134	Arhgap36_T134	Rho GTPase-activating protein 36	ELTPTMQVEDINGS(0.386)T(0.614)GRR	NA	NA	NA	NA	NA	NA	NA	NA	NA	NA	NA	NA	-0.00683652	NA	NA	NegInf	NA	0
396	B1AVP1_S583;Q3UP77_S583;Q5XM34_S575;A3KMF4_S575	B1AVP1_S583	Aff1_S583	AF4/FMR2 family member 1	RGCPKS(1)PAQQEPPPR	0.242749	0.414063	0.951239	-0.0861872	0.785873	0.994001	-0.114495	0.750398	0.999841	-0.0258236	0.942693	0.994735	-0.203706	0.689347	0.999136	-0.346475	0.367906	0.999312
397	B1AVY7_S1167;E7FLY0_S1178	B1AVY7_S1167	Kif16b_S1167	Kinesin-like protein KIF16B	S(0.915)LGT(0.085)NRDDLKDPIK	Inf	NA	0	Inf	NA	0	Inf	NA	0	Inf	NA	0	NA	NA	NA	NA	NA	NA
398	B1AVY7_S662;E7FLY0_S673;A0A1D5RMD4_S662	B1AVY7_S662	Kif16b_S662	Kinesin-like protein KIF16B	S(1)FHIENK	-0.0379692	0.957091	0.999718	0.836469	0.370542	0.950665	0.048382	0.95536	0.999841	-0.575671	0.521871	0.944709	-0.611446	0.498358	0.999136	NegInf	NA	0
399	B1AVY7_S838;E7FLY0_S849;A0A1D5RMD4_S838	B1AVY7_S838	Kif16b_S838	Kinesin-like protein KIF16B	LAS(1)LEKDLVQQK	Inf	NA	0	Inf	NA	0	Inf	NA	0	Inf	NA	0	-0.747324	0.121381	0.999136	0.113911	0.76546	0.999312
400	B1AVZ0_S25	B1AVZ0_S25	Uprt_S25	Uracil phosphoribosyltransferase homolog	QVNS(0.003)T(0.003)S(0.017)S(0.017)PS(0.958)PEHLLAEDR	-0.350983	0.432916	0.951239	-0.285079	0.597478	0.983713	-0.0656749	0.902036	0.999841	NegInf	NA	0	0.0755345	0.862439	0.999136	-0.0506089	0.898741	0.999312
401	B1AXD8_S21	B1AXD8_S21	Akirin2_S21	Akirin-2	TLDFDPLLS(0.015)PAS(0.985)PK	Inf	NA	0	NA	NA	NA	NA	NA	NA	NA	NA	NA	0.0293844	0.92078	0.999136	-0.161041	0.590401	0.999312
402	B1AXH1_S134;E9Q0V6_S499	B1AXH1_S134	Nhsl2_S134	NHS-like protein 2	S(0.019)LS(0.979)VPT(0.002)DSGVTSVDYDEEQKTSETR	Inf	NA	0	Inf	NA	0	NA	NA	NA	Inf	NA	0	0.362497	0.665301	0.999136	0.134523	0.841938	0.999312
403	B1AY10_S147	B1AY10_S147	Nfx1_S147	Transcriptional repressor NF-X1	EHS(0.978)PS(0.011)ES(0.011)EKEVVIADPR	0.0436424	0.892089	0.997959	0.35268	0.285777	0.909841	0.150437	0.74986	0.999841	0.318746	0.390327	0.926408	0.228983	0.628548	0.999136	-0.0316412	0.957622	0.999312
404	B1AY10_S197	B1AY10_S197	Nfx1_S197	Transcriptional repressor NF-X1	MS(0.003)PKS(0.752)EDENT(0.11)RPVAIS(0.11)HT(0.02)DS(0.002)S(0.002)DAS(0.001)CR	Inf	NA	0	NA	NA	NA	Inf	NA	0	Inf	NA	0	Inf	NA	0	Inf	NA	0
405	B1AY10_S50	B1AY10_S50	Nfx1_S50	Transcriptional repressor NF-X1	RNY(0.053)S(0.346)S(0.753)S(0.848)PPCHLPR	Inf	NA	0	NA	NA	NA	Inf	NA	0	Inf	NA	0	0.274755	0.787059	0.999136	0.266317	0.819288	0.999312
406	B1AY10_S51	B1AY10_S51	Nfx1_S51	Transcriptional repressor NF-X1	NYS(0.001)S(0.108)S(0.891)PPCHLPR	Inf	NA	0	NA	NA	NA	Inf	NA	0	Inf	NA	0	0.819831	0.219963	0.999136	0.811394	0.313198	0.999312
407	B1AY10_S81	B1AY10_S81	Nfx1_S81	Transcriptional repressor NF-X1	HIPYEDIS(0.001)AVHQHS(0.001)YAS(0.034)GS(0.034)KPKS(0.82)PQGFFQS(0.052)S(0.058)NK	Inf	NA	0	NA	NA	NA	Inf	NA	0	Inf	NA	0	-0.0236447	0.780744	0.999136	NegInf	NA	0
408	B1AY13_S1133;E9PV45_S1134	B1AY13_S1133	Usp24_S1133	Ubiquitin carboxyl-terminal hydrolase 24	TLLSETS(0.009)S(0.901)QS(0.058)S(0.022)KS(0.011)PSLSSK	NA	NA	NA	NA	NA	NA	Inf	NA	0	NA	NA	NA	NA	NA	NA	NA	NA	NA
409	B1AY13_S1138;E9PV45_S1139	B1AY13_S1138	Usp24_S1138	Ubiquitin carboxyl-terminal hydrolase 24	TLLSETSSQSSKS(1)PSLSSK	-0.165999	0.504784	0.966075	-0.0825457	0.739011	0.992529	0.183262	0.640407	0.999841	-0.0289556	0.906843	0.988648	-0.168566	0.498298	0.999136	-0.647343	0.0433445	0.999312
410	B1AY13_S2044;E9PV45_S2045	B1AY13_S2044	Usp24_S2044	Ubiquitin carboxyl-terminal hydrolase 24	VSDQNS(1)PVLPKK	0.151371	0.436875	0.951239	0.104717	0.589437	0.983713	-0.0480765	0.803854	0.999841	0.0244027	0.899633	0.988557	0.0960903	0.620294	0.999136	0.23405	0.233369	0.999312
411	B1AY13_S2558;E9PV45_S2559	B1AY13_S2558	Usp24_S2558	Ubiquitin carboxyl-terminal hydrolase 24	T(0.002)IS(0.998)AQDTLAYATALLNEK	0.474562	0.0686817	0.622751	0.202166	0.388565	0.953844	0.290148	0.219829	0.952194	0.372469	0.119034	0.784792	0.0152713	0.947643	0.999136	-0.0178261	0.938901	0.999312
412	B1AZA5_S12;D3YWD3_S12;Q8C3N3_S12	B1AZA5_S12	Tmem245_S12	Transmembrane protein 245	GGPAEAPS(1)PRGS(0.999)PRPES(0.001)R	0.248931	0.409199	0.951239	0.408268	0.181016	0.837595	0.230631	0.444027	0.999841	0.779744	0.0146328	0.508017	-0.0564742	0.850467	0.999136	-0.139656	0.64171	0.999312
413	B1AZA5_S16;D3YWD3_S16;Q8C3N3_S16	B1AZA5_S16	Tmem245_S16	Transmembrane protein 245	GGPAEAPS(1)PRGS(0.999)PRPES(0.001)R	0.248931	0.409199	0.951239	0.408268	0.181016	0.837595	0.230631	0.444027	0.999841	0.779744	0.0146328	0.508017	-0.0564742	0.850467	0.999136	-0.139656	0.64171	0.999312
414	B1AZA5_S327;D3YWD3_S327	B1AZA5_S327	Tmem245_S327	Transmembrane protein 245	SSPS(0.005)S(0.99)PS(0.003)PT(0.001)LGR	1.79493	0.002929	0.158981	1.21852	0.0424665	0.571079	1.55334	0.012257	0.55124	1.04698	0.0601441	0.690101	0.960892	0.121864	0.999136	0.327405	0.606132	0.999312
415	B1AZI6_S1219	B1AZI6_S1219	Thoc2_S1219	THO complex subunit 2	NAVASVQNGPGGGTS(0.001)S(0.002)S(0.002)S(0.005)IGNAS(0.272)KS(0.713)DES(0.004)GAEETDKSR	NegInf	NA	0	-0.372647	0.30727	0.921726	NegInf	NA	0	-0.181764	0.522787	0.944709	NegInf	NA	0	-0.914351	0.153915	0.999312
416	B1AZI6_S1222	B1AZI6_S1222	Thoc2_S1222	THO complex subunit 2	NAVAS(0.013)VQNGPGGGT(0.093)S(0.096)S(0.099)S(0.101)S(0.104)IGNAS(0.319)KS(0.35)DES(0.807)GAEET(0.012)DKS(0.007)R	0.199981	0.545446	0.972258	NegInf	NA	0	NegInf	NA	0	NegInf	NA	0	NegInf	NA	0	-0.131337	0.708485	0.999312
417	B1AZI6_S1393;F6SBF2_S129	B1AZI6_S1393	Thoc2_S1393	THO complex subunit 2	TPVS(0.001)GS(0.005)LKS(0.994)PVPR	0.540161	0.0450836	0.553501	-0.250325	0.296304	0.921101	-0.35069	0.157907	0.932068	-0.0353825	0.877775	0.987674	NegInf	NA	0	-0.00789167	0.972614	0.999312
418	B1AZI6_S1417;Q8C690_S28;F6SBF2_S153	B1AZI6_S1417	Thoc2_S1417	THO complex subunit 2	KIDSHPS(1)PSHSSTVK	0.0484986	0.787719	0.991327	0.340703	0.0686012	0.665802	0.178301	0.422004	0.999841	0.0309697	0.86341	0.986266	0.103731	0.56582	0.999136	-0.263315	0.153073	0.999312
419	B1AZI6_S1419;Q8C690_S30;F6SBF2_S155	B1AZI6_S1419	Thoc2_S1419	THO complex subunit 2	KIDS(0.036)HPS(0.158)PS(0.676)HS(0.042)S(0.042)T(0.042)VKDS(0.002)LIDLK	Inf	NA	0	Inf	NA	0	Inf	NA	0	Inf	NA	0	-0.720182	0.113575	0.999136	NegInf	NA	0
420	B1AZI6_S1450;Q8C690_S88	B1AZI6_S1450	Thoc2_S1450	THO complex subunit 2	LYINHNPPPLS(0.029)KS(0.971)KER	0.220088	0.419725	0.951239	0.0496927	0.854454	0.994001	0.27193	0.320588	0.989122	-0.0144533	0.957436	0.995569	0.269871	0.287779	0.999136	0.147484	0.557849	0.999312
421	B1AZI6_S1514;Q8C690_S152;F6W2C7_S8;B8A4C2_S31	B1AZI6_S1514	Thoc2_S1514	THO complex subunit 2	HKS(0.576)ES(0.423)PCES(0.001)QYPNEK	Inf	NA	0	NA	NA	NA	NA	NA	NA	NA	NA	NA	NA	NA	NA	Inf	NA	0
422	B1AZI6_S1516;Q8C690_S154;F6W2C7_S10;B8A4C2_S33	B1AZI6_S1516	Thoc2_S1516	THO complex subunit 2	HKS(0.03)ES(0.97)PCESQYPNEK	-0.286251	0.546705	0.972258	-0.285979	0.472739	0.973455	-0.45397	0.290732	0.988266	-0.172462	0.663451	0.971211	-0.78827	0.0920894	0.999136	-0.568221	0.162763	0.999312
423	B1AZP2_S973;E9PUF2_S266;Q3UCF7_S438;B7ZNS2_S956	B1AZP2_S973	Dlgap4_S973	Disks large-associated protein 4	QNS(0.885)AT(0.111)ES(0.004)ADS(0.001)IEIYVPEAQTR	NA	NA	NA	NA	NA	NA	NA	NA	NA	NA	NA	NA	NegInf	NA	0	NegInf	NA	0
424	B1AZP2_T915;E9PUF2_T208;Q3UCF7_T380;B7ZNS2_T898	B1AZP2_T915	Dlgap4_T915	Disks large-associated protein 4	ANSWQLVET(1)PEKR	Inf	NA	0	NA	NA	NA	Inf	NA	0	NA	NA	NA	0.477659	0.552499	0.999136	0.546157	0.500085	0.999312
425	B1B0E8_S434	B1B0E8_S434	Zrsr2_S434	U2 small nuclear ribonucleoprotein auxiliary factor 35 kDa subunit-related protein 2	KDHS(1)PGPWSQSR	0.281567	0.387382	0.947994	-0.206014	0.448144	0.962455	-0.425536	0.304695	0.989122	0.0990383	0.730685	0.979858	0.0457984	0.907266	0.999136	-0.359831	0.195071	0.999312
426	B1GX80_S126	B1GX80_S126	Pak3_S126	Beta-PAK	MGIPEQWARLLQT(0.503)S(0.503)NIT(0.993)KLEQK	0.155126	0.847263	0.995434	0.1444	0.857687	0.994001	0.733375	0.486318	0.999841	-0.420197	0.687194	0.977367	-0.234241	0.78285	0.999136	-0.0626345	0.941132	0.999312
427	B1GX80_T125	B1GX80_T125	Pak3_T125	Beta-PAK	MGIPEQWARLLQT(0.503)S(0.503)NIT(0.993)KLEQK	0.155126	0.847263	0.995434	0.1444	0.857687	0.994001	0.733375	0.486318	0.999841	-0.420197	0.687194	0.977367	-0.234241	0.78285	0.999136	-0.0626345	0.941132	0.999312
428	B1GX80_T129	B1GX80_T129	Pak3_T129	Beta-PAK	MGIPEQWARLLQT(0.503)S(0.503)NIT(0.993)KLEQK	0.155126	0.847263	0.995434	0.1444	0.857687	0.994001	0.733375	0.486318	0.999841	-0.420197	0.687194	0.977367	-0.234241	0.78285	0.999136	-0.0626345	0.941132	0.999312
429	B2RQA7_S661;E9PWG6_S1004	B2RQA7_S661	Ncapg_S661	Ncapg protein	SKLNLAEFLNEDT(0.362)S(0.638)	-0.298074	0.518319	0.972258	-0.0965377	0.833369	0.994001	-0.655348	0.139451	0.932068	-0.323769	0.483404	0.93577	-0.539412	0.276031	0.999136	0.0681737	0.894242	0.999312
430	B2RQC6_S1406;Q6P9L1_S950;E9QAI5_S1343;G3UWN2_S1406	B2RQC6_S1406	Cad_S1406	CAD protein	RLS(0.88)S(0.12)FVTK	-0.355466	0.170252	0.807612	0.0332134	0.895702	0.994169	-0.354823	0.140665	0.932068	-0.36829	0.12695	0.800145	-0.0385061	0.879209	0.999136	0.303915	0.203866	0.999312
431	B2RQC6_S1859;Q6P9L1_S1403;E9QAI5_S1796;G3UWN2_S1859	B2RQC6_S1859	Cad_S1859	CAD protein	IHRAS(1)DPGLPAEEPK	0.760117	0.106558	0.721771	-0.0946453	0.836376	0.994001	0.96918	0.0429035	0.725229	0.133777	0.770446	0.981432	0.10204	0.823807	0.999136	0.128351	0.779496	0.999312
432	B2RQC6_T1824;Q6P9L1_T1368;E9QAI5_T1761;G3UWN2_T1824	B2RQC6_T1824	Cad_T1824	CAD protein	KWPQGVVPQPPPS(0.432)T(0.519)PAT(0.019)T(0.019)EIT(0.004)T(0.003)T(0.003)PERPR	NA	NA	NA	NA	NA	NA	Inf	NA	0	NA	NA	NA	-0.0772316	0.970687	0.999136	0.430863	0.860551	0.999312
433	B2RQG2_S1127;Q80U54_S286;Q4FZG1_S163	B2RQG2_S1127	Phf3_S1127	PHD finger protein 3	KHS(0.996)DNEAES(0.004)LADALSSTTNILTSDLFEEEKQESPK	Inf	NA	0	Inf	NA	0	Inf	NA	0	Inf	NA	0	0.474408	0.566194	0.999136	-0.93197	0.341682	0.999312
434	B2RQG2_S1909;Q80U54_S1068;Q8BU94_S294	B2RQG2_S1909	Phf3_S1909	PHD finger protein 3	FY(0.006)S(0.986)DS(0.008)HHLKR	2.28399	0.000692	0.0908122	1.95129	0.0026497	0.144797	1.08313	0.0702544	0.823136	1.78229	0.00519969	0.364998	0.796062	0.347631	0.999136	1.09873	0.213563	0.999312
435	B2RQG2_S249;A0PJJ1_S249	B2RQG2_S249	Phf3_S249	PHD finger protein 3	HACNNQGEVNVPS(1)PELDCPLLSETSASVEEK	0.148524	0.41019	0.951239	0.0126342	0.943667	0.996926	-0.00167954	0.992505	0.999841	0.368839	0.10356	0.757874	-0.223919	0.254138	0.999136	-0.0987793	0.610176	0.999312
436	B2RQG2_S377	B2RQG2_S377	Phf3_S377	PHD finger protein 3	NTVDIVDKPENS(1)PQRNELETLGYGEDTESNDAR	0.088624	0.745478	0.988104	-0.337937	0.254198	0.892035	-0.139868	0.609156	0.999841	0.0207879	0.93923	0.994509	-0.255925	0.316864	0.999136	-0.0235044	0.939402	0.999312
437	B2RQG2_S660;A0PJJ1_S660;Q8VCJ7_S162	B2RQG2_S660	Phf3_S660	PHD finger protein 3	S(0.024)FS(0.976)LDEPPLFIPDNIATVK	-0.783072	0.0513441	0.573294	-0.23656	0.291818	0.917323	-0.486205	0.14562	0.932068	-0.137969	0.617806	0.959864	0.217475	0.504006	0.999136	-0.976396	0.0424827	0.999312
438	B2RR83_S1105;A0A0J9YV44_S450	B2RR83_S1105	Ythdc2_S1105	3'-5' RNA helicase YTHDC2	ADGIPNDS(0.182)S(0.794)DS(0.025)EMEDR	NegInf	NA	0	0.40761	NA	NA	0.0144035	NA	NA	NegInf	NA	0	NA	NA	NA	NA	NA	NA
439	B2RR83_S1292;Q3UST9_S2	B2RR83_S1292	Ythdc2_S1292	3'-5' RNA helicase YTHDC2	GS(0.582)KS(0.416)PS(0.002)PRPNMPIR	NegInf	NA	0	NegInf	NA	0	NegInf	NA	0	NegInf	NA	0	NA	NA	NA	Inf	NA	0
440	B2RR83_S1294;Q3UST9_S4	B2RR83_S1294	Ythdc2_S1294	3'-5' RNA helicase YTHDC2	GS(0.013)KS(0.966)PS(0.022)PRPNMPIR	0.0832297	0.728039	0.987086	-0.0862514	0.718607	0.992529	-0.0397936	0.867805	0.999841	-0.290887	0.262211	0.899531	0.212525	0.34212	0.999136	-0.037682	0.874756	0.999312
441	B2RRD7_S858;Q8K2E3_S569;A0A0N4SUS4_S859;B7ZNI3_S864	B2RRD7_S858	Brpf1_S858	Peregrin	GNLTPHPAACDKDGQT(0.008)DS(0.99)AAEES(0.001)S(0.001)SQETSK	0.540472	0.401407	0.951239	-0.0968884	0.875921	0.994001	0.0588258	0.907512	0.999841	0.175888	0.777481	0.981432	-0.139465	0.822415	0.999136	-0.0532112	0.90835	0.999312
442	B2RRE7_S1000;A0A0R4J260_S999	B2RRE7_S1000	Otud4_S1000	OTU domain-containing protein 4	TAADVVS(1)PGANSVDR	Inf	NA	0	Inf	NA	0	NA	NA	NA	NA	NA	NA	0.117934	0.722703	0.999136	0.606758	0.286066	0.999312
443	B2RRE7_S1016;A0A0R4J260_S1015	B2RRE7_S1016	Otud4_S1016	OTU domain-containing protein 4	LQRPKEES(1)S(1)EDENEVSNILR	-0.126127	0.569577	0.972258	-0.114706	0.604817	0.983713	0.0115796	0.95822	0.999841	0.014173	0.948875	0.995304	0.041911	0.849666	0.999136	-0.162793	0.463964	0.999312
444	B2RRE7_S1017;A0A0R4J260_S1016	B2RRE7_S1017	Otud4_S1017	OTU domain-containing protein 4	LQRPKEES(1)S(1)EDENEVSNILR	-0.126127	0.57704	0.974826	-0.114706	0.611805	0.983713	0.0115796	0.95903	0.999841	0.014173	0.949866	0.995569	0.0481153	0.831047	0.999136	-0.203697	0.370245	0.999312
445	B2RS91_S42	B2RS91_S42	Rrn3_S42	RNA polymerase I-specific transcription initiation factor RRN3	TGLSDMLALESDFFNS(1)PPKK	0.727811	0.0936565	0.690609	0.331321	0.446925	0.962455	0.850998	0.0663218	0.80535	0.123468	0.774506	0.981432	-0.0308477	0.947816	0.999136	0.620951	0.293564	0.999312
446	B2RT41_S356	B2RT41_S356	Zfc3h1_S356	Zinc finger, C3H1-type-containing	RLS(0.988)AS(0.012)DIVSEK	0.611747	0.223112	0.852247	0.914616	0.0750996	0.68262	0.0807794	0.86967	0.999841	0.821903	0.106954	0.758207	-0.555145	0.478571	0.999136	0.230021	0.787484	0.999312
447	B2RT41_S952;Q6P7T8_S116;Q6A049_S598	B2RT41_S952	Zfc3h1_S952	Zinc finger, C3H1-type-containing	LDNS(1)PISSPR	NegInf	NA	0	-0.281833	0.308893	0.921726	-0.104834	0.774639	0.999841	0.326806	0.393691	0.926408	NegInf	NA	0	0.11032	0.805397	0.999312
448	B2RUE8_S824;A0A0A6YWM8_S875	B2RUE8_S824	Map4k4_S824	Map4k4 protein	LTANET(0.002)QS(0.975)AS(0.019)S(0.004)T(0.001)LQK	-0.0491154	0.886425	0.99762	NegInf	NA	0	-0.16276	0.637964	0.999841	-0.902198	0.0244345	0.582989	0.298778	0.497687	0.999136	0.0756897	0.805835	0.999312
449	B2RUE8_T828;A0A0A6YWM8_T879	B2RUE8_T828	Map4k4_T828	Map4k4 protein	LTANETQS(0.001)AS(0.05)S(0.193)T(0.755)LQK	NA	NA	NA	NA	NA	NA	NA	NA	NA	Inf	NA	0	NegInf	NA	0	0.111789	NA	NA
450	B2RUJ5_S571;Q3UH26_S572	B2RUJ5_S571	Apba1_S571	Amyloid beta A4 precursor protein-binding family A member 1	S(0.574)NS(0.426)QENVEASHPSQDGKR	NegInf	NA	0	NegInf	NA	0	NegInf	NA	0	-0.392555	NA	NA	NA	NA	NA	NA	NA	NA
451	B2RUJ5_S573;Q3UH26_S574	B2RUJ5_S573	Apba1_S573	Amyloid beta A4 precursor protein-binding family A member 1	S(0.015)NS(0.985)QENVEASHPSQDGKR	0.225923	0.569585	0.972258	0.501124	0.24694	0.892035	0.0714508	0.856514	0.999841	-0.20128	0.63495	0.964322	-0.643461	0.31851	0.999136	-0.496104	0.345292	0.999312
452	B2RUR8_S460	B2RUR8_S460	Otud7b_S460	OTU domain-containing protein 7B	S(0.666)T(0.666)PES(0.428)GES(0.225)DKES(0.014)VGS(0.001)SSLGNEGSR	NA	NA	NA	Inf	NA	0	NA	NA	NA	NA	NA	NA	-0.302037	0.315213	0.999136	0.141479	0.597139	0.999312
453	B2RUR8_S464	B2RUR8_S464	Otud7b_S464	OTU domain-containing protein 7B	S(0.045)T(0.047)PES(0.95)GES(0.953)DKES(0.004)VGSSSLGNEGSR	0.0440174	0.887332	0.99762	0.0149343	0.961651	0.997127	0.178985	0.591373	0.999841	-0.0693496	0.823438	0.986266	-0.386582	0.347858	0.999136	-0.234529	0.508098	0.999312
454	B2RUR8_S467	B2RUR8_S467	Otud7b_S467	OTU domain-containing protein 7B	S(0.001)T(0.001)PES(0.038)GES(0.961)DKESVGSSSLGNEGSR	0.199612	0.635906	0.979263	-0.029092	0.944836	0.996926	0.0655758	0.876091	0.999841	-0.103449	0.805785	0.984778	-0.733098	0.155187	0.999136	-0.155209	0.712477	0.999312
455	B2RUR8_S508	B2RUR8_S508	Otud7b_S508	OTU domain-containing protein 7B	RADSVANKLGS(1)FGK	Inf	NA	0	NA	NA	NA	Inf	NA	0	Inf	NA	0	0.788818	0.0164557	0.999136	0.547323	0.0691202	0.999312
456	B2RUR8_T461	B2RUR8_T461	Otud7b_T461	OTU domain-containing protein 7B	S(0.666)T(0.666)PES(0.428)GES(0.225)DKES(0.014)VGS(0.001)SSLGNEGSR	NA	NA	NA	Inf	NA	0	NA	NA	NA	NA	NA	NA	-0.302037	0.315213	0.999136	0.141479	0.597139	0.999312
457	B2RUR8_T547	B2RUR8_T547	Otud7b_T547	OTU domain-containing protein 7B	GPKPGGLGSGSGIS(0.001)S(0.003)GT(0.04)ET(0.955)LEK	0.212876	0.215479	0.849747	-0.316787	0.0711672	0.670553	0.11089	0.544545	0.999841	-0.133634	0.466136	0.935581	0.0493649	0.786608	0.999136	0.457173	0.0190776	0.999312
458	B2RVL6_S65	B2RVL6_S65	Zcchc24_S65	Zinc finger CCHC domain-containing protein 24	GRPEQLGS(1)PLHSSYLNSVFQLQR	0.116063	0.801617	0.991698	0.405882	0.385649	0.953844	0.150124	0.745379	0.999841	0.397956	0.43622	0.931412	0.183256	0.658157	0.999136	0.17102	0.679527	0.999312
459	B2RW11_S290	B2RW11_S290	Ankrd34a_S290	Ankyrin repeat domain 34A	RHS(0.816)T(0.184)EGPEDPPPWAEK	0.325421	0.399689	0.951008	0.296028	0.412432	0.958529	0.694755	0.120276	0.927731	0.0444921	0.934195	0.994103	-0.423136	0.329695	0.999136	-0.233468	0.58583	0.999312
460	B2RW11_S460	B2RW11_S460	Ankrd34a_S460	Ankyrin repeat domain 34A	APSLPAPPPS(0.236)GAPGS(0.764)PR	NA	NA	NA	NA	NA	NA	NA	NA	NA	NA	NA	NA	0.542982	0.576982	0.999136	0.00507043	0.995344	0.999312
461	B2RW11_S472	B2RW11_S472	Ankrd34a_S472	Ankyrin repeat domain 34A	RHS(1)MQTEQIR	-0.357256	0.87962	0.99762	NegInf	NA	0	1.09358	0.652011	0.999841	NegInf	NA	0	-0.769459	0.747302	0.999136	0.475333	0.86162	0.999312
462	B2RW11_T291	B2RW11_T291	Ankrd34a_T291	Ankyrin repeat domain 34A	RHS(0.5)T(0.5)EGPEDPPPWAEK	0.183489	0.677709	0.983039	0.197696	0.617528	0.983713	0.694755	0.141182	0.932068	0.0444921	0.936154	0.994103	-1.02082	0.0944734	0.999136	NegInf	NA	0
463	B2RWS6_S1036	B2RWS6_S1036	Ep300_S1036	Histone acetyltransferase p300	TDGKEEEEQPSTS(0.003)AT(0.028)QS(0.572)S(0.397)PAPGQSK	NA	NA	NA	NA	NA	NA	Inf	NA	0	Inf	NA	0	NA	NA	NA	Inf	NA	0
464	B2RWS6_S1037	B2RWS6_S1037	Ep300_S1037	Histone acetyltransferase p300	TDGKEEEEQPSTSAT(0.013)QS(0.106)S(0.878)PAPGQS(0.002)K	-0.0930486	0.730854	0.987086	0.352557	0.371471	0.95094	0.140622	0.713377	0.999841	NegInf	NA	0	0.125791	0.742173	0.999136	0.0745222	0.844997	0.999312
465	B2RWS6_S1725	B2RWS6_S1725	Ep300_S1725	Histone acetyltransferase p300	LGLGLDDES(0.01)NNQQAAAT(0.283)QS(0.673)PGDS(0.035)RR	Inf	NA	0	Inf	NA	0	NA	NA	NA	NA	NA	NA	NA	NA	NA	NA	NA	NA
466	B2RXQ9_S9;D3Z0E9_S9;D3Z2C7_S9;A0A1B0GRL6_S9	B2RXQ9_S9	Sorbs2_S9	Sorbin and SH3 domain-containing protein 2	MNTGRES(0.012)QS(0.981)PDS(0.007)AK	0.780793	0.585359	0.976313	-0.334376	0.811025	0.994001	0.584624	0.719181	0.999841	0.855924	0.55196	0.949181	0.540364	0.739194	0.999136	0.566464	0.727357	0.999312
467	B2RXW8_S1172;B2RXQ2_S1197;B8QI33_S1198;Q3UJC0_S188	B2RXW8_S1172	Ppfia1_S1172	Ppfia1 protein	RFDEDDDKS(1)FR	0.621077	0.309356	0.906716	-0.0190396	0.971707	0.997127	-0.305853	0.54499	0.999841	0.156537	0.770911	0.981432	0.0191456	0.974552	0.999136	-0.616442	0.26118	0.999312
468	B2RXW8_S1210;B2RXQ2_S1235;B8QI33_S1236;Q3UJC0_S226	B2RXW8_S1210	Ppfia1_S1210	Ppfia1 protein	VTS(0.001)S(0.006)MS(0.635)S(0.269)PS(0.088)MQPK	0.775405	0.572577	0.972938	-0.829826	0.548532	0.981913	-0.462085	0.728812	0.999841	-0.0694516	0.951161	0.995569	-1.70879	0.230972	0.999136	-0.409112	0.723217	0.999312
469	B2RXW8_S1211;B2RXQ2_S1236;B8QI33_S1237;Q3UJC0_S227	B2RXW8_S1211	Ppfia1_S1211	Ppfia1 protein	VTSSMS(0.001)S(0.991)PS(0.008)MQPK	0.171044	0.729065	0.987086	-0.207266	0.650692	0.985949	-0.278887	0.573319	0.999841	-0.271302	0.583701	0.951746	0.56861	0.288377	0.999136	0.276917	0.600696	0.999312
470	B2RXW8_S238;B2RXQ2_S238;B8QI33_S238	B2RXW8_S238	Ppfia1_S238	Ppfia1 protein	S(0.666)S(0.666)DGS(0.665)LS(0.003)HEDLAK	0.22033	0.440555	0.951239	-0.106306	0.708461	0.992529	-0.0907947	0.749354	0.999841	-0.192045	0.500782	0.936372	-0.358916	0.213622	0.999136	0.263443	0.357726	0.999312
471	B2RXW8_S239;B2RXQ2_S239;B8QI33_S239	B2RXW8_S239	Ppfia1_S239	Ppfia1 protein	RS(0.018)S(0.981)DGS(0.982)LS(0.018)HEDLAK	-0.470579	0.397099	0.948926	0.0492904	0.928788	0.995759	0.051022	0.926294	0.999841	0.150707	0.784809	0.981585	-0.0616054	0.911067	0.999136	-0.0911197	0.868804	0.999312
472	B2RXW8_S242;B2RXQ2_S242;B8QI33_S242	B2RXW8_S242	Ppfia1_S242	Ppfia1 protein	SSDGS(1)LSHEDLAK	-0.0847937	0.731292	0.987086	-0.024742	0.920092	0.995322	-0.155087	0.531143	0.999841	0.0320385	0.896651	0.988557	0.0572359	0.81657	0.999136	0.0435211	0.859965	0.999312
473	B2RXW8_S244;B2RXQ2_S244;B8QI33_S244	B2RXW8_S244	Ppfia1_S244	Ppfia1 protein	S(0.001)S(0.001)DGS(0.43)LS(0.568)HEDLAK	NA	NA	NA	NA	NA	NA	Inf	NA	0	Inf	NA	0	NA	NA	NA	NA	NA	NA
474	B2RXW8_S529;B2RXQ2_S554;B8QI33_S554;S4R1D4_S64	B2RXW8_S529	Ppfia1_S529	Ppfia1 protein	GPSLHHGRPHLGS(1)VPDFR	NegInf	NA	0	-1.10684	0.347451	0.947325	-0.666295	0.560002	0.999841	-1.25134	0.268991	0.900288	Inf	NA	0	Inf	NA	0
475	B2RXW8_S567;B2RXQ2_S592;B8QI33_S592;S4R1D4_S102	B2RXW8_S567	Ppfia1_S567	Ppfia1 protein	LAALRDEPS(0.585)KVQT(0.415)LNEQDWER	NegInf	NA	0	-0.390224	NA	NA	NegInf	NA	0	NegInf	NA	0	NA	NA	NA	NA	NA	NA
476	B2RXW8_S665;B2RXQ2_S690;B8QI33_S690;S4R1D4_S200	B2RXW8_S665	Ppfia1_S665	Ppfia1 protein	VGS(1)GSLDNLGR	-0.110478	0.449469	0.952206	0.176836	0.230551	0.879412	0.260171	0.0830685	0.857388	0.311705	0.0405097	0.661411	-0.117694	0.455631	0.999136	-0.104824	0.47273	0.999312
477	B2RXW8_S667;B2RXQ2_S692;B8QI33_S692;S4R1D4_S202	B2RXW8_S667	Ppfia1_S667	Ppfia1 protein	VGSGS(1)LDNLGR	0.132886	0.921606	0.998472	-0.284721	0.855219	0.994001	0.195986	0.884643	0.999841	-0.0448807	0.97187	0.995791	-0.142689	0.910768	0.999136	-1.07389	0.253251	0.999312
478	B2RXW8_S707;B2RXQ2_S732;B8QI33_S732;S4R1D4_S242	B2RXW8_S707	Ppfia1_S707	Ppfia1 protein	RVPHS(1)PAREVDR	0.0116979	0.97663	0.999718	-0.271758	0.615374	0.983713	NegInf	NA	0	-0.229244	0.603941	0.957321	-0.551695	0.321342	0.999136	-0.503781	0.335736	0.999312
479	B2RXW8_S750;B2RXQ2_S775;B8QI33_S775;S4R1D4_S275	B2RXW8_S750	Ppfia1_S750	Ppfia1 protein	CET(0.116)S(0.883)PPS(0.535)S(0.465)PRPLRLDR	0.435215	0.464142	0.957943	0.536228	0.370443	0.950665	0.380589	0.630536	0.999841	0.593078	0.366031	0.922674	-0.163412	0.825802	0.999136	-0.381433	0.609433	0.999312
480	B2RXW8_S753;B2RXQ2_S778;B8QI33_S778;S4R1D4_S278	B2RXW8_S753	Ppfia1_S753	Ppfia1 protein	CET(0.144)S(0.853)PPS(0.536)S(0.468)PRPLRLDR	0.587142	NA	NA	0.610417	NA	NA	NegInf	NA	0	1.18396	NA	NA	Inf	NA	0	NA	NA	NA
481	B2RXW8_S77;B2RXQ2_S77;B8QI33_S77;S4R1I7_S20	B2RXW8_S77	Ppfia1_S77	Ppfia1 protein	LHEVGHERDS(1)LQR	NegInf	NA	0	-0.441388	0.613801	0.983713	NegInf	NA	0	-1.16239	0.25927	0.899085	NegInf	NA	0	0.392639	0.65098	0.999312
482	B2RXW8_S772;B2RXQ2_S797;B8QI33_S797;S4R1D4_S297	B2RXW8_S772	Ppfia1_S772	Ppfia1 protein	GAPHTVS(1)HEDIRDLR	-0.122065	0.643165	0.979263	0.119221	0.650886	0.985949	-0.0415021	0.874589	0.999841	-0.0159168	0.951721	0.995569	0.0633378	0.809719	0.999136	0.0830453	0.752328	0.999312
483	B2RXW8_S799;B2RXQ2_S824;B8QI33_S824;S4R1D4_S324	B2RXW8_S799	Ppfia1_S799	Ppfia1 protein	NSTGSQDGPVS(0.002)NPS(0.038)S(0.041)S(0.044)NS(0.46)S(0.51)QDS(0.906)LHKAPK	Inf	NA	0	Inf	NA	0	Inf	NA	0	Inf	NA	0	0.0870357	0.866476	0.999136	NegInf	NA	0
484	B2RXW8_S802;B2RXQ2_S827;B8QI33_S827;S4R1D4_S327	B2RXW8_S802	Ppfia1_S802	Ppfia1 protein	NSTGSQDGPVS(0.002)NPS(0.038)S(0.041)S(0.044)NS(0.46)S(0.51)QDS(0.906)LHKAPK	Inf	NA	0	Inf	NA	0	Inf	NA	0	Inf	NA	0	0.0870357	0.866476	0.999136	NegInf	NA	0
485	B2RXW8_T571;B2RXQ2_T596;B8QI33_T596;S4R1D4_T106	B2RXW8_T571	Ppfia1_T571	Ppfia1 protein	LAALRDEPS(0.014)KVQT(0.986)LNEQDWER	-0.310849	0.456424	0.955316	-0.3966	0.349083	0.947595	-0.209315	0.658923	0.999841	NegInf	NA	0	0.509807	0.130469	0.999136	0.0668009	0.841011	0.999312
486	B2RY04_S1765;Q91YL4_S109	B2RY04_S1765	Dock5_S1765	Dedicator of cytokinesis protein 5	S(1)LQLVDSR	-0.428689	0.417646	0.951239	0.0521288	0.920949	0.995322	-0.473208	0.371675	0.992509	-0.261987	0.618841	0.959864	-0.615746	0.247774	0.999136	-0.110975	0.832742	0.999312
487	B2RY04_S1801;Q91YL4_S145	B2RY04_S1801	Dock5_S1801	Dedicator of cytokinesis protein 5	T(0.057)LS(0.578)S(0.295)PS(0.066)LQT(0.004)DGLTASVPPPPPPK	NegInf	NA	0	0.0838245	NA	NA	-0.80467	NA	NA	-1.26214	NA	NA	NA	NA	NA	NA	NA	NA
488	B2RY04_S1802;Q91YL4_S146	B2RY04_S1802	Dock5_S1802	Dedicator of cytokinesis protein 5	T(0.007)LS(0.127)S(0.7)PS(0.166)LQT(0.001)DGLTASVPPPPPPK	-0.0668368	0.914881	0.998177	-0.00509327	0.994367	0.999974	0.370164	0.562742	0.999841	NegInf	NA	0	Inf	NA	0	Inf	NA	0
489	B2RY04_S1832;Q91YL4_S176	B2RY04_S1832	Dock5_S1832	Dedicator of cytokinesis protein 5	NS(1)AEIAPPLPVRR	-0.105052	0.855135	0.996165	-0.000458	0.999304	0.999974	0.111	0.847048	0.999841	0.266813	0.6446	0.966056	0.359107	0.612668	0.999136	0.679871	0.319774	0.999312
490	B2RY04_S1845;Q91YL4_S189	B2RY04_S1845	Dock5_S1845	Dedicator of cytokinesis protein 5	RDS(1)KAPPPPPPK	-0.162274	0.912583	0.998177	0.902926	0.561234	0.982415	-0.861499	0.504419	0.999841	-1.32574	0.417343	0.928277	0.954195	0.592013	0.999136	-0.151418	0.929265	0.999312
491	B2RY04_S1858;Q91YL4_S202	B2RY04_S1858	Dock5_S1858	Dedicator of cytokinesis protein 5	ARKS(1)GILSSEPGSQ	0.331808	0.200313	0.841092	0.930316	0.00473614	0.203203	-0.0448718	0.847488	0.999841	NegInf	NA	0	-0.0578506	0.818482	0.999136	-0.357417	0.222527	0.999312
492	B2RY56_S672;Q8BU35_S149	B2RY56_S672	Rbm25_S672	RNA-binding protein 25	LGASNS(1)PGQPNSVKR	-0.0639051	0.80084	0.991698	-0.0280001	0.911943	0.995322	0.0115503	0.96361	0.999841	-0.0207264	0.934754	0.994103	-0.269438	0.292869	0.999136	-0.169565	0.505	0.999312
493	B2RY56_S698;Q8BU35_S175	B2RY56_S698	Rbm25_S698	RNA-binding protein 25	KLPVDSVFNKFEDEDS(1)DDVPR	NegInf	NA	0	NegInf	NA	0	-0.291085	0.300922	0.989122	-0.00285667	0.991607	0.997421	-0.34665	0.224317	0.999136	0.0441152	0.871057	0.999312
494	B7ZC24_S377	B7ZC24_S377	Ncoa5_S377	Nuclear receptor coactivator 5	LLRS(0.915)S(0.103)ADS(0.982)LPGELR	Inf	NA	0	Inf	NA	0	NA	NA	NA	Inf	NA	0	0.0462424	0.897166	0.999136	NegInf	NA	0
495	B7ZC24_S378	B7ZC24_S378	Ncoa5_S378	Nuclear receptor coactivator 5	LLRS(0.075)S(0.925)ADS(1)LPGELR	-0.429306	0.250984	0.871896	0.261231	0.579373	0.983713	0.254143	0.398414	0.996795	0.309783	0.400583	0.926408	NegInf	NA	0	-0.194634	0.612564	0.999312
496	B7ZC24_S381	B7ZC24_S381	Ncoa5_S381	Nuclear receptor coactivator 5	LLRS(0.075)S(0.925)ADS(1)LPGELR	-0.0802756	0.770718	0.99104	0.13157	0.633545	0.983713	0.254143	0.361051	0.989122	0.442408	0.147901	0.824603	-0.126678	0.721814	0.999136	-0.108174	0.733883	0.999312
497	B7ZCJ0_S1492;A0A0A0MQE8_S1496;B7ZCJ1_S1502;B2RWX1_S1501	B7ZCJ0_S1492	Arhgap21_S1492	Rho GTPase-activating protein 21	KIPWEEPS(0.985)PPHS(0.007)S(0.007)KR	-0.606628	0.310882	0.907138	NegInf	NA	0	0.328795	0.490327	0.999841	0.473918	0.2902	0.907119	0.322608	0.498197	0.999136	-0.185209	0.746998	0.999312
498	B7ZMZ7_S145;B2RQ71_S89;E9PWR4_S89	B7ZMZ7_S145	Dip2c_S145	Dip2c protein	YRS(1)DVHTEAVQAALAK	0.43215	0.271896	0.885561	0.325112	0.405523	0.956133	0.293764	0.451603	0.999841	0.541205	0.172277	0.853963	-0.134027	0.777883	0.999136	0.136328	0.785456	0.999312
499	B7ZNG4_S81	B7ZNG4_S81	Troap_S81	Tastin	TLHQT(0.079)EKS(0.86)PS(0.061)LK	Inf	NA	0	Inf	NA	0	Inf	NA	0	Inf	NA	0	0.00435451	0.921231	0.999136	0.903301	0.000399	0.987869
500	B7ZNL3_S252;G5E8R1_S216;E9Q450_S252;Q564G1_S252	B7ZNL3_S252	Tpm1_S252	Tpm1 protein	SVTKLEKS(1)IDDLEEK	-0.277155	0.60749	0.978592	-0.343218	0.502214	0.978839	-0.433191	0.427048	0.999841	-0.502614	0.359716	0.922674	-0.176828	0.659518	0.999136	-0.140234	0.749109	0.999312
501	B7ZNL3_S269;G5E8R1_S233;E9Q450_S269;Q564G1_S269	B7ZNL3_S269	Tpm1_S269	Tpm1 protein	VAHAKEENLS(1)MHQMLDQTLLELNNM	NA	NA	NA	NA	NA	NA	Inf	NA	0	NA	NA	NA	Inf	NA	0	NA	NA	NA
502	B7ZNY3_S849	B7ZNY3_S849	Pard3_S849	Pard3 protein	SKS(1)MDLGSSPSR	-0.403173	0.0922729	0.685986	-0.149286	0.51939	0.981913	-0.197945	0.358918	0.989122	-0.311353	0.155566	0.833789	-0.831746	0.00644223	0.999136	-0.401316	0.0936726	0.999312
503	B8JKU9_S58;A0A0N4SVR2_S28;B8JKU8_S58;B8JKV0_S101	B8JKU9_S58	Amn1_S58	Protein AMN1 homolog	EHRNS(0.998)IT(0.002)S(0.001)EGIK	Inf	NA	0	Inf	NA	0	Inf	NA	0	Inf	NA	0	0.362671	0.321703	0.999136	0.405374	0.23404	0.999312
504	B9EHE8_S261;E9Q9Q2_S261;A0A087WPF0_S205;Q80ZH9_S261	B9EHE8_S261	R3hdm1_S261	R3hdm1 protein	RDNS(0.5)S(0.5)FDKDDSQMR	-0.339185	0.581405	0.975917	-0.502549	0.424904	0.958529	NegInf	NA	0	-0.499744	0.42728	0.92917	-0.502263	0.241326	0.999136	-0.784787	0.0982764	0.999312
505	B9EHE8_S262;E9Q9Q2_S262;A0A087WPF0_S206;Q80ZH9_S262	B9EHE8_S262	R3hdm1_S262	R3hdm1 protein	DNS(0.002)S(0.998)FDKDDSQMR	0.210638	0.571258	0.97258	0.0710158	0.84769	0.994001	0.0550382	0.870442	0.999841	-0.254995	0.494441	0.936372	-0.451677	0.152235	0.999136	-0.454307	0.15006	0.999312
506	B9EHE8_S847;E9Q9Q2_S881;Q80U91_S199	B9EHE8_S847	R3hdm1_S847	R3hdm1 protein	THS(1)PPQWK	0.015046	0.929846	0.998635	0.08444	0.622291	0.983713	-0.0800859	0.64025	0.999841	-0.182823	0.327863	0.914032	-0.0278083	0.880278	0.999136	-0.148589	0.503059	0.999312
507	B9EHE8_S973;E9Q9Q2_S1007;Q80U91_S325	B9EHE8_S973	R3hdm1_S973	R3hdm1 protein	KAAS(0.894)T(0.106)DLGAGEAVVGK	NegInf	NA	0	NegInf	NA	0	NegInf	NA	0	NegInf	NA	0	NegInf	NA	0	NegInf	NA	0
508	B9EHJ3_S912;A0A0U1RPW2_S912	B9EHJ3_S912	Tjp1_S912	Tight junction protein ZO-1	IDS(1)PGLKPASQQVYR	-0.0936086	0.766533	0.99104	-0.071143	0.8214	0.994001	0.167482	0.596014	0.999841	-0.157682	0.617575	0.959864	-0.127538	0.686057	0.999136	-0.101794	0.746831	0.999312
509	B9EHV1_S718;A0A1D5RLD1_S718;Q3UFX8_S548	B9EHV1_S718	Myo9b_S718	Myosin IXb	AAAGIS(0.227)S(0.674)PAT(0.099)R	Inf	NA	0	Inf	NA	0	Inf	NA	0	NA	NA	NA	-0.303281	0.4714	0.999136	0.197492	0.668665	0.999312
510	B9EJ80_S515	B9EJ80_S515	Pdzd8_S515	PDZ domain-containing protein 8	VQTELKEETQPLS(0.004)HS(0.996)PKR	0.444366	0.187444	0.822854	0.122571	0.711487	0.992529	0.564693	0.0975116	0.8945	0.631541	0.0657125	0.7002	0.0428747	0.896931	0.999136	0.00881893	0.978739	0.999312
511	B9EJ80_S532	B9EJ80_S532	Pdzd8_S532	PDZ domain-containing protein 8	RTPTTLSIKPLGAIS(1)PVLNR	-0.49137	0.347162	0.926674	0.118569	0.814855	0.994001	0.326545	0.524537	0.999841	0.106972	0.822665	0.986266	0.289658	0.571188	0.999136	-0.188565	0.710463	0.999312
512	B9EJ86_S65;A0A0R4J150_S23	B9EJ86_S65	Osbpl8_S65	Oxysterol-binding protein-related protein 8	DLPQPS(0.201)LS(0.786)PAS(0.013)LHSQGFER	NegInf	NA	0	-1.84479	0.0778827	0.695299	-0.161769	0.605593	0.999841	-0.776452	0.180937	0.858484	Inf	NA	0	NA	NA	NA
513	B9EJX2_T308;B7ZWM3_T329;B2RXX7_T329;B1AV60_T329	B9EJX2_T308	Nhs_T308	NHS actin-remodeling regulator	NPIHNVPS(0.041)T(0.958)LDKQT(0.001)NWNK	0.187829	0.587526	0.976313	0.516233	0.188533	0.842022	0.403979	0.389577	0.995595	0.298662	0.393309	0.926408	0.789287	0.0815529	0.999136	0.404769	0.361584	0.999312
514	B9EJX3_Y114	B9EJX3_Y114	ATp6v1fnb_Y114	Protein ATP6V1FNB	YQY(0.998)LNT(0.002)R	-0.552413	0.164818	0.805347	0.297672	0.519287	0.981913	-0.107717	0.812022	0.999841	NegInf	NA	0	0.114972	0.799705	0.999136	0.0031175	0.994491	0.999312
515	B9EKI3_S340;D6RJK7_S340	B9EKI3_S340	Tmf1_S340	TATA element modulatory factor	SVSEINS(1)DDELPGK	-0.404038	0.168182	0.806871	-0.484103	0.101566	0.752182	-0.356374	0.222148	0.952194	-0.413369	0.158951	0.837506	-0.327624	0.260568	0.999136	-0.233494	0.419618	0.999312
516	B9EKI3_S397;D6RJK7_S397	B9EKI3_S397	Tmf1_S397	TATA element modulatory factor	S(0.533)AT(0.467)PVNCDQPDILASPTAGSGGHSASGPATEQCEAVENQPK	-0.0635993	0.825612	0.994431	NegInf	NA	0	NegInf	NA	0	-0.785337	0.0939716	0.745481	0.671643	0.130036	0.999136	0.480643	0.234821	0.999312
517	B9EKI3_T399;D6RJK7_T399	B9EKI3_T399	Tmf1_T399	TATA element modulatory factor	S(0.5)AT(0.5)PVNCDQPDILASPTAGSGGHSASGPATEQCEAVENQPK	Inf	NA	0	NA	NA	NA	NA	NA	NA	NA	NA	NA	0.514758	0.406703	0.999136	NegInf	NA	0
518	B9EKQ3_S638;A2A7B5_S638	B9EKQ3_S638	Prdm2_S638	Prdm2 protein	TAS(1)PPVLPK	0.440956	0.237582	0.863408	0.673916	0.0334684	0.5209	0.375793	0.25323	0.959856	1.049	0.00193072	0.226337	-0.312494	0.303334	0.999136	-0.285489	0.346021	0.999312
519	B9EKQ3_S738;A2A7B5_S738	B9EKQ3_S738	Prdm2_S738	Prdm2 protein	T(0.3)S(0.339)S(0.382)PPS(0.514)S(0.453)PQHS(0.011)PALR	NA	NA	NA	NA	NA	NA	NA	NA	NA	NA	NA	NA	-0.325878	0.693272	0.999136	NegInf	NA	0
520	C0HKD9_S116;C0HKD8_S116	C0HKD9_S116	Mfap1b_S116	Microfibrillar-associated protein 1B	KIVEPEVVGES(1)DS(1)EVEGDAWR	-0.179047	0.766311	0.99104	0.277462	0.716422	0.992529	-0.63124	0.421736	0.999841	-0.309403	0.685944	0.977367	0.551463	0.41795	0.999136	-1.41579	0.123591	0.999312
521	C0HKD9_S118;C0HKD8_S118	C0HKD9_S118	Mfap1b_S118	Microfibrillar-associated protein 1B	KIVEPEVVGES(1)DS(1)EVEGDAWR	-0.179047	0.766311	0.99104	0.277462	0.716422	0.992529	-0.63124	0.421736	0.999841	-0.309403	0.685944	0.977367	0.551463	0.41795	0.999136	-1.41579	0.123591	0.999312
522	C0HKD9_S52;C0HKD8_S52	C0HKD9_S52	Mfap1b_S52	Microfibrillar-associated protein 1B	RPDYAPMES(1)S(1)DEEDEEFQFIKK	0.418397	0.258582	0.875155	0.431455	0.244429	0.891381	0.580837	0.121441	0.929239	0.806647	0.0355418	0.635727	0.169593	0.667816	0.999136	-0.560417	0.164316	0.999312
523	C0HKD9_S53;C0HKD8_S53	C0HKD9_S53	Mfap1b_S53	Microfibrillar-associated protein 1B	RPDYAPMES(1)S(1)DEEDEEFQFIKK	0.418397	0.258582	0.875155	0.431455	0.244429	0.891381	0.580837	0.121441	0.929239	0.806647	0.0355418	0.635727	0.169593	0.667816	0.999136	-0.560417	0.164316	0.999312
524	C0HKD9_S94;C0HKD8_S94	C0HKD9_S94	Mfap1b_S94	Microfibrillar-associated protein 1B	RLQNRIS(1)EDVEER	Inf	NA	0	Inf	NA	0	Inf	NA	0	Inf	NA	0	-0.325	NA	NA	NegInf	NA	0
525	C0HKD9_T267;C0HKD8_T267	C0HKD9_T267	Mfap1b_T267	Microfibrillar-associated protein 1B	SLAALDALNT(1)DDENDEEEYEAWKVR	-0.317377	0.388823	0.947994	-0.118347	0.746297	0.992529	-0.350008	0.342743	0.989122	-0.627101	0.0957144	0.746727	-0.0535989	0.883406	0.999136	-0.303763	0.409185	0.999312
526	C9K100_S63	C9K100_S63	Pde4a_S63	Phosphodiesterase	QHEVEIPS(1)PAPR	NA	NA	NA	Inf	NA	0	Inf	NA	0	Inf	NA	0	0.683334	0.00711606	0.999136	1.54614	0.00314514	0.990778
527	D0VYV6_S451;A0A286YDY4_S251	D0VYV6_S451	Epb4.1l3_S451	Band 4.1-like protein 3	S(1)LDGEVGTGQYATTK	-0.0663614	0.821118	0.994431	-0.301744	0.314017	0.923796	-0.181459	0.493332	0.999841	0.00468717	0.985739	0.997421	-0.324621	0.280333	0.999136	-0.489731	0.145445	0.999312
528	D2CGM5_S645	D2CGM5_S645	Ifih1_S645	RNA helicase	FAVLNDS(1)DES(0.996)DDEAS(0.003)S(0.001)CNDQLKGDVKK	NA	NA	NA	Inf	NA	0	Inf	NA	0	Inf	NA	0	0.0738104	NA	NA	NegInf	NA	0
529	D2CGM5_S648	D2CGM5_S648	Ifih1_S648	RNA helicase	FAVLNDS(1)DES(0.996)DDEAS(0.003)S(0.001)CNDQLKGDVKK	NA	NA	NA	Inf	NA	0	Inf	NA	0	Inf	NA	0	0.0738104	NA	NA	NegInf	NA	0
530	D2EAC2_S381;G0LE24_S381	D2EAC2_S381	Zbed6_S381	Zinc finger BED domain-containing protein 6	S(0.537)ES(0.463)PIPVADQDNPVHAQER	NA	NA	NA	Inf	NA	0	Inf	NA	0	NA	NA	NA	NegInf	NA	0	0.287658	NA	NA
531	D2EAC2_S383;G0LE24_S383	D2EAC2_S383	Zbed6_S383	Zinc finger BED domain-containing protein 6	S(0.02)ES(0.98)PIPVADQDNPVHAQER	-0.549353	0.350837	0.930219	-1.22747	0.0474366	0.57748	-1.4506	0.0219441	0.641265	-0.975532	0.0868206	0.745294	0.231579	0.690754	0.999136	-0.776971	0.241724	0.999312
532	D3Y273_S238;E3UVT8_S233;F8VQC9_S238;H6WZF5_S233	D3Y273_S238	Slc4a7_S238	Anion exchange protein	S(1)FADIGKKHS(1)DPHLLER	0.154449	0.697831	0.983528	0.0334309	0.932925	0.99593	0.0389737	0.921839	0.999841	0.295436	0.459579	0.935581	0.324507	0.417165	0.999136	0.484104	0.230018	0.999312
533	D3Y273_S247;E3UVT8_S242;F8VQC9_S247;H6WZF5_S242	D3Y273_S247	Slc4a7_S247	Anion exchange protein	S(1)FADIGKKHS(1)DPHLLER	0.45935	0.0856491	0.665419	0.321772	0.221305	0.872771	0.327689	0.213191	0.952194	0.441313	0.0978931	0.751166	0.450855	0.0912412	0.999136	-0.0345948	0.893732	0.999312
534	D3Y273_S263;E3UVT8_S258;F8VQC9_S263;H6WZF5_S258	D3Y273_S263	Slc4a7_S263	Anion exchange protein	NGILASPQS(0.997)APGNLDNS(0.002)K	Inf	NA	0	Inf	NA	0	Inf	NA	0	Inf	NA	0	NegInf	NA	0	0.557512	0.271175	0.999312
535	D3YTP3_S284	D3YTP3_S284	Mtx3_S284	Metaxin	MDGNLRQS(1)PQLLPR	-0.496861	0.235233	0.858953	-0.495483	0.183037	0.839586	0.0195685	0.961555	0.999841	NegInf	NA	0	-0.19262	0.63677	0.999136	-0.25424	0.53454	0.999312
536	D3YUS5_S115;E9PW37_S133;Q0VAV5_S115;Q8BU92_S133	D3YUS5_S115	Rasal2_S115	RAS protein activator-like 2	T(0.029)VS(0.963)VPS(0.008)EGQFPEYPQEGTTKLEVPAER	0.410469	0.535739	0.972258	0.735866	0.245138	0.891381	0.354388	0.587697	0.999841	NegInf	NA	0	NegInf	NA	0	0.100075	0.889996	0.999312
537	D3YUS5_S140;E9PW37_S158;Q0VAV5_S140;Q8BU92_S158	D3YUS5_S140	Rasal2_S140	RAS protein activator-like 2	LEVPAERS(1)PR	-0.204562	0.617454	0.978892	-0.963268	0.0571785	0.625406	-0.00765337	0.989405	0.999841	-0.73103	0.106418	0.758207	0.280635	0.44035	0.999136	-0.790368	0.0696468	0.999312
538	D3YUS5_S145;E9PW37_S163;Q0VAV5_S145;Q8BU92_S163	D3YUS5_S145	Rasal2_S145	RAS protein activator-like 2	S(0.995)IS(0.005)GTSTSEKPNSMDTANTSPFK	0.647784	0.171502	0.807612	0.504729	0.186261	0.842022	-0.0367824	0.925482	0.999841	-0.168194	0.609162	0.959648	-1.04473	0.0877694	0.999136	-0.37762	0.432932	0.999312
539	D3YUS5_S216;E9PW37_S234;Q8BU92_S234;D3Z7S1_S106	D3YUS5_S216	Rasal2_S216	RAS protein activator-like 2	LKES(0.603)RS(0.133)HES(0.181)LLS(0.078)PCS(0.005)AVECLDLGR	Inf	NA	0	NA	NA	NA	Inf	NA	0	NA	NA	NA	NA	NA	NA	NA	NA	NA
540	D3YUS5_S763;E9PW37_S788;Q0VAV5_S770	D3YUS5_S763	Rasal2_S763	RAS protein activator-like 2	FAEHSSSPNVS(0.069)GS(0.908)LS(0.017)S(0.005)GLQR	-0.634586	0.179058	0.809403	-0.52953	0.249235	0.892035	NegInf	NA	0	NegInf	NA	0	0.0247285	0.965571	0.999136	1.00722	0.170435	0.999312
541	D3YUS5_S858;E9PW37_S883;Q0VAV5_S865	D3YUS5_S858	Rasal2_S858	RAS protein activator-like 2	LAGS(1)QLS(0.965)IT(0.035)QVASIK	0.250167	0.170325	0.807612	NegInf	NA	0	-0.181186	0.254019	0.959952	-0.572247	0.03048	0.614984	-0.187009	0.418805	0.999136	NegInf	NA	0
542	D3YUS5_S861;E9PW37_S886;Q0VAV5_S868	D3YUS5_S861	Rasal2_S861	RAS protein activator-like 2	LAGS(1)QLS(0.965)IT(0.035)QVASIK	0.250167	0.170325	0.807612	NegInf	NA	0	-0.181186	0.254019	0.959952	-0.572247	0.03048	0.614984	-0.187009	0.418805	0.999136	NegInf	NA	0
543	D3YUS5_S880;E9PW37_S905;Q0VAV5_S887	D3YUS5_S880	Rasal2_S880	RAS protein activator-like 2	ET(0.001)QS(0.017)T(0.002)PQS(0.979)APQVR	-0.793154	0.235921	0.859723	NegInf	NA	0	0.128142	0.77365	0.999841	-0.369507	0.41893	0.92887	Inf	NA	0	Inf	NA	0
544	D3YUS5_T113;E9PW37_T131;Q0VAV5_T113;Q8BU92_T131	D3YUS5_T113	Rasal2_T113	RAS protein activator-like 2	RT(0.534)VS(0.407)VPS(0.06)EGQFPEYPQEGTTKLEVPAER	0.647282	0.280936	0.890087	0.798469	0.12368	0.771849	0.554656	0.285546	0.986187	0.738058	0.149124	0.825668	NegInf	NA	0	0.211449	0.670643	0.999312
545	D3YUS5_T742;E9PW37_T767;Q0VAV5_T749	D3YUS5_T742	Rasal2_T742	RAS protein activator-like 2	SLTNPT(1)PIQQQLR	0.0508841	0.834825	0.994431	-0.0223934	0.949981	0.996926	-0.146385	0.598254	0.999841	-0.457332	0.0758594	0.708823	0.0834747	0.732621	0.999136	-0.193778	0.431709	0.999312
546	D3YWR0_S17	D3YWR0_S17	Gramd1b_S17	Protein Aster-B	PSS(0.002)QQS(0.011)S(0.129)QQS(0.615)S(0.199)HDDDS(0.022)S(0.022)R	0.0375666	0.971687	0.999718	-0.46811	0.659747	0.986546	0.42636	0.727936	0.999841	-0.474797	0.635998	0.964322	-0.410658	0.506026	0.999136	0.102417	0.891198	0.999312
547	D3YXK1_S150	D3YXK1_S150	Samd1_S150	Atherin	AAAATAPPS(1)PGPAQPGPR	0.0292314	0.902791	0.998177	0.352585	0.181955	0.83872	0.0667037	0.780633	0.999841	0.271169	0.264368	0.90001	0.221485	0.452907	0.999136	0.131981	0.65326	0.999312
548	D3YXK2_S227;Q80YR5_S221;S4R1M2_S227;Q6A0C0_S259	D3YXK2_S227	Safb_S227	Scaffold attachment factor B1	S(0.604)EPVKEEGS(0.396)ELEQPFAQATSSVGPDR	NA	NA	NA	Inf	NA	0	Inf	NA	0	Inf	NA	0	NA	NA	NA	Inf	NA	0
549	D3YXK2_S235;Q80YR5_S229;S4R1M2_S235;Q6A0C0_S267	D3YXK2_S235	Safb_S235	Scaffold attachment factor B1	ILDILGET(0.053)CKS(0.053)EPVKEEGS(0.894)ELEQPFAQATSSVGPDR	NegInf	NA	0	0.166041	0.613287	0.983713	-0.142203	0.720523	0.999841	NegInf	NA	0	NegInf	NA	0	0.24131	0.552463	0.999312
550	D3YXK2_S24;S4R1M2_S24	D3YXK2_S24	Safb_S24	Scaffold attachment factor B1	AETLSGLGDASAAGAAAVS(0.116)S(0.075)AAS(0.713)ET(0.048)GT(0.048)RR	NegInf	NA	0	NegInf	NA	0	NegInf	NA	0	0.566639	0.534251	0.94731	0.453454	0.559117	0.999136	NegInf	NA	0
551	D3YXK2_S366;Q80YR5_S387;S4R1M2_S366;Q6A0C0_S425	D3YXK2_S366	Safb_S366	Scaffold attachment factor B1	APTAALS(1)PEPQDSKEDVKK	-0.127673	0.484394	0.962975	-0.250907	0.175552	0.830679	-0.410072	0.0316997	0.704092	-0.20325	0.269357	0.900288	-0.0471474	0.795341	0.999136	-0.0148402	0.934888	0.999312
552	D3YXK2_S623;S4R1M2_S623	D3YXK2_S623	Safb_S623	Scaffold attachment factor B1	EKRS(1)VVSFDK	-0.0062407	0.987994	0.999718	-0.542132	0.319581	0.926056	-0.679962	0.156053	0.932068	-0.967948	0.112544	0.77472	0.676755	0.229309	0.999136	0.205982	0.688386	0.999312
553	D3YXK2_S626;S4R1M2_S626	D3YXK2_S626	Safb_S626	Scaffold attachment factor B1	SVVS(1)FDKVK	-0.92959	0.028961	0.457501	-0.472479	0.24924	0.892035	-0.816561	0.0524197	0.741849	-0.574804	0.16375	0.848348	-0.266597	0.511581	0.999136	0.0486806	0.904178	0.999312
554	D3YXK2_S829;S4R1M2_S829	D3YXK2_S829	Safb_S829	Scaffold attachment factor B1	RLS(1)EGRGLPPPPR	Inf	NA	0	Inf	NA	0	Inf	NA	0	Inf	NA	0	Inf	NA	0	Inf	NA	0
555	D3YXZ3_S604;Q91YS4_S606	D3YXZ3_S604	Klc2_S604	Kinesin light chain	TLS(0.003)S(0.657)S(0.318)S(0.021)MDLSR	-0.127983	0.796728	0.991327	0.32269	0.557621	0.982415	NegInf	NA	0	NegInf	NA	0	0.281411	0.642302	0.999136	NegInf	NA	0
556	D3YXZ3_S605;Q91YS4_S607	D3YXZ3_S605	Klc2_S605	Kinesin light chain	TLS(0.001)S(0.024)S(0.956)S(0.019)MDLSRR	-0.456096	0.134902	0.77688	-0.448284	0.141322	0.79294	-0.27413	0.35975	0.989122	-0.106176	0.705842	0.977483	0.285124	0.222843	0.999136	0.234581	0.312829	0.999312
557	D3YZP9_S233	D3YZP9_S233	Ccdc6_S233	Coiled-coil domain-containing protein 6	RILQEKLDQPVS(1)APPS(1)PR	0.139164	0.769425	0.99104	-0.201914	0.670928	0.987809	0.129001	0.78581	0.999841	-0.0954317	0.840613	0.986266	0.0694569	0.883605	0.999136	0.156795	0.741261	0.999312
558	D3YZP9_S237	D3YZP9_S237	Ccdc6_S237	Coiled-coil domain-containing protein 6	RILQEKLDQPVS(1)APPS(1)PR	0.448997	0.35325	0.932055	0.488554	0.313254	0.923796	0.299223	0.534085	0.999841	0.343352	0.476116	0.935581	0.255298	0.595353	0.999136	0.389224	0.419934	0.999312
559	D3YZP9_S316;F7B4D5_S29;F6SXB0_S41	D3YZP9_S316	Ccdc6_S316	Coiled-coil domain-containing protein 6	QLS(0.999)ES(0.001)ESSLEMDDERYFNEMSAQGLRPR	-0.452767	0.486118	0.962975	0.207071	0.776578	0.994001	0.0608154	0.933239	0.999841	-0.0956486	0.879216	0.987674	-0.0168954	0.978552	0.999136	0.639538	0.339855	0.999312
560	D3YZP9_S344;F7B4D5_S57;F6SXB0_S69	D3YZP9_S344	Ccdc6_S344	Coiled-coil domain-containing protein 6	T(0.282)VS(0.76)S(0.763)PIPY(0.123)T(0.057)PS(0.039)PS(0.25)S(0.237)S(0.224)RPIS(0.182)PGLS(0.041)Y(0.003)AS(0.036)HT(0.004)VGFTPPTSLTR	Inf	NA	0	Inf	NA	0	Inf	NA	0	Inf	NA	0	NA	NA	NA	NA	NA	NA
561	D3YZP9_S345;F7B4D5_S58;F6SXB0_S70	D3YZP9_S345	Ccdc6_S345	Coiled-coil domain-containing protein 6	T(0.282)VS(0.76)S(0.763)PIPY(0.123)T(0.057)PS(0.039)PS(0.25)S(0.237)S(0.224)RPIS(0.182)PGLS(0.041)Y(0.003)AS(0.036)HT(0.004)VGFTPPTSLTR	0.128007	0.903537	0.998177	0.917652	0.359011	0.950665	0.859854	0.389354	0.995595	1.42253	0.189414	0.861629	0.0718957	0.941982	0.999136	1.01034	0.487891	0.999312
562	D3YZP9_S352;F7B4D5_S65;F6SXB0_S77	D3YZP9_S352	Ccdc6_S352	Coiled-coil domain-containing protein 6	T(0.033)VS(0.457)S(0.493)PIPY(0.075)T(0.08)PS(0.738)PS(0.248)S(0.234)S(0.218)RPIS(0.404)PGLS(0.01)Y(0.007)AS(0.001)HTVGFTPPTSLTR	-1.61551	0.0154478	0.362896	-1.0353	0.172335	0.829107	NegInf	NA	0	NegInf	NA	0	-1.11744	0.0636404	0.999136	0.0567609	0.914121	0.999312
563	D3YZP9_S360;F7B4D5_S73;F6SXB0_S85	D3YZP9_S360	Ccdc6_S360	Coiled-coil domain-containing protein 6	T(0.016)VS(0.464)S(0.519)PIPYTPS(0.028)PS(0.089)S(0.079)S(0.071)RPIS(0.726)PGLS(0.006)YAS(0.001)HTVGFTPPTSLTR	-0.292232	0.606071	0.978592	0.16269	0.787329	0.994001	0.629431	0.359304	0.989122	1.12957	0.201906	0.869686	1.05829	0.229751	0.999136	1.25511	0.0828825	0.999312
564	D3YZP9_S45	D3YZP9_S45	Ccdc6_S45	Coiled-coil domain-containing protein 6	SGGIVIS(1)PFRLEELTNR	0.309263	0.277594	0.889274	0.0601623	0.829682	0.994001	0.117547	0.711293	0.999841	0.169119	0.547423	0.949181	0.445756	0.1723	0.999136	0.139536	0.618977	0.999312
565	D3Z080_S332;A0A1L7NR37_S332;A0A0S3CWK3_S317;F6V513_S44	D3Z080_S332	Sorbs2_S332	Sorbin and SH3 domain-containing protein 2	KPLSVS(0.001)PS(0.001)T(0.001)DGLRS(0.079)PS(0.917)PPPR	NA	NA	NA	NA	NA	NA	NA	NA	NA	NA	NA	NA	-1.3363	NA	NA	NegInf	NA	0
566	D3Z080_S350;A0A1L7NR37_S350;A0A0S3CWK3_S335;F6V513_S62	D3Z080_S350	Sorbs2_S350	Sorbin and SH3 domain-containing protein 2	SCVPAPRPS(0.077)APDLS(0.711)PT(0.212)R	-0.271334	0.547131	0.972258	-0.722839	0.155027	0.810913	NegInf	NA	0	-0.598857	0.302054	0.909172	-0.740751	0.216983	0.999136	NegInf	NA	0
567	D3Z080_S438;A0A1L7NR37_S438;A0A0S3CWK3_S451;F6V513_S150	D3Z080_S438	Sorbs2_S438	Sorbin and SH3 domain-containing protein 2	S(0.523)FIS(0.451)S(0.454)S(0.446)PS(0.069)S(0.057)PS(0.001)RAQDHESPR	NegInf	NA	0	NegInf	NA	0	NegInf	NA	0	NegInf	NA	0	NegInf	NA	0	-0.336799	NA	NA
568	D3Z080_S442;A0A1L7NR37_S442;A0A0S3CWK3_S455;F6V513_S154	D3Z080_S442	Sorbs2_S442	Sorbin and SH3 domain-containing protein 2	SFIS(0.041)S(0.943)S(0.016)PS(0.057)S(0.844)PS(0.098)RAQDHESPR	-0.250995	0.850144	0.996165	-0.413539	0.756	0.992529	-1.24844	0.358725	0.989122	-0.316749	0.81166	0.984871	1.91046	0.231961	0.999136	-1.02231	0.357398	0.999312
569	D3Z080_S443;A0A1L7NR37_S443;A0A0S3CWK3_S456;F6V513_S155	D3Z080_S443	Sorbs2_S443	Sorbin and SH3 domain-containing protein 2	SFIS(0.06)S(0.233)S(0.697)PS(0.297)S(0.637)PS(0.074)RAQDHES(0.003)PR	-0.59037	0.153872	0.795826	-0.604269	0.145578	0.798805	0.0971933	0.851554	0.999841	-0.503273	0.2162	0.872011	-1.23905	0.0653928	0.999136	-1.13019	0.0547763	0.999312
570	D3Z080_S445;A0A1L7NR37_S445;A0A0S3CWK3_S458;F6V513_S157	D3Z080_S445	Sorbs2_S445	Sorbin and SH3 domain-containing protein 2	SFISS(0.002)S(0.036)PS(0.573)S(0.331)PS(0.058)RAQDHES(0.001)PR	Inf	NA	0	Inf	NA	0	NA	NA	NA	NA	NA	NA	NA	NA	NA	NA	NA	NA
571	D3Z080_S446;A0A1L7NR37_S446;A0A0S3CWK3_S459;F6V513_S158	D3Z080_S446	Sorbs2_S446	Sorbin and SH3 domain-containing protein 2	SFISSSPS(0.011)S(0.945)PS(0.043)RAQDHESPR	0.191709	0.827425	0.994431	0.197142	0.835567	0.994001	-0.766231	0.423761	0.999841	-0.117414	0.901576	0.988557	0.923796	0.41981	0.999136	-0.939897	0.328664	0.999312
572	D3Z0M9_S108	D3Z0M9_S108	Ddx23_S108	RNA helicase	SSLS(1)PGRGKDFK	-0.376528	0.717088	0.987086	-0.843958	0.420331	0.958529	-0.589006	0.571921	0.999841	-0.174978	0.858907	0.986266	-0.534321	0.566516	0.999136	-0.449974	0.605493	0.999312
573	D3Z0V2_S429	D3Z0V2_S429	Arhgef7_S429	Rho guanine nucleotide exchange factor 7	VTSVSNPTIKPHS(0.001)VPS(0.005)HT(0.018)DLS(0.12)KS(0.856)PK	-0.0936683	0.789842	0.991327	-0.0715583	0.803049	0.994001	0.110102	0.722674	0.999841	-0.73969	0.11774	0.784469	0.13481	0.684602	0.999136	-0.0104846	0.974728	0.999312
574	D3Z194_S250;Q6A012_S282;D3YTT6_S250	D3Z194_S250	Osbpl3_S250	Oxysterol-binding protein	TYS(1)APAINAIQGGAFESPKK	-0.121547	0.743899	0.987287	0.0731071	0.84411	0.994001	-0.0815833	0.826326	0.999841	-0.118269	0.750559	0.979858	0.217854	0.559158	0.999136	0.560117	0.140836	0.999312
575	D3Z194_S264;Q6A012_S296;D3YTT6_S264	D3Z194_S264	Osbpl3_S264	Oxysterol-binding protein	TYSAPAINAIQGGAFES(1)PKKEK	NegInf	NA	0	0.0182358	0.972816	0.997127	0.343201	0.561688	0.999841	0.385188	0.515772	0.940768	NegInf	NA	0	-0.553141	0.233974	0.999312
576	D3Z194_S384;Q80UX3_S353;F8WH20_S353	D3Z194_S384	Osbpl3_S384	Oxysterol-binding protein	HALS(0.952)S(0.047)ENS(0.001)RDEGR	NA	NA	NA	Inf	NA	0	NA	NA	NA	NA	NA	NA	NA	NA	NA	Inf	NA	0
577	D3Z2R5_S13	D3Z2R5_S13	Selenon_S13	Selenoprotein N	RPHS(1)PDPGAQPAPPR	0.394574	0.347194	0.926674	1.07938	0.043554	0.57748	0.256919	0.537979	0.999841	0.485758	0.249712	0.895852	0.625316	0.172921	0.999136	0.454082	0.280973	0.999312
578	D3Z3C0_S218	D3Z3C0_S218	Septin2_S218	Septin-2	IYHLPDAES(1)DED	1.11433	0.51157	0.97089	0.696405	0.676205	0.98806	0.248346	0.853858	0.999841	0.893699	0.594779	0.953245	-0.916675	0.585712	0.999136	-0.837136	0.617479	0.999312
579	D3Z4C0_S514	D3Z4C0_S514	Farp2_S514	FERM, ARHGEF and pleckstrin domain-containing protein 2	RKDS(0.704)S(0.255)EDEFS(0.04)AGS(0.001)FLPSGEYQGGQQCLR	Inf	NA	0	Inf	NA	0	Inf	NA	0	Inf	NA	0	NA	NA	NA	Inf	NA	0
580	D3Z5J3_S203	D3Z5J3_S203	Sorbs1_S203	Sorbin and SH3 domain-containing protein 1	RPHHSQPASACGSLSPASQT(0.002)S(0.002)PPS(0.996)PPPPLVPPVPEDLHR	0.301848	0.331159	0.919498	0.252295	0.415191	0.958529	0.468432	0.167199	0.942586	0.0535244	0.861805	0.986266	-0.184385	0.550168	0.999136	-0.493829	0.117967	0.999312
581	D3Z5J3_S432	D3Z5J3_S432	Sorbs1_S432	Sorbin and SH3 domain-containing protein 1	YSFS(0.002)DDT(0.088)KS(0.892)PLS(0.017)VPR	Inf	NA	0	Inf	NA	0	Inf	NA	0	Inf	NA	0	-0.186971	0.666401	0.999136	-0.441978	0.319624	0.999312
582	D3Z5J3_S848;E9QNA7_S650;A0A286YCQ0_S594;A0A286YDN0_S605	D3Z5J3_S848	Sorbs1_S848	Sorbin and SH3 domain-containing protein 1	TPVDYIDLPYS(0.019)S(0.88)S(0.093)PS(0.008)R	-0.517217	0.243953	0.869591	0.246163	0.52269	0.981913	-0.403165	0.359445	0.989122	0.242538	0.577957	0.950931	-0.404403	0.299254	0.999136	0.195749	0.633397	0.999312
583	D3Z5J3_S849;E9QNA7_S651;A0A286YCQ0_S595;A0A286YDN0_S606	D3Z5J3_S849	Sorbs1_S849	Sorbin and SH3 domain-containing protein 1	TPVDYIDLPY(0.005)S(0.019)S(0.114)S(0.748)PS(0.114)R	-0.651535	0.0601775	0.602526	0.104209	0.762987	0.992789	NegInf	NA	0	0.195571	0.573164	0.950931	0.251649	0.596241	0.999136	0.224584	0.54231	0.999312
584	D3Z5J3_S857;E9QNA7_S659;A0A286YCQ0_S603;A0A286YDN0_S614	D3Z5J3_S857	Sorbs1_S857	Sorbin and SH3 domain-containing protein 1	SATVS(1)PQQPQAQQR	0.427558	0.246648	0.871591	0.497544	0.179926	0.837595	0.281536	0.441558	0.999841	0.0832216	0.818937	0.985126	-0.0857752	0.827081	0.999136	-0.11535	0.783543	0.999312
585	D3Z656_S1336	D3Z656_S1336	Synj1_S1336	Phosphoinositide 5-phosphatase	SSQS(0.001)LPS(0.576)DS(0.211)S(0.211)PQLQVK	NA	NA	NA	NA	NA	NA	NA	NA	NA	NA	NA	NA	-0.307847	NA	NA	NegInf	NA	0
586	D3Z656_S1338	D3Z656_S1338	Synj1_S1338	Phosphoinositide 5-phosphatase	SSQSLPS(0.004)DS(0.588)S(0.408)PQLQVK	-0.00663052	0.986474	0.999718	-0.658327	0.103935	0.754842	0.0712076	0.855976	0.999841	NegInf	NA	0	NA	NA	NA	NA	NA	NA
587	D3Z6G3_S147	D3Z6G3_S147	Mapre3_S147	Microtubule-associated protein RP/EB family member 3	QGQDVAPPPNPVPQRT(0.223)S(0.625)PT(0.152)GPK	0.482825	NA	NA	NegInf	NA	0	NegInf	NA	0	NegInf	NA	0	NA	NA	NA	NA	NA	NA
588	D3Z6G3_T146	D3Z6G3_T146	Mapre3_T146	Microtubule-associated protein RP/EB family member 3	QGQDVAPPPNPVPQRT(0.684)S(0.266)PT(0.05)GPK	NA	NA	NA	Inf	NA	0	Inf	NA	0	NA	NA	NA	0.9803	0.649658	0.999136	NegInf	NA	0
589	D6RE33_S725;A0A0R4J1Q0_S785;G5E896_S785;F6ZJ27_S366	D6RE33_S725	Edc4_S725	Enhancer of mRNA-decapping protein 4	GFGSSVPEGLIEPDSMASAAS(0.003)ALHLLS(0.997)PRPR	1.50788	0.150903	0.795826	0.486834	0.521883	0.981913	0.976831	0.23224	0.952194	-0.461802	0.615965	0.959864	Inf	NA	0	NA	NA	NA
590	E1U8D0_S1300;A2ACV6_S1536;Q8CBB8_S479;Q69ZW6_S712	E1U8D0_S1300	Soga1_S1300	Protein SOGA1	APS(0.999)PT(0.001)TAAGEESCKKPEPLSPASYHQPEGVSR	0.131621	0.563096	0.972258	0.271347	0.238717	0.890551	0.342434	0.140522	0.932068	0.373745	0.136604	0.810467	0.224998	0.326301	0.999136	0.0727167	0.74875	0.999312
591	E2JF22_S1385;Q6ZQF9_S321;E9PUQ9_S1384;F7AC58_S1385	E2JF22_S1385	Piezo1_S1385	Piezo-type mechanosensitive ion channel component 1	GQLQSKDPQDPSQEPGPDS(0.992)PGGS(0.005)S(0.002)PPR	0.958501	0.0381341	0.522087	0.41965	0.380917	0.952684	0.496418	0.301657	0.989122	0.603341	0.178869	0.856084	0.885166	0.0538424	0.999136	0.316432	0.474143	0.999312
592	E2JF22_S1646;Q6ZQF9_S582;E9PUQ9_S1645;F7AC58_S1646	E2JF22_S1646	Piezo1_S1646	Piezo-type mechanosensitive ion channel component 1	TAS(1)ELLLDRR	0.146656	0.689533	0.983095	0.089555	0.807072	0.994001	0.103542	0.777724	0.999841	0.0226536	0.950714	0.995569	0.241872	0.511211	0.999136	0.24512	0.505607	0.999312
593	E3VVQ8_S260	E3VVQ8_S260	Svil_S260	Supervillin muscle-specific isoform	ARYPS(0.991)GS(0.009)EIPVVEDEEKVDER	0.412151	0.13113	0.772726	0.134045	0.615843	0.983713	0.530192	0.055719	0.750774	0.233951	0.383753	0.92622	0.367998	0.175611	0.999136	0.202869	0.449181	0.999312
594	E3VVQ8_S262	E3VVQ8_S262	Svil_S262	Supervillin muscle-specific isoform	ARY(0.001)PS(0.396)GS(0.603)EIPVVEDEEKVDER	NA	NA	NA	NA	NA	NA	Inf	NA	0	NA	NA	NA	0.0781894	NA	NA	-0.0294785	NA	NA
595	E3VVQ8_T323;E9Q3Z5_T613	E3VVQ8_T323	Svil_T323	Supervillin muscle-specific isoform	S(0.148)HT(0.85)QPIT(0.001)T(0.001)EEVVIAATLQASAHQK	0.0501378	0.920514	0.998472	0.185472	0.736702	0.992529	0.304259	0.582791	0.999841	0.211344	0.701834	0.977483	0.116751	0.795275	0.999136	0.632691	0.176068	0.999312
596	E5D6T0_S1048;E9Q6A7_S1197;A2A655_S1249;A2A654_S1312	E5D6T0_S1048	Bptf_S1048	Bromodomain PHD finger transcription factor splice variant	QNS(0.997)VES(0.003)DLDAR	NegInf	NA	0	NegInf	NA	0	-0.294405	NA	NA	NegInf	NA	0	NA	NA	NA	NA	NA	NA
597	E5D6T0_S1124;E9Q6A7_S1273;A2A655_S1325;A2A654_S1388	E5D6T0_S1124	Bptf_S1124	Bromodomain PHD finger transcription factor splice variant	STLPASVPKS(1)PRDR	0.510902	0.0421028	0.540819	0.34057	0.161923	0.818273	0.13856	0.560298	0.999841	0.496105	0.0998757	0.751166	-0.136574	0.618631	0.999136	-0.125152	0.682926	0.999312
598	E5D6T0_S1248;E9Q6A7_S1397;A2A655_S1449;A2A654_S1512	E5D6T0_S1248	Bptf_S1248	Bromodomain PHD finger transcription factor splice variant	CTDQVS(0.016)LRHS(0.984)VDRK	Inf	NA	0	Inf	NA	0	NA	NA	NA	Inf	NA	0	NA	NA	NA	NA	NA	NA
599	E5D6T0_S1410;E9Q6A7_S1559;A2A655_S1611;A2A654_S1674	E5D6T0_S1410	Bptf_S1410	Bromodomain PHD finger transcription factor splice variant	VIPS(1)PVR	Inf	NA	0	Inf	NA	0	NA	NA	NA	Inf	NA	0	0.186324	0.755259	0.999136	0.0141401	0.980848	0.999312
600	E5D6T0_S2204;E9Q6A7_S2353;A2A655_S2405;A2A654_S2468	E5D6T0_S2204	Bptf_S2204	Bromodomain PHD finger transcription factor splice variant	VQS(0.998)PPLT(0.002)R	Inf	NA	0	Inf	NA	0	Inf	NA	0	Inf	NA	0	Inf	NA	0	Inf	NA	0
601	E5D6T0_S79;E9Q6A7_S228;A2A655_S228;A2A654_S228	E5D6T0_S79	Bptf_S79	Bromodomain PHD finger transcription factor splice variant	VHRPRS(1)PILEEK	-0.322813	0.535332	0.972258	-0.0144141	0.971175	0.997127	-0.015641	0.968723	0.999841	-0.509734	0.335403	0.915207	-0.415983	0.377358	0.999136	-0.573038	0.194682	0.999312
602	E9PUA3_S923	E9PUA3_S923	Iqsec1_S923	IQ motif and SEC7 domain-containing protein 1	RS(0.615)S(0.563)AGS(0.793)LES(0.03)NVEGS(0.001)IIS(0.278)S(0.721)PHMR	NA	NA	NA	NA	NA	NA	NA	NA	NA	NA	NA	NA	-0.638607	0.265143	0.999136	NegInf	NA	0
603	E9PUA3_S924	E9PUA3_S924	Iqsec1_S924	IQ motif and SEC7 domain-containing protein 1	RS(0.132)S(0.809)AGS(0.059)LESNVEGS(0.009)IIS(0.12)S(0.871)PHMR	-1.27605	0.0647675	0.615206	0.523215	0.468289	0.970914	0.41549	0.563782	0.999841	-1.10685	0.105847	0.758207	0.169905	0.798142	0.999136	-0.567663	0.396428	0.999312
604	E9PUA3_S927	E9PUA3_S927	Iqsec1_S927	IQ motif and SEC7 domain-containing protein 1	RS(0.538)S(0.475)AGS(0.978)LES(0.008)NVEGS(0.001)IIS(0.247)S(0.752)PHMR	Inf	NA	0	Inf	NA	0	Inf	NA	0	Inf	NA	0	-0.471514	0.398093	0.999136	NegInf	NA	0
605	E9PUA3_S939	E9PUA3_S939	Iqsec1_S939	IQ motif and SEC7 domain-containing protein 1	RS(0.184)S(0.645)AGS(0.171)LESNVEGSIIS(0.037)S(0.963)PHMR	-0.18576	0.687172	0.983095	-0.184406	0.689327	0.992529	-0.115025	0.802882	0.999841	-0.377089	0.416138	0.927777	-0.0876917	0.849031	0.999136	-0.520353	0.2648	0.999312
606	E9PUF7_S383;F6ZN61_S87	E9PUF7_S383	Arhgef1_S383	Rho guanine nucleotide exchange factor 1	S(0.001)ES(0.999)LRVSDR	-0.19712	0.26039	0.877638	0.323205	0.153026	0.809933	-0.0843372	0.620821	0.999841	-0.181652	0.247136	0.895529	-0.119339	0.486668	0.999136	-0.126638	0.500078	0.999312
607	E9PUF7_T429;F6ZN61_T133	E9PUF7_T429	Arhgef1_T429	Rho guanine nucleotide exchange factor 1	RAT(1)PEPGDDGEPGR	-0.186303	0.629673	0.978892	-0.613562	0.086423	0.723504	-0.652774	0.0721208	0.823136	0.639764	0.131778	0.810467	-0.442422	0.248064	0.999136	-0.118428	0.757772	0.999312
608	E9PV82_S119;Q3U2V9_S29;E9PV65_S119;Q571B3_S138	E9PV82_S119	Fam53a_S119	Protein FAM53A	S(0.001)LS(0.999)EPEELAR	0.561877	0.253979	0.872133	0.340582	0.562482	0.982415	0.448046	0.315266	0.989122	0.148621	0.755448	0.979858	-0.0884856	0.872178	0.999136	-0.157312	0.66672	0.999312
609	E9PVC5_S702;E9Q770_S702;Q6EVH9_S102;Q3UTK0_S669	E9PVC5_S702	Eif4g1_S702	Eukaryotic translation initiation factor 4 gamma 1	GPQAGLGPRRS(1)QQGPR	-1.82697	0.000797	0.095774	-0.534873	0.356713	0.950665	-0.477775	0.409345	0.999841	-0.243069	0.605288	0.957689	-0.175709	0.708256	0.999136	-0.406158	0.390679	0.999312
610	E9PVP1_S116;A0A0G2JG52_S490;Q3UN98_S216	E9PVP1_S116	Crybg1_S116	Crystallin beta-gamma domain-containing 1	SRVPEAVPS(0.191)S(0.785)PGS(0.011)GS(0.013)R	0.602169	0.120271	0.756058	0.341925	0.369438	0.950665	0.497501	0.195723	0.949651	0.322252	0.397169	0.926408	0.486821	0.205158	0.999136	0.256082	0.499863	0.999312
611	E9PVP1_S507;A0A0G2JG52_S881	E9PVP1_S507	Crybg1_S507	Crystallin beta-gamma domain-containing 1	TPISKPGVGEAS(0.991)PPS(0.009)T(0.001)PEHSPETMGK	NegInf	NA	0	NegInf	NA	0	NegInf	NA	0	NegInf	NA	0	Inf	NA	0	NA	NA	NA
612	E9PVP1_S587;A0A0G2JG52_S961	E9PVP1_S587	Crybg1_S587	Crystallin beta-gamma domain-containing 1	EAQLPSCHSNEPEVVSVTTCVPQHEDAPDT(0.5)S(0.5)PKDIHHR	Inf	NA	0	Inf	NA	0	Inf	NA	0	Inf	NA	0	Inf	NA	0	Inf	NA	0
613	E9PVP1_T586;A0A0G2JG52_T960	E9PVP1_T586	Crybg1_T586	Crystallin beta-gamma domain-containing 1	EAQLPSCHSNEPEVVSVTTCVPQHEDAPDT(0.5)S(0.5)PKDIHHR	Inf	NA	0	Inf	NA	0	Inf	NA	0	Inf	NA	0	Inf	NA	0	Inf	NA	0
614	E9PVP1_T655;A0A0G2JG52_T1029	E9PVP1_T655	Crybg1_T655	Crystallin beta-gamma domain-containing 1	SHAEGPQRPGQDAT(0.001)S(0.002)PLT(0.925)PT(0.072)R	Inf	NA	0	Inf	NA	0	NA	NA	NA	Inf	NA	0	NA	NA	NA	NA	NA	NA
615	E9PVX6_S125	E9PVX6_S125	Mki67_S125	Proliferation marker protein Ki-67	RAS(1)RDS(1)FCADPDGEGQDTK	0.426944	0.365909	0.939069	1.12589	0.0234771	0.438878	0.0303101	0.948334	0.999841	1.02451	0.0373906	0.646659	0.315513	0.56064	0.999136	0.368573	0.468388	0.999312
616	E9PVX6_S128	E9PVX6_S128	Mki67_S128	Proliferation marker protein Ki-67	RAS(1)RDS(1)FCADPDGEGQDTK	Inf	NA	0	Inf	NA	0	NA	NA	NA	NA	NA	NA	Inf	NA	0	NA	NA	NA
617	E9PVX6_S2016	E9PVX6_S2016	Mki67_S2016	Proliferation marker protein Ki-67	LDFT(0.001)GNS(0.591)S(0.407)GHKR	NA	NA	NA	NA	NA	NA	NA	NA	NA	Inf	NA	0	Inf	NA	0	NA	NA	NA
618	E9PVX6_S2017	E9PVX6_S2017	Mki67_S2017	Proliferation marker protein Ki-67	LDFTGNS(0.075)S(0.925)GHKR	Inf	NA	0	Inf	NA	0	NA	NA	NA	Inf	NA	0	-0.110442	0.818545	0.999136	-0.67986	0.285693	0.999312
619	E9PVX6_S337	E9PVX6_S337	Mki67_S337	Proliferation marker protein Ki-67	RHS(1)VNLDEGESAQAVHK	0.489401	0.373437	0.944166	0.948147	0.0754731	0.684289	-0.256272	0.638269	0.999841	1.82533	0.00333906	0.314575	-0.126419	0.82648	0.999136	0.0982579	0.846779	0.999312
620	E9PVX6_S517;A0A1B0GQV9_S144	E9PVX6_S517	Mki67_S517	Proliferation marker protein Ki-67	ERPQS(1)PGKQESPGITPPR	Inf	NA	0	Inf	NA	0	Inf	NA	0	Inf	NA	0	0.853121	0.462443	0.999136	0.603346	0.571999	0.999312
621	E9PVX6_S588	E9PVX6_S588	Mki67_S588	Proliferation marker protein Ki-67	RRS(0.5)GAS(0.5)EANLIVAK	Inf	NA	0	NA	NA	NA	NA	NA	NA	NA	NA	NA	Inf	NA	0	NA	NA	NA
622	E9PVX6_S591	E9PVX6_S591	Mki67_S591	Proliferation marker protein Ki-67	RRS(0.419)GAS(0.581)EANLIVAK	Inf	NA	0	NA	NA	NA	NA	NA	NA	NA	NA	NA	Inf	NA	0	Inf	NA	0
623	E9PVX6_S767	E9PVX6_S767	Mki67_S767	Proliferation marker protein Ki-67	YSAS(0.974)PT(0.025)LR	NegInf	NA	0	-0.0712388	0.821681	0.994001	0.956382	0.161303	0.934313	0.922755	0.145382	0.824189	NegInf	NA	0	NegInf	NA	0
624	E9PWE8_S10;Q71H74_S10	E9PWE8_S10	Dpysl3_S10	Dihydropyrimidinase-related protein 3	RGWDS(0.87)S(0.13)HEDDLPVYLARPGTTDQVPR	0.0377166	0.935205	0.999718	0.113891	0.806189	0.994001	-0.0298695	0.948663	0.999841	-0.0988516	0.831341	0.986266	0.0234801	0.956403	0.999136	0.458645	0.291529	0.999312
625	E9PWE8_S101;Q71H74_S101	E9PWE8_S101	Dpysl3_S101	Dihydropyrimidinase-related protein 3	EPAPES(1)PKPAGVEIR	0.83516	0.0506436	0.568579	0.152254	0.710866	0.992529	0.339837	0.410694	0.999841	-0.105128	0.797834	0.983178	0.578216	0.167148	0.999136	0.262504	0.52393	0.999312
626	E9PWE8_S11;Q71H74_S11	E9PWE8_S11	Dpysl3_S11	Dihydropyrimidinase-related protein 3	RGWDS(0.439)S(0.561)HEDDLPVYLARPGTTDQVPR	-0.076627	0.904126	0.998177	-0.307144	0.631665	0.983713	-0.223558	0.609871	0.999841	-0.277368	0.528554	0.945046	-1.04317	0.160923	0.999136	-0.807628	0.265879	0.999312
627	E9PWW9_S1286	E9PWW9_S1286	Rsf1_S1286	Remodeling and spacing factor 1	STDDY(0.016)S(0.984)EADEDDEEEGKPSRK	NegInf	NA	0	NegInf	NA	0	0.257941	0.912054	0.999841	NegInf	NA	0	NA	NA	NA	NA	NA	NA
628	E9PWW9_S1312	E9PWW9_S1312	Rsf1_S1312	Remodeling and spacing factor 1	RLHRIET(1)DEES(1)CDNAHGDADQPAR	0.0252741	0.944179	0.999718	-0.326846	0.319074	0.926056	-0.61121	0.0724543	0.823136	-0.405416	0.191558	0.867436	-0.302845	0.287498	0.999136	-0.220363	0.619523	0.999312
629	E9PWW9_S608;Q3V3T8_S593;Q3UJ04_S611	E9PWW9_S608	Rsf1_S608	Remodeling and spacing factor 1	TSIDKDIQKLS(1)PIPEEVVR	-0.187185	0.47555	0.962634	-0.0661239	0.799772	0.994001	-0.186648	0.442752	0.999841	-0.274459	0.263557	0.90001	0.0175389	0.955074	0.999136	-0.351914	0.216271	0.999312
630	E9PWW9_S668;Q3V3T8_S653;Q3UJ04_S671	E9PWW9_S668	Rsf1_S668	Remodeling and spacing factor 1	GSSESQSLENAS(0.999)PEILKEDSESSREEVAK	-0.295218	0.62371	0.978892	NegInf	NA	0	-0.673577	0.302069	0.989122	NegInf	NA	0	-1.02816	0.272143	0.999136	-0.559685	0.517968	0.999312
631	E9PWW9_T1308	E9PWW9_T1308	Rsf1_T1308	Remodeling and spacing factor 1	RLHRIET(1)DEES(1)CDNAHGDADQPAR	-0.588486	0.24487	0.869833	-0.228289	0.646554	0.983937	-0.96356	0.0496694	0.731536	-0.405416	0.387625	0.926408	-0.398685	0.35944	0.999136	-0.316202	0.642784	0.999312
632	E9PY46_S1445;Q91VU5_S587;Q6RUU2_S644;Q3TA81_S692	E9PY46_S1445	Ift140_S1445	Intraflagellar transport protein 140 homolog	VRHNS(1)MEDHKEVYEEVIEEVDNDP	-0.325642	0.365838	0.939069	0.0258575	0.946412	0.996926	-0.0622323	0.861344	0.999841	-0.151327	0.729068	0.979812	0.13784	0.720569	0.999136	0.225251	0.585387	0.999312
633	E9PY55_S1131;D3Z2J5_S545	E9PY55_S1131	Ncor2_S1131	Nuclear receptor corepressor 2	QLGAIS(0.989)QGMS(0.011)VQLR	0.132353	0.571504	0.97258	-0.00132341	0.995467	0.999974	-0.165418	0.563716	0.999841	-0.0837884	0.719527	0.977483	0.239474	0.378066	0.999136	0.313708	0.221308	0.999312
634	E9PYB0_S1012;F7CVJ5_S914	E9PYB0_S1012	Ahnak2_S1012	AHNAK nucleoprotein 2	FKMPS(0.999)FGVS(0.001)APGKPSQEASLEVGAPK	-0.0925116	0.932878	0.999672	NegInf	NA	0	-0.00568255	0.994942	0.999841	-0.226206	0.837225	0.986266	-0.390334	0.667266	0.999136	NegInf	NA	0
635	E9PYB0_S191;Q3UUE0_S191	E9PYB0_S191	Ahnak2_S191	AHNAK nucleoprotein 2	KLS(0.611)AS(0.388)KGEEGAVQHSQQGQENQDK	-0.525715	0.163269	0.805347	-0.2767	0.45414	0.964479	-0.332635	0.369872	0.991195	-0.221713	0.547519	0.949181	0.352799	0.283246	0.999136	0.316113	0.50699	0.999312
636	E9PYB0_S252;Q3UUE0_S252	E9PYB0_S252	Ahnak2_S252	AHNAK nucleoprotein 2	TQDRFS(1)WPK	-0.0971445	0.695365	0.983528	0.0425825	0.863537	0.994001	-0.122985	0.620415	0.999841	-0.482826	0.0605045	0.690101	0.139673	0.574085	0.999136	-0.136402	0.583029	0.999312
637	E9PYB0_S272;Q3UUE0_S272	E9PYB0_S272	Ahnak2_S272	AHNAK nucleoprotein 2	RSHS(0.997)S(0.003)SEASEHRETR	2.42642	0.182611	0.818311	1.57354	0.366261	0.950665	1.88609	0.285933	0.986187	1.11344	0.592863	0.953115	1.77756	0.376038	0.999136	2.12394	0.296908	0.999312
638	E9PYB0_S286;Q3UUE0_S286	E9PYB0_S286	Ahnak2_S286	AHNAK nucleoprotein 2	DMS(1)PTS(0.31)T(0.67)DT(0.019)EVHR	0.099905	0.755376	0.990755	-0.149753	0.640917	0.983713	0.00629641	0.984318	0.999841	0.317803	0.326107	0.914032	0.221295	0.491848	0.999136	0.181598	0.572081	0.999312
639	E9PYB0_S289;Q3UUE0_S289	E9PYB0_S289	Ahnak2_S289	AHNAK nucleoprotein 2	DMS(0.972)PT(0.073)S(0.82)T(0.126)DT(0.009)EVHR	-0.183353	0.88745	0.99762	1.8633	0.179442	0.837595	1.90786	0.170545	0.942586	-0.0276329	0.98297	0.997421	NA	NA	NA	Inf	NA	0
640	E9PYB0_S326;Q3UUE0_S326	E9PYB0_S326	Ahnak2_S326	AHNAK nucleoprotein 2	FGMTSGQS(0.999)PDTSEQK	0.121145	0.83358	0.994431	-0.0200273	0.973842	0.997127	0.580343	0.327162	0.989122	0.208786	0.717945	0.977483	-0.818959	0.201323	0.999136	-0.432516	0.395771	0.999312
641	E9PYB0_S503;F7CVJ5_S137;F7DBB3_S134	E9PYB0_S503	Ahnak2_S503	AHNAK nucleoprotein 2	MPS(1)FGVSAPGKPSLEASLEVGAPK	-0.0729399	0.916373	0.998197	-0.71371	0.451178	0.962455	0.102983	0.88218	0.999841	0.136078	0.883946	0.988557	0.212149	0.760609	0.999136	-0.13802	0.842632	0.999312
642	E9PYB0_S544;F7CVJ5_S178	E9PYB0_S544	Ahnak2_S544	AHNAK nucleoprotein 2	VEADVAPPQVQGDLKT(0.391)PDLS(0.609)VQLPSADLELK	Inf	NA	0	Inf	NA	0	Inf	NA	0	NA	NA	NA	NA	NA	NA	NA	NA	NA
643	E9PYB0_S597;F7CVJ5_S58;F7DBB3_S228	E9PYB0_S597	Ahnak2_S597	AHNAK nucleoprotein 2	VQMPS(1)LKMPK	-0.346293	0.68827	0.983095	-1.24294	0.199841	0.847028	-0.129722	0.886721	0.999841	0.0801073	0.929867	0.993516	0.865904	0.356929	0.999136	-0.381255	0.611343	0.999312
644	E9PYB0_S91;Q3UUE0_S91	E9PYB0_S91	Ahnak2_S91	AHNAK nucleoprotein 2	RGS(0.91)GDS(0.049)AAFT(0.012)S(0.012)MS(0.016)HPEESTEVTLK	NegInf	NA	0	NegInf	NA	0	0.68485	NA	NA	0.0413439	NA	NA	NegInf	NA	0	NegInf	NA	0
645	E9PYB0_T1049;F7CVJ5_T951;F7DBB3_T344	E9PYB0_T1049	Ahnak2_T1049	AHNAK nucleoprotein 2	VEADVAPPQVQGDLKT(0.999)PDLS(0.001)VQLR	0.537464	0.23352	0.858953	1.01689	0.0441594	0.57748	0.0247045	0.955486	0.999841	1.29373	0.0129503	0.491934	0.245551	0.631921	0.999136	0.833735	0.11474	0.999312
646	E9PYB0_T1220	E9PYB0_T1220	Ahnak2_T1220	AHNAK nucleoprotein 2	VEADVAPPQVQGDLKT(0.831)PDLS(0.168)VQLPS(0.001)ADLDLK	Inf	NA	0	Inf	NA	0	Inf	NA	0	Inf	NA	0	NegInf	NA	0	0.93711	0.236768	0.999312
647	E9PYB0_T288;Q3UUE0_T288	E9PYB0_T288	Ahnak2_T288	AHNAK nucleoprotein 2	DMS(0.293)PT(0.794)S(0.135)T(0.772)DT(0.007)EVHR	NegInf	NA	0	NegInf	NA	0	2.34445	0.140325	0.932068	0.717753	0.402215	0.926408	0.669116	0.380127	0.999136	1.17642	0.234907	0.999312
648	E9PYB0_T290;Q3UUE0_T290	E9PYB0_T290	Ahnak2_T290	AHNAK nucleoprotein 2	DMS(1)PT(0.001)S(0.009)T(0.99)DT(0.001)EVHR	-0.0707828	0.888875	0.99762	-0.0546905	0.914019	0.995322	-0.0948651	0.862372	0.999841	0.110427	0.827491	0.986266	0.240599	0.63559	0.999136	0.242407	0.633065	0.999312
649	E9PYB0_T540;F7CVJ5_T174	E9PYB0_T540	Ahnak2_T540	AHNAK nucleoprotein 2	VEADVAPPQVQGDLKT(0.996)PDLS(0.004)VQLPSADLELK	1.02211	0.0586035	0.597541	1.20712	0.027912	0.474593	0.733011	0.166214	0.941469	0.713231	0.177423	0.855433	-0.293121	0.644392	0.999136	0.255018	0.703	0.999312
650	E9PYF4_S1014;A0T1J8_S1014;F6TFN2_S504;F6VG99_S892	E9PYF4_S1014	Lmo7_S1014	LIM domain only 7	ATFSSMSGLDSVS(0.039)DS(0.73)GEGRGS(0.232)PLR	NA	NA	NA	NA	NA	NA	Inf	NA	0	Inf	NA	0	-0.411879	0.865396	0.999136	-0.330354	0.891689	0.999312
651	E9PYF4_S1020;A0T1J8_S1020;F6TFN2_S510;F6VG99_S898	E9PYF4_S1020	Lmo7_S1020	LIM domain only 7	GS(1)PLREVSR	-0.0799033	0.786725	0.991327	-0.126801	0.668022	0.987145	-0.149093	0.614342	0.999841	-0.122669	0.678185	0.976865	0.0551782	0.851725	0.999136	0.206804	0.485673	0.999312
652	E9PYF4_S1191;A0T1J8_S1191;F6TFN2_S681;F6VG99_S1096	E9PYF4_S1191	Lmo7_S1191	LIM domain only 7	RRS(0.99)QFFEQGS(0.005)S(0.005)DS(0.001)VAPDLPVPTLSAPSR	0.12499	0.682662	0.983039	0.199816	0.5854	0.983713	0.0458091	0.899959	0.999841	NegInf	NA	0	0.240218	0.490806	0.999136	-0.134193	0.635782	0.999312
653	E9PYF4_S1444;A0T1J8_S1444;F6TFN2_S934;F6VG99_S1349	E9PYF4_S1444	Lmo7_S1444	LIM domain only 7	S(0.001)KS(0.577)RS(0.316)T(0.084)T(0.022)ELNDPLIEK	Inf	NA	0	Inf	NA	0	NA	NA	NA	Inf	NA	0	NA	NA	NA	NA	NA	NA
654	E9PYF4_S1446;A0T1J8_S1446;F6TFN2_S936;F6VG99_S1351	E9PYF4_S1446	Lmo7_S1446	LIM domain only 7	S(0.001)RS(0.986)T(0.012)T(0.001)ELNDPLIEK	0.469395	0.0536331	0.575403	0.441402	0.0898318	0.732119	0.273567	0.24793	0.956688	0.296985	0.210909	0.872011	-0.166786	0.477117	0.999136	0.0706143	0.762356	0.999312
655	E9PYF4_S1502;A0T1J8_S1502;F6TFN2_S992;F6VG99_S1407	E9PYF4_S1502	Lmo7_S1502	LIM domain only 7	KRT(0.441)S(0.559)LHNDNS(0.001)WIR	Inf	NA	0	Inf	NA	0	Inf	NA	0	Inf	NA	0	Inf	NA	0	Inf	NA	0
656	E9PYF4_S1514;A0T1J8_S1514;F6TFN2_S1004;F6VG99_S1419	E9PYF4_S1514	Lmo7_S1514	LIM domain only 7	S(0.5)AS(0.5)VNKEPICLPGIMR	NegInf	NA	0	NegInf	NA	0	NegInf	NA	0	NegInf	NA	0	Inf	NA	0	Inf	NA	0
657	E9PYF4_S1516;A0T1J8_S1516;F6TFN2_S1006;F6VG99_S1421	E9PYF4_S1516	Lmo7_S1516	LIM domain only 7	S(0.003)AS(0.997)VNKEPICLPGIMR	1.54034	0.00929272	0.291256	1.90555	0.00184656	0.118839	1.09345	0.0560422	0.750774	1.26781	0.0286646	0.596623	0.444351	0.422556	0.999136	-0.52994	0.340206	0.999312
658	E9PYF4_S1533;A0T1J8_S1533;F6TFN2_S1023;F6VG99_S1438	E9PYF4_S1533	Lmo7_S1533	LIM domain only 7	RGES(1)LDNLDSQRPGSWR	0.692507	0.0764417	0.646205	0.741961	0.0588396	0.633651	0.408266	0.28587	0.986187	0.415705	0.277392	0.902635	-0.217476	0.566361	0.999136	-0.0614909	0.870791	0.999312
659	E9PYF4_S1539;A0T1J8_S1539;F6TFN2_S1029;F6VG99_S1444	E9PYF4_S1539	Lmo7_S1539	LIM domain only 7	RGES(0.029)LDNLDS(0.964)QRPGS(0.007)WR	-0.0807187	0.922704	0.998472	0.748951	0.284549	0.909546	0.451873	0.4491	0.999841	0.232572	0.708552	0.977483	-0.598832	0.345338	0.999136	0.410194	0.624054	0.999312
660	E9PYF4_S1544;A0T1J8_S1544;F6TFN2_S1034;F6VG99_S1449	E9PYF4_S1544	Lmo7_S1544	LIM domain only 7	RGES(0.035)LDNLDS(0.055)QRPGS(0.909)WR	0.811316	0.288622	0.892092	NegInf	NA	0	NegInf	NA	0	NegInf	NA	0	NegInf	NA	0	NegInf	NA	0
661	E9PYF4_S1609;A0T1J8_S1609;F6TFN2_S1099;F6VG99_S1514	E9PYF4_S1609	Lmo7_S1609	LIM domain only 7	SHS(1)PSMSQSGSQLR	-0.0570643	0.833931	0.994431	0.0349876	0.897685	0.994169	0.0766354	0.778354	0.999841	-0.130181	0.633098	0.963742	-0.105086	0.699739	0.999136	-0.320484	0.245536	0.999312
662	E9PYF4_S194;A0T1J8_S194;F6TFN2_S28;F6VG99_S72	E9PYF4_S194	Lmo7_S194	LIM domain only 7	REDS(1)FESLDSLGSR	-0.0241085	0.96802	0.999718	-0.169688	0.752738	0.992529	-0.150459	0.779922	0.999841	0.00593926	0.991189	0.997421	-0.528026	0.265893	0.999136	-0.242045	0.631622	0.999312
663	E9PYF4_S64;A0T1J8_S64	E9PYF4_S64	Lmo7_S64	LIM domain only 7	INRLS(0.788)T(0.212)PIAGLDNINVFLR	NA	NA	NA	Inf	NA	0	NA	NA	NA	NA	NA	NA	NA	NA	NA	NA	NA	NA
664	E9PYF4_S654;A0T1J8_S654;F6TFN2_S144;F6VG99_S532	E9PYF4_S654	Lmo7_S654	LIM domain only 7	S(0.211)MS(0.789)DVSAEDVQNLR	NegInf	NA	0	NegInf	NA	0	NegInf	NA	0	NegInf	NA	0	NegInf	NA	0	-0.105117	0.925675	0.999312
665	E9PYF4_S699;A0T1J8_S699;F6TFN2_S189;F6VG99_S577	E9PYF4_S699	Lmo7_S699	LIM domain only 7	RKS(1)YTSDLQK	0.441706	0.586456	0.976313	1.6792	0.120126	0.766285	0.35352	0.662027	0.999841	-0.0670548	0.945644	0.994735	-0.122231	0.879107	0.999136	-0.762299	0.316889	0.999312
666	E9PYF4_S811;A0T1J8_S811;F6TFN2_S301;F6VG99_S689	E9PYF4_S811	Lmo7_S811	LIM domain only 7	AHPAEMPKEDS(0.001)T(0.001)T(0.001)FANREDS(0.002)VVAET(0.006)QLAS(0.862)HS(0.128)PEEQR	0.537028	NA	NA	NegInf	NA	0	NegInf	NA	0	NegInf	NA	0	NA	NA	NA	Inf	NA	0
667	E9PYF4_S813;A0T1J8_S813;F6TFN2_S303;F6VG99_S691	E9PYF4_S813	Lmo7_S813	LIM domain only 7	AHPAEMPKEDSTTFANREDSVVAET(0.001)QLAS(0.01)HS(0.989)PEEQR	-0.135223	0.646156	0.979487	0.0729851	0.790552	0.994001	-0.16765	0.544023	0.999841	-0.462213	0.173401	0.854181	0.310823	0.3511	0.999136	0.229588	0.582145	0.999312
668	E9PYF4_S822;A0T1J8_S822;F6TFN2_S312;F6VG99_S700	E9PYF4_S822	Lmo7_S822	LIM domain only 7	LAPS(0.999)PS(0.001)EEPR	-0.118578	0.710092	0.984452	-0.108223	0.734343	0.992529	-0.160781	0.614669	0.999841	-0.235306	0.462628	0.935581	-0.050755	0.87343	0.999136	0.0811205	0.799107	0.999312
669	E9PYF4_S981;A0T1J8_S981;F6TFN2_S471;F6VG99_S859	E9PYF4_S981	Lmo7_S981	LIM domain only 7	ATGPKPDSSHFISGSASEKEVIATEDVAS(0.083)LS(0.779)S(0.083)PT(0.042)LPS(0.008)S(0.003)S(0.001)LSHDR	NegInf	NA	0	NegInf	NA	0	0.897424	NA	NA	-0.0868514	NA	NA	NA	NA	NA	Inf	NA	0
670	E9PYF4_S982;A0T1J8_S982;F6TFN2_S472;F6VG99_S860	E9PYF4_S982	Lmo7_S982	LIM domain only 7	EVIATEDVASLS(0.075)S(0.716)PT(0.19)LPS(0.014)S(0.004)S(0.001)LSHDR	Inf	NA	0	Inf	NA	0	NA	NA	NA	Inf	NA	0	Inf	NA	0	NA	NA	NA
671	E9PYF4_T1447;A0T1J8_T1447;F6TFN2_T937;F6VG99_T1352	E9PYF4_T1447	Lmo7_T1447	LIM domain only 7	S(0.006)RS(0.193)T(0.777)T(0.024)ELNDPLIEK	0.311697	0.150973	0.795826	0.369477	0.0919564	0.734753	-0.0414873	0.85438	0.999841	0.317651	0.170001	0.853963	-0.104917	0.620711	0.999136	0.0620826	0.769209	0.999312
672	E9PYF4_T1501;A0T1J8_T1501;F6TFN2_T991;F6VG99_T1406	E9PYF4_T1501	Lmo7_T1501	LIM domain only 7	KRT(0.816)S(0.181)LHNDNS(0.003)WIR	Inf	NA	0	NA	NA	NA	Inf	NA	0	NA	NA	NA	-0.653142	NA	NA	NegInf	NA	0
673	E9PYF4_T701;A0T1J8_T701;F6TFN2_T191;F6VG99_T579	E9PYF4_T701	Lmo7_T701	LIM domain only 7	S(0.072)YT(0.861)S(0.067)DLQK	-0.488649	0.286139	0.890087	-0.430359	0.345979	0.947035	-0.759028	0.104192	0.897444	-0.55051	0.23127	0.881793	-0.943121	0.0995752	0.999136	-0.51329	0.358467	0.999312
674	E9PYF4_T974;A0T1J8_T974;F6TFN2_T464;F6VG99_T852	E9PYF4_T974	Lmo7_T974	LIM domain only 7	EVIAT(0.763)EDVAS(0.017)LS(0.058)S(0.153)PT(0.009)LPSSSLSHDR	Inf	NA	0	NA	NA	NA	Inf	NA	0	NA	NA	NA	NA	NA	NA	NA	NA	NA
675	E9PYH6_S1159;Q80V17_S292;A0A0U1RNP2_S616	E9PYH6_S1159	Setd1a_S1159	Histone-lysine N-methyltransferase SETD1A	LDERPS(1)S(1)PIPLLPPPKK	1.3215	0.092108	0.685493	0.211822	0.774222	0.994001	0.291701	0.69328	0.999841	-0.642565	0.366638	0.922674	0.431137	0.664152	0.999136	-0.780249	0.34331	0.999312
676	E9PYH6_S1160;Q80V17_S293;A0A0U1RNP2_S617	E9PYH6_S1160	Setd1a_S1160	Histone-lysine N-methyltransferase SETD1A	LDERPS(1)S(1)PIPLLPPPKK	1.68899	0.0209602	0.404401	0.477886	0.481398	0.97413	0.494969	0.431756	0.999841	-0.376501	0.548268	0.949181	-0.0400828	0.9603	0.999136	-0.231772	0.773747	0.999312
677	E9PYH6_S1176;Q80V17_S309;A0A0U1RNP2_S633	E9PYH6_S1176	Setd1a_S1176	Histone-lysine N-methyltransferase SETD1A	RKT(0.984)VS(0.768)FS(0.248)AAEEAPVPEPSTAAPLQAK	1.04815	0.130243	0.772396	0.671471	0.253285	0.892035	0.161162	0.81274	0.999841	1.1518	0.144859	0.824189	NA	NA	NA	NA	NA	NA
678	E9PYH6_S1178;Q80V17_S311;A0A0U1RNP2_S635	E9PYH6_S1178	Setd1a_S1178	Histone-lysine N-methyltransferase SETD1A	RKT(0.591)VS(0.721)FS(0.684)AAEEAPVPEPS(0.003)T(0.001)AAPLQAK	Inf	NA	0	Inf	NA	0	Inf	NA	0	Inf	NA	0	Inf	NA	0	NA	NA	NA
679	E9PYH6_S481	E9PYH6_S481	Setd1a_S481	Histone-lysine N-methyltransferase SETD1A	S(0.537)GS(0.459)PAPET(0.003)T(0.001)NESVPFAQHSSLDSR	-0.49735	0.208769	0.844384	-0.188907	0.648388	0.984646	-0.516859	0.22116	0.952194	-0.434313	0.30078	0.909172	-0.348823	0.40327	0.999136	0.198467	0.631993	0.999312
680	E9PYH6_T1174;Q80V17_T307;A0A0U1RNP2_T631	E9PYH6_T1174	Setd1a_T1174	Histone-lysine N-methyltransferase SETD1A	RKT(0.989)VS(0.589)FS(0.421)AAEEAPVPEPS(0.001)TAAPLQAK	1.04815	0.130243	0.772396	0.671471	0.253285	0.892035	0.161162	0.81274	0.999841	1.1518	0.144859	0.824189	NA	NA	NA	NA	NA	NA
681	E9PYL2_S1352;Q6PDJ2_S898	E9PYL2_S1352	Prr12_S1352	Proline-rich protein 12	GLQPPPPTVPTVPHPAPS(0.002)GPFGLGGALEAAES(0.005)EGLGLGCPS(0.993)PCKR	NegInf	NA	0	NegInf	NA	0	NegInf	NA	0	NegInf	NA	0	NegInf	NA	0	-0.0314872	NA	NA
682	E9PYL2_S1370;Q6PDJ2_S916	E9PYL2_S1370	Prr12_S1370	Proline-rich protein 12	NLET(0.025)LPS(0.66)FS(0.658)S(0.656)DEEDS(0.001)VAK	NegInf	NA	0	1.07764	0.12978	0.777872	0.676838	0.283732	0.986026	0.485266	0.419289	0.92887	-0.104477	0.872864	0.999136	0.242099	0.713645	0.999312
683	E9PYL2_S1372;Q6PDJ2_S918	E9PYL2_S1372	Prr12_S1372	Proline-rich protein 12	RNLET(0.002)LPS(0.253)FS(0.827)S(0.828)DEEDS(0.091)VAK	NegInf	NA	0	1.07764	0.12978	0.777872	0.676838	0.283732	0.986026	0.485266	0.419289	0.92887	-0.104477	0.872864	0.999136	0.242099	0.713645	0.999312
684	E9PYL2_S1373;Q6PDJ2_S919	E9PYL2_S1373	Prr12_S1373	Proline-rich protein 12	NLETLPS(0.559)FS(0.558)S(0.879)DEEDS(0.003)VAK	NegInf	NA	0	1.07764	0.12978	0.777872	0.676838	0.283732	0.986026	0.485266	0.419289	0.92887	-0.104477	0.872864	0.999136	0.242099	0.713645	0.999312
685	E9PYL2_S383	E9PYL2_S383	Prr12_S383	Proline-rich protein 12	ATGPET(0.001)AGGGAAGGGGGYRPIIQS(0.999)PGYK	NA	NA	NA	Inf	NA	0	Inf	NA	0	Inf	NA	0	-0.252071	0.678519	0.999136	1.16573	0.148438	0.999312
686	E9PYL2_S859;Q6PDJ2_S405	E9PYL2_S859	Prr12_S859	Proline-rich protein 12	GHGLEPT(0.001)APS(0.999)PR	-0.0984898	0.706338	0.983883	0.337612	0.257354	0.892588	0.0282222	0.913831	0.999841	0.353211	0.23696	0.883894	-0.0768616	0.753086	0.999136	-0.106922	0.682641	0.999312
687	E9PYL2_T1367;Q6PDJ2_T913	E9PYL2_T1367	Prr12_T1367	Proline-rich protein 12	NLET(0.724)LPS(0.339)FS(0.314)S(0.613)DEEDS(0.011)VAKNR	NA	NA	NA	NA	NA	NA	Inf	NA	0	Inf	NA	0	NA	NA	NA	NA	NA	NA
688	E9PYL2_Y1939;Q6PDJ2_Y1485;Q8R3A6_Y237	E9PYL2_Y1939	Prr12_Y1939	Proline-rich protein 12	PAGEPY(1)NRK	Inf	NA	0	NA	NA	NA	Inf	NA	0	NA	NA	NA	NegInf	NA	0	0.289132	0.810801	0.999312
689	E9PYT0_S1174;B9EKC3_S1174	E9PYT0_S1174	Arhgap5_S1174	Rho GTPase-activating protein 5	T(0.001)HS(0.999)DAS(1)DDEAFTTSK	0.440825	0.186807	0.821293	0.467206	0.162718	0.818273	0.333684	0.313906	0.989122	0.22174	0.500806	0.936372	0.452139	0.176153	0.999136	0.199589	0.544169	0.999312
690	E9PYT0_S1177;B9EKC3_S1177	E9PYT0_S1177	Arhgap5_S1177	Rho GTPase-activating protein 5	T(0.259)HS(0.741)DAS(1)DDEAFTTSK	-0.174518	0.637964	0.979263	-0.185589	0.616902	0.983713	0.196776	0.595955	0.999841	-0.546285	0.148767	0.825668	-0.091702	0.804387	0.999136	0.152943	0.6799	0.999312
691	E9PYT0_T1172;B9EKC3_T1172	E9PYT0_T1172	Arhgap5_T1172	Rho GTPase-activating protein 5	T(0.794)HS(0.206)DAS(1)DDEAFTTSK	Inf	NA	0	Inf	NA	0	NA	NA	NA	NA	NA	NA	NegInf	NA	0	NegInf	NA	0
692	E9PYT0_T1183;B9EKC3_T1183	E9PYT0_T1183	Arhgap5_T1183	Rho GTPase-activating protein 5	RT(0.024)HS(0.941)DAS(0.146)DDEAFT(0.784)T(0.092)S(0.012)K	Inf	NA	0	NA	NA	NA	Inf	NA	0	NA	NA	NA	-0.295767	NA	NA	NegInf	NA	0
693	E9PZP8_S1428	E9PZP8_S1428	Herc1_S1428	HECT and RLD domain-containing E3 ubiquitin protein ligase family member 1	RVS(0.83)T(0.17)DLPEGQDVYTAACNSVIHR	0.408838	0.163273	0.805347	0.354445	0.224361	0.87381	0.254745	0.378799	0.994156	-0.00240886	0.993799	0.997421	-0.0569797	0.842677	0.999136	0.0552827	0.8473	0.999312
694	E9PZP8_S2718;F6RXM1_S223;Q8BR49_S74	E9PZP8_S2718	Herc1_S2718	HECT and RLD domain-containing E3 ubiquitin protein ligase family member 1	RQS(0.997)LT(0.003)S(0.001)PDSQSTRPANR	-0.152699	0.348148	0.928096	-0.0960538	0.626556	0.983713	-0.411844	0.0276056	0.683532	-0.301491	0.0957479	0.746727	0.0539165	0.784244	0.999136	0.0879102	0.613688	0.999312
695	E9PZP8_T1429	E9PZP8_T1429	Herc1_T1429	HECT and RLD domain-containing E3 ubiquitin protein ligase family member 1	RVS(0.465)T(0.534)DLPEGQDVYTAACNSVIHR	0.0194722	0.959608	0.999718	NegInf	NA	0	NegInf	NA	0	NegInf	NA	0	-0.00711556	0.981915	0.999136	0.0606747	0.891372	0.999312
696	E9Q0A3_S1292;Q68FM7_S1321;Q7TQK9_S190;Q3TDN6_S301	E9Q0A3_S1292	Arhgef11_S1292	Rho guanine nucleotide exchange factor (GEF) 11	T(0.266)RNS(0.734)GIWDSPELDRNPAEEASSSEPAGSYK	-0.257035	0.351007	0.930219	-1.04578	0.0352384	0.531378	NegInf	NA	0	NegInf	NA	0	0.26337	0.365219	0.999136	0.458431	0.20694	0.999312
697	E9Q0A3_S251;Q3U048_S251;Q68FM7_S291;D6RGQ8_S291	E9Q0A3_S251	Arhgef11_S251	Rho guanine nucleotide exchange factor (GEF) 11	NSVLS(0.003)DPGLDS(0.996)PQT(0.289)S(0.712)PVILAR	-0.251378	0.687851	0.983095	-0.577835	0.211213	0.861216	NegInf	NA	0	NegInf	NA	0	NegInf	NA	0	NegInf	NA	0
698	E9Q0A3_S255;Q3U048_S255;Q68FM7_S295;D6RGQ8_S295	E9Q0A3_S255	Arhgef11_S255	Rho guanine nucleotide exchange factor (GEF) 11	NS(0.048)VLS(0.036)DPGLDS(0.91)PQT(0.217)S(0.79)PVILAR	-0.177892	0.802422	0.991698	-0.504349	0.344123	0.946966	NegInf	NA	0	NegInf	NA	0	NegInf	NA	0	NegInf	NA	0
699	E9Q0A3_S35;Q3U048_S35;Q68FM7_S35;D6RGQ8_S35	E9Q0A3_S35	Arhgef11_S35	Rho guanine nucleotide exchange factor (GEF) 11	T(0.046)S(0.046)PS(0.046)HHRQPS(0.804)DT(0.046)S(0.012)ETTGLVQR	NA	NA	NA	NA	NA	NA	NA	NA	NA	NA	NA	NA	NegInf	NA	0	1.23217	0.17479	0.999312
700	E9Q0A3_S557;Q3U048_S557	E9Q0A3_S557	Arhgef11_S557	Rho guanine nucleotide exchange factor (GEF) 11	SSSQSTFHIPLS(1)PVEVKPGNVR	Inf	NA	0	Inf	NA	0	Inf	NA	0	Inf	NA	0	NA	NA	NA	NA	NA	NA
701	E9Q0A3_S615;Q3U048_S615;Q68FM7_S644	E9Q0A3_S615	Arhgef11_S615	Rho guanine nucleotide exchange factor (GEF) 11	SES(1)LKGREEMK	-0.264238	0.660983	0.982233	-0.873656	0.159772	0.816607	NegInf	NA	0	-0.682333	0.266043	0.90001	-0.607063	0.289173	0.999136	-0.253905	0.652406	0.999312
702	E9Q0A3_S634;Q3U048_S634;Q68FM7_S663	E9Q0A3_S634	Arhgef11_S634	Rho guanine nucleotide exchange factor (GEF) 11	S(0.605)RS(0.395)DVDMDAAAEATR	-0.242245	0.501306	0.965075	0.153735	0.608838	0.983713	-0.139434	0.663782	0.999841	0.32165	0.374704	0.924176	-0.269055	0.405649	0.999136	0.44213	0.180079	0.999312
703	E9Q0A3_S636;Q3U048_S636;Q68FM7_S665	E9Q0A3_S636	Arhgef11_S636	Rho guanine nucleotide exchange factor (GEF) 11	S(0.008)RS(0.992)DVDMDAAAEATR	-0.386154	0.382988	0.944903	-0.0604898	0.888611	0.994169	NegInf	NA	0	0.149966	0.729271	0.979812	NegInf	NA	0	-0.374203	0.189388	0.999312
704	E9Q0A3_T1289;Q68FM7_T1318;Q7TQK9_T187;Q3TDN6_T298	E9Q0A3_T1289	Arhgef11_T1289	Rho guanine nucleotide exchange factor (GEF) 11	T(0.671)RNS(0.329)GIWDSPELDRNPAEEASSSEPAGSYK	-0.257035	0.618523	0.978892	-0.372985	0.475171	0.97413	NegInf	NA	0	-0.38182	0.547915	0.949181	-0.0316532	0.950567	0.999136	NegInf	NA	0
705	E9Q0A7_S59	E9Q0A7_S59	Oxr1_S59	Oxidation resistance protein 1	FEDYLREPAPGDPGCGPEELRPPS(0.997)PAS(0.003)PEGPDTGQK	-0.0170284	0.9278	0.998472	-0.0706819	0.707222	0.992529	-0.085796	0.648692	0.999841	0.0132505	0.943786	0.994735	-0.0164021	0.930448	0.999136	0.222102	0.244014	0.999312
706	E9Q0C1_S10	E9Q0C1_S10	Sh3kbp1_S10	SH3 domain-containing kinase-binding protein 1	MELS(0.001)AAKAPS(0.926)PT(0.072)DLPES(0.002)EIKK	NegInf	NA	0	NegInf	NA	0	NegInf	NA	0	-0.797816	NA	NA	0.123446	NA	NA	NegInf	NA	0
707	E9Q0C1_S146;B1AZ85_S124;Q3TA88_S183	E9Q0C1_S146	Sh3kbp1_S146	SH3 domain-containing kinase-binding protein 1	SSLRETTGSES(0.999)DGGDSSSTK	-0.117889	0.756515	0.990755	-0.194245	0.610082	0.983713	-0.171766	0.651828	0.999841	-0.11054	0.771227	0.981432	-0.0380538	0.926101	0.999136	0.452717	0.276114	0.999312
708	E9Q0C1_T12	E9Q0C1_T12	Sh3kbp1_T12	SH3 domain-containing kinase-binding protein 1	APS(0.371)PT(0.628)DLPES(0.001)EIKK	NegInf	NA	0	NegInf	NA	0	NegInf	NA	0	-0.797816	0.266917	0.90001	NegInf	NA	0	NegInf	NA	0
709	E9Q0V6_S301	E9Q0V6_S301	Nhsl2_S301	NHS-like protein 2	DQGHS(0.001)S(0.086)S(0.899)PT(0.013)GS(0.001)LAR	-0.56456	0.318217	0.914543	-0.16592	0.757847	0.992529	0.114166	0.82155	0.999841	NegInf	NA	0	0.0604052	0.910231	0.999136	0.231944	0.667987	0.999312
710	E9Q166_S80	E9Q166_S80	Atad2b_S80	ATPase family, AAA domain-containing 2B	KAEVDGS(0.027)LS(0.953)DS(0.02)HVSPPAKR	0.348374	0.165058	0.805347	0.567582	0.0644315	0.648634	0.721889	0.0119987	0.55124	0.30111	0.257002	0.899085	-0.0391954	0.880449	0.999136	0.0643023	0.792096	0.999312
711	E9Q1M1_S1985;Q14BH0_S479;Q80U45_S541	E9Q1M1_S1985	Pdzd2_S1985	PDZ domain-containing 2	VPHANS(0.005)GS(0.035)VS(0.828)PS(0.098)AS(0.035)R	0.307216	0.59785	0.976313	-0.75136	0.127736	0.777872	-0.275192	0.635958	0.999841	-0.250063	0.544888	0.949181	0.33429	0.509672	0.999136	0.209575	0.676716	0.999312
712	E9Q1M6_S1554;E9PUR0_S1554;F7DE17_S44;Q5BJ28_S74	E9Q1M6_S1554	Ankhd1_S1554	Ankyrin repeat and KH domain-containing 1	T(0.008)KES(0.991)PPT(0.001)AHLILPEPHISLAQQK	0.258257	0.391996	0.948615	0.0242856	0.929848	0.995759	-0.240169	0.425228	0.999841	-0.177141	0.52363	0.944709	0.0538717	0.910237	0.999136	0.508374	0.204947	0.999312
713	E9Q1M6_S1668;E9PUR0_S1668;F7DE17_S158;Q5BJ28_S188	E9Q1M6_S1668	Ankhd1_S1668	Ankyrin repeat and KH domain-containing 1	SLPLS(0.611)S(0.356)PT(0.033)MK	Inf	NA	0	Inf	NA	0	NA	NA	NA	NA	NA	NA	NA	NA	NA	Inf	NA	0
714	E9Q1M6_S1669;E9PUR0_S1669;F7DE17_S159;Q5BJ28_S189	E9Q1M6_S1669	Ankhd1_S1669	Ankyrin repeat and KH domain-containing 1	SLPLS(0.121)S(0.869)PT(0.01)MK	0.367999	0.338144	0.919498	NegInf	NA	0	0.455601	0.397407	0.995993	-0.149833	0.717755	0.977483	-0.0580556	0.927571	0.999136	0.0861557	0.876304	0.999312
715	E9Q1M6_S1678;E9PUR0_S1678;F7DE17_S168;Q5BJ28_S198	E9Q1M6_S1678	Ankhd1_S1678	Ankyrin repeat and KH domain-containing 1	LNLT(0.004)S(0.996)PK	Inf	NA	0	Inf	NA	0	Inf	NA	0	Inf	NA	0	0.103422	0.783888	0.999136	0.14231	0.706264	0.999312
716	E9Q1M6_T1551;E9PUR0_T1551;F7DE17_T41;Q5BJ28_T71	E9Q1M6_T1551	Ankhd1_T1551	Ankyrin repeat and KH domain-containing 1	T(0.82)KES(0.147)PPT(0.033)AHLILPEPHISLAQQK	Inf	NA	0	NA	NA	NA	Inf	NA	0	NA	NA	NA	NegInf	NA	0	-0.371687	NA	NA
717	E9Q1P8_S169	E9Q1P8_S169	Irf2bp2_S169	Interferon regulatory factor 2-binding protein 2	LEEPPELNRQS(1)PNPR	0.371569	0.285843	0.890087	-0.19354	0.54475	0.981913	-0.134047	0.674225	0.999841	-0.320158	0.319761	0.910709	-0.0311012	0.922162	0.999136	0.0203395	0.949046	0.999312
718	E9Q1P8_S226	E9Q1P8_S226	Irf2bp2_S226	Interferon regulatory factor 2-binding protein 2	RPAS(0.997)VS(0.002)S(0.001)AAAEHEAR	0.165483	0.63522	0.979242	0.68285	0.0593312	0.635204	-0.232957	0.505282	0.999841	-0.158452	0.673926	0.976222	-0.417203	0.237784	0.999136	0.123966	0.722017	0.999312
719	E9Q1P8_S250	E9Q1P8_S250	Irf2bp2_S250	Interferon regulatory factor 2-binding protein 2	AQPAHRS(0.994)PADS(0.006)LSSAAGASELSAEGAGK	0.213124	0.0414482	0.535763	0.0337632	0.71386	0.992529	0.118713	0.205406	0.952194	-0.0525466	0.569116	0.950518	0.0142012	0.886302	0.999136	0.0586354	0.556502	0.999312
720	E9Q1P8_S343	E9Q1P8_S343	Irf2bp2_S343	Interferon regulatory factor 2-binding protein 2	RKPS(1)PEPEGEVGPPK	-0.0741641	0.861451	0.997414	-0.361204	0.398742	0.953844	-0.114366	0.78792	0.999841	-0.652926	0.133491	0.810467	-0.490635	0.254654	0.999136	-0.63396	0.144614	0.999312
721	E9Q1P8_S438	E9Q1P8_S438	Irf2bp2_S438	Interferon regulatory factor 2-binding protein 2	RNS(0.998)S(0.072)S(0.831)PPS(0.089)PS(0.008)S(0.002)MNQR	0.524966	0.116489	0.746171	0.815109	0.0170017	0.378889	0.894256	0.013787	0.562001	0.638228	0.0849682	0.741014	-0.0765799	0.809253	0.999136	0.147827	0.728706	0.999312
722	E9Q1P8_S439	E9Q1P8_S439	Irf2bp2_S439	Interferon regulatory factor 2-binding protein 2	RNS(0.995)S(0.961)S(0.037)PPS(0.005)PS(0.002)S(0.001)MNQR	NegInf	NA	0	1.76299	0.0139948	0.354032	0.277145	0.0884647	0.875657	NegInf	NA	0	-1.0113	0.021124	0.999136	NegInf	NA	0
723	E9Q1P8_S440	E9Q1P8_S440	Irf2bp2_S440	Interferon regulatory factor 2-binding protein 2	NS(0.002)S(0.068)S(0.928)PPS(0.001)PSSMNQR	-0.257892	0.820925	0.994431	0.329489	0.813352	0.994001	0.0298979	0.979039	0.999841	0.0136464	0.992188	0.997421	0.326794	0.707838	0.999136	0.665302	0.450122	0.999312
724	E9Q1P8_S443	E9Q1P8_S443	Irf2bp2_S443	Interferon regulatory factor 2-binding protein 2	NS(0.059)S(0.435)S(0.508)PPS(0.973)PS(0.02)S(0.004)MNQR	-0.188088	0.704793	0.983548	0.329489	0.621475	0.983713	-0.0196967	0.96827	0.999841	-0.0400871	0.941091	0.994735	0.0586177	0.88752	0.999136	0.338849	0.419013	0.999312
725	E9Q1P8_S71	E9Q1P8_S71	Irf2bp2_S71	Interferon regulatory factor 2-binding protein 2	AHGCFPEGRS(0.955)PT(0.045)GAQPAAAKPPPLSAK	0.970536	0.018654	0.3892	0.603456	0.152039	0.809933	0.626884	0.113777	0.923723	0.474626	0.307314	0.910709	1.03444	0.0079586	0.999136	0.186258	0.601439	0.999312
726	E9Q1P8_T73	E9Q1P8_T73	Irf2bp2_T73	Interferon regulatory factor 2-binding protein 2	S(0.494)PT(0.506)GAQPAAAKPPPLSAK	-1.03204	0.4534	0.953981	NegInf	NA	0	-0.332292	0.772754	0.999841	-0.599087	0.623163	0.960781	0.0757513	0.953213	0.999136	0.122519	0.924546	0.999312
727	E9Q226_S274;D3YUJ3_S350	E9Q226_S274	Ccnyl1_S274	Cyclin Y-like 1	RS(0.747)LS(0.253)ADNFIGIQR	NegInf	NA	0	0.993811	NA	NA	NegInf	NA	0	NegInf	NA	0	-0.704888	NA	NA	NegInf	NA	0
728	E9Q226_S276;D3YUJ3_S352	E9Q226_S276	Ccnyl1_S276	Cyclin Y-like 1	SLS(1)ADNFIGIQR	-0.223991	0.486788	0.962975	-0.0916769	0.774995	0.994001	-0.164659	0.608358	0.999841	0.0198491	0.95061	0.995569	-0.233796	0.468122	0.999136	0.128467	0.688991	0.999312
729	E9Q226_S35;D3YUJ3_S111;A0A087WPI4_S35	E9Q226_S35	Ccnyl1_S35	Cyclin Y-like 1	RKS(1)NHLNHVS(0.993)PGQLT(0.007)K	0.0176017	0.976512	0.999718	0.630139	0.297448	0.921101	-0.479758	0.425401	0.999841	0.562594	0.351137	0.921605	0.463505	0.441047	0.999136	-0.0394932	0.947333	0.999312
730	E9Q226_S42;D3YUJ3_S118;A0A087WPI4_S42	E9Q226_S42	Ccnyl1_S42	Cyclin Y-like 1	RKS(1)NHLNHVS(0.998)PGQLT(0.002)K	-0.00686826	0.99064	0.999718	-0.235957	0.591013	0.983713	0.187949	0.66792	0.999841	0.164076	0.70776	0.977483	-0.58563	0.195689	0.999136	-0.356407	0.420609	0.999312
731	E9Q226_S52;D3YUJ3_S128;A0A087WPI4_S52	E9Q226_S52	Ccnyl1_S52	Cyclin Y-like 1	KYS(0.171)S(0.826)CS(0.002)TIFLDDSTVSQPNLR	0.379778	0.70164	0.983548	NegInf	NA	0	0.137633	0.884478	0.999841	-0.283686	0.737885	0.979858	NA	NA	NA	Inf	NA	0
732	E9Q286_S1820;A0A1Y7VMN3_S20	E9Q286_S1820	Ice1_S1820	Little elongation complex subunit 1	LRLDNKS(1)PEPDTR	0.0457743	0.842913	0.994431	0.0198699	0.931416	0.995759	0.278577	0.267864	0.97464	-0.0510053	0.836367	0.986266	0.219116	0.431433	0.999136	0.176023	0.52602	0.999312
733	E9Q286_S754	E9Q286_S754	Ice1_S754	Little elongation complex subunit 1	RS(0.153)S(0.735)GS(0.112)ADSTSWHR	0.747251	NA	NA	2.37039	NA	NA	NegInf	NA	0	NegInf	NA	0	NA	NA	NA	Inf	NA	0
734	E9Q2E4_T2503;Q8BRI0_T643	E9Q2E4_T2503	Hectd4_T2503	HECT domain E3 ubiquitin protein ligase 4	T(0.002)EGT(0.998)PPPPGQPAK	NA	NA	NA	Inf	NA	0	Inf	NA	0	Inf	NA	0	0.302194	0.6848	0.999136	0.583637	0.460078	0.999312
735	E9Q2S0_S1011;A0A0A6YY83_S1011;Q2TJI5_S109;Q2TJI6_S109	E9Q2S0_S1011	Pcdh7_S1011	Protocadherin 7	SSSPLPTVQLHPQS(0.968)PT(0.032)AGKK	-0.135287	0.794066	0.991327	-0.142423	0.801894	0.994001	-0.221765	0.696789	0.999841	-0.249142	0.632318	0.963742	-0.421925	0.463534	0.999136	-0.153231	0.825485	0.999312
736	E9Q2S0_S1235;A0A0A6YY83_S1243;Q2TJI5_S333;Q2TJI6_S341	E9Q2S0_S1235	Pcdh7_S1235	Protocadherin 7	TGEYKPS(1)PVNTLTR	NegInf	NA	0	NegInf	NA	0	-0.525525	0.15779	0.932068	NegInf	NA	0	0.361823	0.136828	0.999136	0.183136	0.411201	0.999312
737	E9Q2S0_S974;A0A0A6YY83_S974;Q2TJI5_S72;Q2TJI6_S72	E9Q2S0_S974	Pcdh7_S974	Protocadherin 7	LSDS(0.999)PS(0.001)MGR	0.154344	0.743951	0.987287	0.426371	0.424975	0.958529	0.229397	0.664695	0.999841	0.0175839	0.973389	0.995846	-0.0715256	0.892105	0.999136	-0.0968384	0.837403	0.999312
738	E9Q2S0_S989;A0A0A6YY83_S989;Q2TJI5_S87;Q2TJI6_S87	E9Q2S0_S989	Pcdh7_S989	Protocadherin 7	SVNGGPGS(1)PDLAR	-0.438365	0.357697	0.933762	0.412808	0.382482	0.952684	-0.193885	0.664399	0.999841	-0.30261	0.508594	0.938297	0.208071	0.51947	0.999136	0.552294	0.148952	0.999312
739	E9Q309_S1641	E9Q309_S1641	Cep350_S1641	Centrosome-associated protein 350	RGHHDDS(0.995)DEDAS(0.004)PDKTALSSTK	Inf	NA	0	NA	NA	NA	NA	NA	NA	Inf	NA	0	NegInf	NA	0	NegInf	NA	0
740	E9Q309_S468	E9Q309_S468	Cep350_S468	Centrosome-associated protein 350	AES(1)DPKLDVSHK	-0.794095	0.0276281	0.448672	NegInf	NA	0	0.114732	0.738931	0.999841	-0.386291	0.281177	0.904201	Inf	NA	0	Inf	NA	0
741	E9Q355_S831	E9Q355_S831	Catsperg1_S831	Cation channel sperm-associated protein subunit gamma 1	CS(1)EQGMVGRNIK	-0.0201556	NA	NA	0.541851	NA	NA	0.891142	NA	NA	NegInf	NA	0	NegInf	NA	0	0.114273	NA	NA
742	E9Q394_S1253;A0A140LJJ5_S1253;A0A140LID7_S96;A0A140LIX0_S450	E9Q394_S1253	Akap13_S1253	A-kinase anchor protein 13	VETQNPS(0.004)LS(0.265)S(0.672)PET(0.059)K	0.448851	0.608905	0.978592	NegInf	NA	0	0.531546	0.556961	0.999841	NegInf	NA	0	0.0841485	0.903533	0.999136	NegInf	NA	0
743	E9Q394_S1526;A0A140LHQ3_S222;A0A140LJJ5_S1522;A0A140LID7_S365	E9Q394_S1526	Akap13_S1526	A-kinase anchor protein 13	SLS(1)PFRR	0.0122623	0.983676	0.999718	-0.178055	0.766604	0.992789	-0.388729	0.518436	0.999841	0.193898	0.746563	0.979858	1.0384	0.0927589	0.999136	0.44679	0.458593	0.999312
744	E9Q394_S1532;A0A140LHQ3_S228;A0A140LJJ5_S1528;A0A140LID7_S371	E9Q394_S1532	Akap13_S1532	A-kinase anchor protein 13	S(0.03)LS(0.97)PFRRHS(1)WGPGK	-0.070633	0.752327	0.989442	-0.081772	0.715487	0.992529	NegInf	NA	0	-0.396323	0.0936705	0.745481	0.5015	0.0424075	0.999136	-0.108457	0.581223	0.999312
745	E9Q394_S1569;A0A140LHQ3_S247;A0A140LJJ5_S1587;A0A140LID7_S412	E9Q394_S1569	Akap13_S1569	A-kinase anchor protein 13	S(0.027)FS(0.973)LEGLTGGGVGNKPSSSLEMSSANSSELRNPFGGEEQR	NA	NA	NA	NA	NA	NA	Inf	NA	0	Inf	NA	0	0.351357	0.743524	0.999136	NegInf	NA	0
746	E9Q394_S1611;A0A140LHQ3_S289;A0A140LJJ5_S1629;A0A140LID7_S454	E9Q394_S1611	Akap13_S1611	A-kinase anchor protein 13	NSLMS(0.92)LS(0.08)EEHLEPDQR	NA	NA	NA	Inf	NA	0	NA	NA	NA	NA	NA	NA	Inf	NA	0	Inf	NA	0
747	E9Q394_S1613;A0A140LHQ3_S291;A0A140LJJ5_S1631;A0A140LID7_S456	E9Q394_S1613	Akap13_S1613	A-kinase anchor protein 13	NSLMS(0.007)LS(0.993)EEHLEPDQR	-0.232843	0.43124	0.951239	-0.0529387	0.857101	0.994001	-0.120607	0.682065	0.999841	-0.0909994	0.757079	0.979858	0.0501533	0.86454	0.999136	0.00871989	0.97633	0.999312
748	E9Q394_S1839;A0A140LJJ5_S1857;A0A140LHG3_S138	E9Q394_S1839	Akap13_S1839	A-kinase anchor protein 13	ERPRS(1)AVLLADEATAAPMFTNR	-0.585567	0.0729237	0.635322	-0.667034	0.0993457	0.748458	NegInf	NA	0	-0.154154	0.596085	0.953245	-0.414188	0.215518	0.999136	-0.0231033	0.941584	0.999312
749	E9Q394_S1892;A0A140LJJ5_S1910;A0A140LHG3_S191;Q3UZK5_S191	E9Q394_S1892	Akap13_S1892	A-kinase anchor protein 13	FLS(0.018)HS(0.949)T(0.044)DS(0.989)LNK	-0.932691	0.0112741	0.309675	-0.4682	0.180911	0.837595	-0.503352	0.15149	0.932068	-0.562841	0.110624	0.768751	0.116447	0.734785	0.999136	0.0979712	0.775554	0.999312
750	E9Q394_S1895;A0A140LJJ5_S1913;A0A140LHG3_S194;Q3UZK5_S194	E9Q394_S1895	Akap13_S1895	A-kinase anchor protein 13	FLS(0.003)HS(0.741)T(0.257)DS(0.999)LNK	-0.259411	0.426264	0.951239	-0.806234	0.00619877	0.22468	-0.640766	0.0241058	0.654119	-0.264457	0.359173	0.922674	-0.187423	0.540578	0.999136	-0.0864959	0.77672	0.999312
751	E9Q394_S2361;A0A140LJJ5_S2379	E9Q394_S2361	Akap13_S2361	A-kinase anchor protein 13	DMTECSTPLPEDCS(0.876)PT(0.12)HS(0.004)PR	NA	NA	NA	NA	NA	NA	Inf	NA	0	Inf	NA	0	0.0107855	0.98548	0.999136	-0.315117	0.49516	0.999312
752	E9Q394_S2692;A0A140LJJ5_S2710	E9Q394_S2692	Akap13_S2692	A-kinase anchor protein 13	SGSLDSELS(0.001)VS(0.999)PKR	0.399769	0.141138	0.788608	0.128674	0.628058	0.983713	0.402765	0.138326	0.932068	0.0996747	0.70715	0.977483	0.144505	0.614543	0.999136	0.19791	0.5196	0.999312
753	E9Q3C1_S647;Q8CHZ7_S114	E9Q3C1_S647	C2cd2_S647	C2 domain-containing protein 2	HQQKDPGLS(0.972)QS(0.028)HNDLVFLQQPEGR	0.831156	0.100526	0.708177	0.948601	0.0635678	0.648505	0.968873	0.0585848	0.763294	1.38569	0.00963312	0.439021	0.16941	0.742187	0.999136	0.0315623	0.948419	0.999312
754	E9Q3C1_S649;Q8CHZ7_S116	E9Q3C1_S649	C2cd2_S649	C2 domain-containing protein 2	HQQKDPGLS(0.152)QS(0.848)HNDLVFLQQPEGR	NegInf	NA	0	0.325885	0.697842	0.992529	NegInf	NA	0	0.643855	0.495221	0.936372	0.472953	0.54745	0.999136	0.0689327	0.920523	0.999312
755	E9Q3E2_S1002;Q497V1_S111;Q3U336_S803;Q3TA13_S802	E9Q3E2_S1002	Synpo_S1002	Synaptopodin	MRS(1)PQPASPAR	-0.404842	0.26117	0.877638	-0.0705245	0.842806	0.994001	-0.38279	0.287369	0.988198	-0.163124	0.647056	0.966056	-0.150873	0.671855	0.999136	-0.133561	0.707548	0.999312
756	E9Q3E2_S1018;Q497V1_S127;Q3U336_S819;Q3TA13_S818	E9Q3E2_S1018	Synpo_S1018	Synaptopodin	GAAFS(1)PIPR	-0.227056	0.494593	0.964022	-0.298129	0.371579	0.95094	0.127865	0.6995	0.999841	0.158179	0.633297	0.963742	0.46449	0.201627	0.999136	0.404329	0.264281	0.999312
757	E9Q3E2_S1034;Q497V1_S143;Q3U336_S835;Q3TA13_S834	E9Q3E2_S1034	Synpo_S1034	Synaptopodin	SPLPIGPS(0.069)S(0.069)CAS(0.637)PRS(0.215)PQAAPS(0.01)RPFPYR	NA	NA	NA	NA	NA	NA	Inf	NA	0	Inf	NA	0	NegInf	NA	0	NegInf	NA	0
758	E9Q3E2_S1037;Q497V1_S146;Q3U336_S838;Q3TA13_S837	E9Q3E2_S1037	Synpo_S1037	Synaptopodin	S(1)PQAAPSRPFPYR	0.377025	0.508003	0.969808	-0.185599	0.723529	0.992529	-0.292557	0.649335	0.999841	0.223839	0.692999	0.977483	-0.163062	0.809557	0.999136	0.0883444	0.896049	0.999312
759	E9Q3E2_S1091;Q497V1_S200;Q3U336_S892;Q3TA13_S891	E9Q3E2_S1091	Synpo_S1091	Synaptopodin	LKRGS(1)LPTEASCTT	0.0720926	0.872188	0.997414	0.353791	0.432698	0.959868	0.135695	0.762193	0.999841	0.256494	0.568291	0.950477	0.346487	0.442138	0.999136	0.317268	0.481133	0.999312
760	E9Q3E2_S114	E9Q3E2_S114	Synpo_S114	Synaptopodin	KVMT(0.035)AS(0.799)GS(0.379)S(0.51)S(0.277)PVPR	NA	NA	NA	NA	NA	NA	NA	NA	NA	NA	NA	NA	Inf	NA	0	Inf	NA	0
761	E9Q3E2_S117	E9Q3E2_S117	Synpo_S117	Synaptopodin	KVMTAS(0.001)GS(0.063)S(0.659)S(0.277)PVPR	NA	NA	NA	Inf	NA	0	Inf	NA	0	Inf	NA	0	1.27492	0.236705	0.999136	0.193968	0.83687	0.999312
762	E9Q3E2_S118	E9Q3E2_S118	Synpo_S118	Synaptopodin	KVMT(0.001)ASGS(0.006)S(0.181)S(0.812)PVPR	Inf	NA	0	Inf	NA	0	Inf	NA	0	NA	NA	NA	0.37151	0.566586	0.999136	NegInf	NA	0
763	E9Q3E2_S134	E9Q3E2_S134	Synpo_S134	Synaptopodin	STS(1)FTENDLK	-0.332068	0.494274	0.964022	-0.512828	0.294402	0.920166	-0.499086	0.307236	0.989122	-0.516143	0.291363	0.907119	-0.387445	0.425973	0.999136	-0.185636	0.701413	0.999312
764	E9Q3E2_S258;Q3TBE2_S19;Q3U336_S19;Q3TA13_S19	E9Q3E2_S258	Synpo_S258	Synaptopodin	VAS(1)EEEEVPLVVYLK	-1.54047	0.0491299	0.56605	NegInf	NA	0	NegInf	NA	0	-0.0939973	0.574699	0.950931	-1.16005	0.0651428	0.999136	-0.310239	0.204366	0.999312
765	E9Q3E2_S488;Q3TBE2_S249;Q3U336_S249;Q3TA13_S249	E9Q3E2_S488	Synpo_S488	Synaptopodin	TARPFGIQSPGT(0.001)S(0.008)QIEQS(0.991)PMMGR	0.776687	0.110326	0.734663	NegInf	NA	0	-0.488519	0.267772	0.97464	-0.118729	0.770205	0.981432	0.0249371	0.950802	0.999136	0.0493488	0.870083	0.999312
766	E9Q3E2_S512;Q3U336_S273;Q3TA13_S273;Q3URF1_S273	E9Q3E2_S512	Synpo_S512	Synaptopodin	AWAPPAS(0.034)S(0.03)MADRS(0.936)PQPQR	-0.064038	0.865661	0.997414	-0.0631117	0.867585	0.994001	0.245571	0.518237	0.999841	-0.231281	0.542675	0.949181	0.142143	0.707617	0.999136	-0.534672	0.166266	0.999312
767	E9Q3E2_S521;Q3U336_S282;Q3URF1_S282	E9Q3E2_S521	Synpo_S521	Synaptopodin	HIMS(0.925)RS(0.075)PMVER	2.07059	0.0425968	0.542339	2.06038	0.128563	0.777872	2.34114	0.0903142	0.88217	1.49694	0.169973	0.853963	1.36756	0.293247	0.999136	0.0935124	0.920346	0.999312
768	E9Q3E2_S523;Q3U336_S284;Q3URF1_S284	E9Q3E2_S523	Synpo_S523	Synaptopodin	HIMS(0.008)RS(0.992)PMVER	-0.117508	0.835039	0.994431	-0.307391	0.586927	0.983713	-0.144229	0.798307	0.999841	-0.320844	0.570772	0.950889	0.396674	0.484145	0.999136	-0.349879	0.536692	0.999312
769	E9Q3E2_S535;Q3U336_S296;Q3TA13_S296;Q3URF1_S296	E9Q3E2_S535	Synpo_S535	Synaptopodin	RLLGQRS(1)PVLER	-0.264617	0.294928	0.895834	-0.177723	0.478996	0.97413	-0.168211	0.502604	0.999841	-0.253565	0.315106	0.910709	0.111212	0.65674	0.999136	-0.0237522	0.92423	0.999312
770	E9Q3E2_S567;Q3U336_S328;Q3TA13_S328;Q3URF1_S328	E9Q3E2_S567	Synpo_S567	Synaptopodin	VRS(0.997)PPS(0.003)YSTLYPSSDPKPSHLK	0.226479	0.256268	0.874683	0.0788763	0.689039	0.992529	0.139026	0.482169	0.999841	0.168871	0.394438	0.926408	0.128761	0.514784	0.999136	0.0456506	0.816648	0.999312
771	E9Q3E2_S672;Q3U336_S433;Q3TA13_S433;Q3URF1_S433	E9Q3E2_S672	Synpo_S672	Synaptopodin	DRAS(1)PAAAEEAVPEWASCLK	-0.438489	0.520205	0.972258	0.48436	0.477941	0.97413	-0.726932	0.29004	0.988266	-0.5968	0.383228	0.92622	-0.381229	0.575715	0.999136	-0.00427351	0.994978	0.999312
772	E9Q3E2_S685;Q3U336_S446;Q3TA13_S446;Q3URF1_S446	E9Q3E2_S685	Synpo_S685	Synaptopodin	DRAS(1)PAAAEEAVPEWAS(0.807)CLKS(0.193)PR	Inf	NA	0	NA	NA	NA	NA	NA	NA	NA	NA	NA	NA	NA	NA	Inf	NA	0
773	E9Q3E2_S689;Q3U336_S450;Q3TA13_S450;Q3URF1_S450	E9Q3E2_S689	Synpo_S689	Synaptopodin	DRAS(1)PAAAEEAVPEWAS(0.07)CLKS(0.93)PR	NA	NA	NA	Inf	NA	0	NA	NA	NA	NA	NA	NA	NegInf	NA	0	NegInf	NA	0
774	E9Q3E2_S740;Q3U336_S501;Q3TA13_S501;Q3URF1_S501	E9Q3E2_S740	Synpo_S740	Synaptopodin	CPS(0.999)PT(0.001)MSLPSSWK	NA	NA	NA	NA	NA	NA	NA	NA	NA	Inf	NA	0	0.0181981	0.911528	0.999136	0.743036	0.110353	0.999312
775	E9Q3E2_S763;Q3U336_S524;Q3TA13_S524;Q3URF1_S524	E9Q3E2_S763	Synpo_S763	Synaptopodin	VAS(0.713)LS(0.741)PART(0.537)PPAS(0.006)LY(0.002)HGYLPENGVLRPEPTK	0.679716	0.394478	0.948789	0.382229	0.60663	0.983713	NegInf	NA	0	0.883604	0.296779	0.908007	-0.316288	0.66625	0.999136	-0.120295	0.884169	0.999312
776	E9Q3E2_S765;Q3U336_S526;Q3TA13_S526;Q3URF1_S526	E9Q3E2_S765	Synpo_S765	Synaptopodin	VASLS(1)PAR	0.0507872	0.919277	0.998217	0.115852	0.836271	0.994001	-0.510992	0.367937	0.991195	-0.204068	0.684593	0.977367	0.351979	0.456681	0.999136	0.0877068	0.839922	0.999312
777	E9Q3E2_S833;Q3U336_S594;Q3TA13_S594;Q3URF1_S594	E9Q3E2_S833	Synpo_S833	Synaptopodin	AAS(1)PAKPS(0.19)S(0.81)LDLVPNLPR	-0.247055	0.366177	0.939069	-0.156365	0.565357	0.982613	-0.144432	0.595208	0.999841	-0.363866	0.187542	0.858603	-0.10221	0.706511	0.999136	0.0157086	0.953783	0.999312
778	E9Q3E2_S838;Q3U336_S599;Q3TA13_S599;Q3URF1_S599	E9Q3E2_S838	Synpo_S838	Synaptopodin	AAS(1)PAKPS(0.607)S(0.393)LDLVPNLPR	-0.312021	0.152673	0.795826	-0.111009	0.596886	0.983713	-0.153518	0.466943	0.999841	0.273807	0.244713	0.895323	-0.139325	0.59971	0.999136	0.0670636	0.79967	0.999312
779	E9Q3E2_S839;Q3U336_S600;Q3TA13_S600;Q3URF1_S600	E9Q3E2_S839	Synpo_S839	Synaptopodin	AAS(1)PAKPS(0.051)S(0.949)LDLVPNLPR	NegInf	NA	0	0.106848	NA	NA	-0.655924	NA	NA	NegInf	NA	0	NA	NA	NA	Inf	NA	0
780	E9Q3E2_S854;Q3U336_S615;Q3TA13_S615;Q3URF1_S615	E9Q3E2_S854	Synpo_S854	Synaptopodin	AGLPPS(0.999)PALPRPS(0.001)R	-0.437058	0.221845	0.852247	-0.368427	0.299605	0.921101	0.00105176	0.998035	0.999841	-0.736808	0.0997531	0.751166	0.208492	0.644436	0.999136	0.22701	0.646426	0.999312
781	E9Q3E2_S942;Q497V1_S51;Q3U336_S743;Q3TA13_S743	E9Q3E2_S942	Synpo_S942	Synaptopodin	S(0.011)VS(0.979)PLRS(0.01)ET(0.001)EARPPSR	-0.663834	0.0367989	0.515854	0.315463	0.397946	0.953844	-0.0809175	0.756228	0.999841	-0.0198243	0.939266	0.994509	0.121335	0.619783	0.999136	-0.0976302	0.724136	0.999312
782	E9Q3E2_S973;Q497V1_S82;Q3U336_S774	E9Q3E2_S973	Synpo_S973	Synaptopodin	S(0.734)AS(0.266)PRPAPAET(0.01)LRPFS(0.991)PPQGPPPPPAR	0.511522	0.504416	0.966075	NegInf	NA	0	NegInf	NA	0	0.344535	0.641266	0.965167	NegInf	NA	0	-0.764134	0.406112	0.999312
783	E9Q3E2_S975;Q497V1_S84;Q3U336_S776	E9Q3E2_S975	Synpo_S975	Synaptopodin	S(0.189)AS(0.81)PRPAPAET(0.057)LRPFS(0.943)PPQGPPPPPAR	-0.653753	0.0596255	0.601948	-0.405754	0.379304	0.952454	-0.263676	0.417919	0.999841	NegInf	NA	0	0.00858806	0.978651	0.999136	-0.236595	0.466112	0.999312
784	E9Q3E2_S988;Q497V1_S97;Q3U336_S789	E9Q3E2_S988	Synpo_S988	Synaptopodin	S(0.5)AS(0.5)PRPAPAET(0.001)LRPFS(0.999)PPQGPPPPPAR	0.19641	0.559782	0.972258	-0.240838	0.475356	0.97413	0.178262	0.596378	0.999841	0.24532	0.46727	0.935581	-0.088248	0.792725	0.999136	-0.0649367	0.846626	0.999312
785	E9Q3E2_T551;Q3U336_T312;Q3TA13_T312;Q3URF1_T312	E9Q3E2_T551	Synpo_T551	Synaptopodin	RPLGNFT(0.429)PPPT(0.568)Y(0.001)AET(0.002)LSTAPVASR	NA	NA	NA	NA	NA	NA	Inf	NA	0	NA	NA	NA	Inf	NA	0	NA	NA	NA
786	E9Q3E2_T69	E9Q3E2_T69	Synpo_T69	Synaptopodin	ANHGT(1)PPLSR	-0.29709	0.505957	0.967294	-0.00491994	0.989654	0.999842	0.351082	0.408313	0.999841	NegInf	NA	0	-0.245702	0.565933	0.999136	-0.677127	0.267628	0.999312
787	E9Q3E2_T769;Q3U336_T530;Q3TA13_T530;Q3URF1_T530	E9Q3E2_T769	Synpo_T769	Synaptopodin	VAS(0.144)LS(0.861)PART(0.989)PPAS(0.005)LY(0.001)HGYLPENGVLRPEPTK	0.483897	0.381724	0.944196	0.18641	0.731282	0.992529	-0.228893	0.673784	0.999841	0.00340604	0.993645	0.997421	-0.176063	0.647318	0.999136	0.15915	0.678872	0.999312
788	E9Q3L2_S233;A0A140T8I9_S172;A0A1S6GWJ7_S233	E9Q3L2_S233	Pi4ka_S233	Phosphatidylinositol 4-kinase alpha	RRS(1)FNDFR	0.669573	0.110706	0.734663	0.362256	0.393056	0.953844	1.01377	0.0315624	0.704092	0.0555437	0.88381	0.988557	0.305994	0.377544	0.999136	-0.077291	0.82028	0.999312
789	E9Q3L2_S260;A0A140T8I9_S199;A0A1S6GWJ7_S260	E9Q3L2_S260	Pi4ka_S260	Phosphatidylinositol 4-kinase alpha	KTS(0.087)S(0.913)VSSISQVSPER	Inf	NA	0	Inf	NA	0	Inf	NA	0	Inf	NA	0	0.0282271	0.945437	0.999136	-0.368291	0.48636	0.999312
790	E9Q411_S1044;Q80XK8_S396;Q6GQV6_S554	E9Q411_S1044	Nbas_S1044	Neuroblastoma-amplified sequence	VT(0.006)S(0.006)S(0.021)LHDMVDQLEKILS(0.975)VS(0.991)ELLK	Inf	NA	0	Inf	NA	0	Inf	NA	0	Inf	NA	0	0.500348	NA	NA	NegInf	NA	0
791	E9Q411_S1046;Q80XK8_S398;Q6GQV6_S556	E9Q411_S1046	Nbas_S1046	Neuroblastoma-amplified sequence	VT(0.006)S(0.006)S(0.021)LHDMVDQLEKILS(0.975)VS(0.991)ELLK	Inf	NA	0	Inf	NA	0	Inf	NA	0	Inf	NA	0	0.500348	NA	NA	NegInf	NA	0
792	E9Q411_S472	E9Q411_S472	Nbas_S472	Neuroblastoma-amplified sequence	AGEEDEGEVDS(0.999)DS(0.984)DPET(0.014)S(0.003)AK	1.21365	0.646079	0.979487	NegInf	NA	0	1.02325	0.69281	0.999841	NegInf	NA	0	NegInf	NA	0	NegInf	NA	0
793	E9Q411_S474	E9Q411_S474	Nbas_S474	Neuroblastoma-amplified sequence	AGEEDEGEVDS(0.999)DS(0.993)DPET(0.007)S(0.002)AK	-0.5281	NA	NA	-0.413161	NA	NA	NegInf	NA	0	NegInf	NA	0	NA	NA	NA	NA	NA	NA
794	E9Q423_T197;A0A0N4SWG7_T197;A0A0N4SVX9_T198;A0A0N4SV63_T197	E9Q423_T197	Dysf_T197	Dysferlin	KWPVPT(0.03)DT(0.027)GGEEDT(0.064)EDQGLT(0.701)GDEAEPFLDQS(0.178)AAVGPGGPTTPR	NegInf	NA	0	NegInf	NA	0	NegInf	NA	0	NegInf	NA	0	NA	NA	NA	NA	NA	NA
795	E9Q4F7_S1070;B7ZWM7_S1036;E9Q4F8_S1091;Q9CRP7_S102	E9Q4F7_S1070	Ankrd11_S1070	Ankyrin repeat domain-containing protein 11	DRKAS(1)FDQLR	0.0715164	0.937347	0.999718	1.50549	0.0972253	0.741301	NegInf	NA	0	1.53028	0.107591	0.761972	NegInf	NA	0	0.128932	0.870202	0.999312
796	E9Q4F7_S1777;B7ZWM7_S1743;E9Q4F8_S1798	E9Q4F7_S1777	Ankrd11_S1777	Ankyrin repeat domain-containing protein 11	SIS(1)VDIR	0.156369	0.633418	0.978892	0.767331	0.0245581	0.448138	-0.117501	0.768992	0.999841	0.379737	0.219965	0.873031	0.190984	0.614188	0.999136	0.672888	0.0966835	0.999312
797	E9Q4F7_S2354;B7ZWM7_S2320;E9Q4F8_S2375	E9Q4F7_S2354	Ankrd11_S2354	Ankyrin repeat domain-containing protein 11	GRAS(1)EEEDAQAQHPR	0.658617	0.0738797	0.637202	0.580777	0.17515	0.830032	0.809637	0.0669288	0.81033	1.14359	0.0143576	0.508017	-1.38009	0.00827032	0.999136	-0.371798	0.350828	0.999312
798	E9Q4Y4_S1387;A0A286YDK4_S327	E9Q4Y4_S1387	Cep192_S1387	Centrosomal protein 192	VLS(1)IWVNGEK	Inf	NA	0	Inf	NA	0	Inf	NA	0	Inf	NA	0	-0.0532341	0.886106	0.999136	0.174635	0.711347	0.999312
799	E9Q512_S1669;B2RY51_S1669;H3BJG4_S1384;Q811I5_S154	E9Q512_S1669	Trip11_S1669	Thyroid hormone receptor interactor 11	QYALS(1)LANLQMVLEHFQQEEK	0.546229	0.756691	0.990755	0.69096	0.6954	0.992529	1.02739	0.595912	0.999841	0.474107	0.77676	0.981432	1.63722	0.451964	0.999136	1.67998	0.229416	0.999312
800	E9Q512_S1888;B2RY51_S1888;H3BJG4_S1603;Q811I5_S373	E9Q512_S1888	Trip11_S1888	Thyroid hormone receptor interactor 11	LSVHGLKPLDS(1)PGRR	0.863478	0.0763565	0.646205	0.750997	0.120297	0.766285	0.65353	0.17379	0.942586	1.10378	0.0263132	0.590602	0.561661	0.240064	0.999136	0.426307	0.369612	0.999312
801	E9Q555_S274;A0A171EBL2_S274	E9Q555_S274	Rnf213_S274	E3 ubiquitin-protein ligase RNF213	KPKPS(0.002)PVS(0.99)PVAS(0.008)K	Inf	NA	0	Inf	NA	0	Inf	NA	0	Inf	NA	0	0.239376	0.584603	0.999136	0.565727	0.233181	0.999312
802	E9Q5C9_S394;A0A286YDA2_S392;A0A286YDT3_S393;A0A286YDV7_S394	E9Q5C9_S394	Nolc1_S394	Nucleolar and coiled-body phosphoprotein 1	S(1)PKPAVTPKPSAAK	0.713879	0.712207	0.984452	NegInf	NA	0	-0.731959	0.663894	0.999841	NegInf	NA	0	-0.439257	0.791956	0.999136	-1.49767	0.315095	0.999312
803	E9Q5C9_S418;A0A286YDA2_S416;A0A286YDT3_S417;A0A286YDV7_S418	E9Q5C9_S418	Nolc1_S418	Nucleolar and coiled-body phosphoprotein 1	AVT(0.463)T(0.538)PKQPAGS(0.98)NQKPQS(0.02)R	NA	NA	NA	NA	NA	NA	Inf	NA	0	NA	NA	NA	-0.039997	0.922567	0.999136	0.428567	0.36873	0.999312
804	E9Q5C9_S563;A0A286YDA2_S561;A0A286YDT3_S562;A0A286YDV7_S563	E9Q5C9_S563	Nolc1_S563	Nucleolar and coiled-body phosphoprotein 1	AAKES(1)EEEEEEEETEEKK	-1.10756	0.544512	0.972258	-1.99221	0.279973	0.908691	-1.74288	0.343128	0.989122	-1.93416	0.293871	0.907119	0.0630395	0.974422	0.999136	-0.472617	0.795285	0.999312
805	E9Q5C9_S646;A0A286YDA2_S644;A0A286YDT3_S645;A0A286YDV7_S646	E9Q5C9_S646	Nolc1_S646	Nucleolar and coiled-body phosphoprotein 1	VADNS(1)FDAKR	0.336331	0.584873	0.976313	0.299686	0.689851	0.992529	-0.392944	0.602006	0.999841	-0.757118	0.195877	0.867436	0.552304	0.334748	0.999136	0.493244	0.386463	0.999312
806	E9Q5C9_S701;A0A286YDA2_S699;A0A286YDT3_S700;A0A286YDV7_S701	E9Q5C9_S701	Nolc1_S701	Nucleolar and coiled-body phosphoprotein 1	GGSISVQVNSVKFDS(1)E	0.304505	0.26666	0.878725	0.339023	0.217605	0.86743	0.332629	0.226132	0.952194	0.355335	0.196967	0.867436	-0.114074	0.673876	0.999136	0.0641231	0.812764	0.999312
807	E9Q5C9_T410;A0A286YDA2_T408;A0A286YDT3_T409;A0A286YDV7_T410	E9Q5C9_T410	Nolc1_T410	Nucleolar and coiled-body phosphoprotein 1	AVT(0.5)T(0.5)PKQPAGSNQKPQSR	Inf	NA	0	Inf	NA	0	Inf	NA	0	Inf	NA	0	0.627115	0.185159	0.999136	-0.163804	0.712495	0.999312
808	E9Q5C9_T411;A0A286YDA2_T409;A0A286YDT3_T410;A0A286YDV7_T411	E9Q5C9_T411	Nolc1_T411	Nucleolar and coiled-body phosphoprotein 1	AVT(0.463)T(0.538)PKQPAGS(0.98)NQKPQS(0.02)R	Inf	NA	0	Inf	NA	0	Inf	NA	0	Inf	NA	0	1.16246	0.0780909	0.999136	0.438218	0.468272	0.999312
809	E9Q5C9_T594;A0A286YDA2_T592;A0A286YDT3_T593;A0A286YDV7_T594	E9Q5C9_T594	Nolc1_T594	Nucleolar and coiled-body phosphoprotein 1	RKQNET(1)ADEATTPQAK	-0.166745	0.861091	0.997414	-0.118419	0.901034	0.994373	-1.45411	0.241149	0.952194	-0.915163	0.444366	0.933589	Inf	NA	0	Inf	NA	0
810	E9Q5F9_S132	E9Q5F9_S132	Setd2_S132	Histone-lysine N-methyltransferase SETD2	MDAGDTFPATEES(0.233)S(0.743)PPKS(0.024)R	0.653544	0.0228631	0.416854	NegInf	NA	0	NegInf	NA	0	NegInf	NA	0	-0.573398	0.0463543	0.999136	0.389091	0.0720844	0.999312
811	E9Q5F9_S2053;A0A0G2JEZ4_S276	E9Q5F9_S2053	Setd2_S2053	Histone-lysine N-methyltransferase SETD2	RGS(1)LS(0.882)PPS(0.105)S(0.013)AYER	0.0120116	0.964203	0.999718	0.112242	0.635703	0.983713	0.407054	0.142821	0.932068	-0.241919	0.313841	0.910709	0.0157228	0.950318	0.999136	0.0104499	0.966966	0.999312
812	E9Q5F9_S2055;A0A0G2JEZ4_S278	E9Q5F9_S2055	Setd2_S2055	Histone-lysine N-methyltransferase SETD2	RGS(1)LS(0.994)PPS(0.004)S(0.002)AYER	NegInf	NA	0	-0.0208287	0.937359	0.996817	0.273984	0.364464	0.989122	-0.432119	0.16381	0.848348	0.0260176	0.930035	0.999136	0.0104499	0.968545	0.999312
813	E9Q5F9_S242	E9Q5F9_S242	Setd2_S242	Histone-lysine N-methyltransferase SETD2	AQKES(1)PVKSGPEVLEVDTK	1.31529	0.0125831	0.333512	NegInf	NA	0	0.236479	0.53926	0.999841	0.794827	0.087293	0.745294	-0.33721	0.24772	0.999136	-0.0325133	0.902565	0.999312
814	E9Q5F9_S614;A0A0G2JH06_S331	E9Q5F9_S614	Setd2_S614	Histone-lysine N-methyltransferase SETD2	T(0.041)GS(0.958)PT(0.001)PSNQLNDSPTFK	-0.15952	0.795516	0.991327	-0.52351	0.563705	0.982415	-0.430698	0.540141	0.999841	0.0974999	0.888778	0.988557	0.51956	0.578807	0.999136	-0.0140204	0.982975	0.999312
815	E9Q5F9_S624;A0A0G2JH06_S341	E9Q5F9_S624	Setd2_S624	Histone-lysine N-methyltransferase SETD2	T(0.137)GS(0.856)PT(0.006)PSNQLNDS(0.913)PT(0.087)FK	-0.108277	0.764102	0.99104	-0.325562	0.442141	0.962455	-0.792239	0.0527249	0.741849	-0.309623	0.400477	0.926408	-0.2145	0.433115	0.999136	-0.297135	0.237016	0.999312
816	E9Q5F9_S633;A0A0G2JH06_S350	E9Q5F9_S633	Setd2_S633	Histone-lysine N-methyltransferase SETD2	KLDES(1)PVLKPEFIGHDGR	-0.112027	0.798416	0.991327	0.0156054	0.973703	0.997127	-0.277647	0.559246	0.999841	-0.0687326	0.884589	0.988557	0.205925	0.664319	0.999136	-0.128346	0.769885	0.999312
817	E9Q5G3_S155;Q9CXV7_S193;Q05DU6_S155;A0A1L1SRP4_S155	E9Q5G3_S155	Kif23_S155	Kinesin-like protein KIF23	S(0.661)NDRNS(0.339)MEIQCEVDALLER	0.314176	0.673864	0.983039	-0.207387	0.745683	0.992529	NegInf	NA	0	0.54057	0.489554	0.936256	-0.255373	0.691939	0.999136	0.303382	0.683932	0.999312
818	E9Q5G3_S160;Q9CXV7_S198;Q05DU6_S160;A0A1L1SRP4_S160	E9Q5G3_S160	Kif23_S160	Kinesin-like protein KIF23	S(0.053)NDRNS(0.947)MEIQCEVDALLER	0.129983	0.829636	0.994431	0.479588	0.535513	0.981913	0.321138	0.598231	0.999841	0.37416	0.495534	0.936372	-0.501184	0.595585	0.999136	0.00821985	0.991894	0.999312
819	E9Q5G3_S860	E9Q5G3_S860	Kif23_S860	Kinesin-like protein KIF23	YMLTHQELAS(0.998)DGEIQT(0.002)K	NA	NA	NA	Inf	NA	0	NA	NA	NA	Inf	NA	0	NA	NA	NA	Inf	NA	0
820	E9Q5K9_S118;D6RG95_S130	E9Q5K9_S118	Ythdc1_S118	YTH domain-containing protein 1	IRLS(0.867)S(0.12)S(0.012)S(0.001)SREPYK	Inf	NA	0	Inf	NA	0	Inf	NA	0	Inf	NA	0	-0.026907	0.966316	0.999136	0.348498	0.587011	0.999312
821	E9Q5K9_S119;D6RG95_S131	E9Q5K9_S119	Ythdc1_S119	YTH domain-containing protein 1	LSS(1)SSSREPYK	Inf	NA	0	Inf	NA	0	Inf	NA	0	Inf	NA	0	0.0968361	0.925382	0.999136	0.263489	0.799605	0.999312
822	E9Q5K9_S120;D6RG95_S132	E9Q5K9_S120	Ythdc1_S120	YTH domain-containing protein 1	LSS(0.032)S(0.963)S(0.005)SREPYK	0.095727	0.815332	0.994431	-0.118883	0.754188	0.992529	0.265019	0.487203	0.999841	0.236112	0.535437	0.948004	-0.253472	0.564262	0.999136	0.116853	0.775642	0.999312
823	E9Q5K9_S309;D6RG95_S321	E9Q5K9_S309	Ythdc1_S309	YTH domain-containing protein 1	GIS(1)PIVFDR	-0.641908	0.0238651	0.42099	-0.372573	0.172906	0.829107	-0.3796	0.165281	0.941086	-0.511376	0.0661461	0.7002	-0.577848	0.039841	0.999136	0.0734224	0.822777	0.999312
824	E9Q5K9_S425;D6RG95_S419	E9Q5K9_S425	Ythdc1_S425	YTH domain-containing protein 1	LSSESHHGGS(1)PIHWVLPAGMSAK	0.109854	0.734884	0.987086	0.158559	0.625476	0.983713	0.0250214	0.938446	0.999841	-0.880226	0.0114954	0.471123	0.286804	0.415896	0.999136	-0.0671538	0.835875	0.999312
825	E9Q614_S1651;B1AR17_S1651;F7C528_S1558	E9Q614_S1651	Chd3_S1651	DNA helicase	MEAEVDS(0.995)PS(0.005)PAPSLGER	-0.964713	0.143021	0.790036	-0.135016	0.846267	0.994001	0.0964318	0.889811	0.999841	-0.694885	0.437008	0.931412	0.944252	0.232726	0.999136	0.678042	0.341236	0.999312
826	E9Q614_S1653;B1AR17_S1653;F7C528_S1560	E9Q614_S1653	Chd3_S1653	DNA helicase	MEAEVDS(0.037)PS(0.926)PAPS(0.037)LGER	NegInf	NA	0	0.334739	0.512296	0.980299	NegInf	NA	0	0.214664	0.698235	0.977483	0.705801	0.313989	0.999136	0.526516	0.313612	0.999312
827	E9Q614_S1657;B1AR17_S1657;F7C528_S1564	E9Q614_S1657	Chd3_S1657	DNA helicase	MEAEVDS(0.307)PS(0.697)PAPS(0.996)LGERLEHR	NA	NA	NA	Inf	NA	0	NA	NA	NA	Inf	NA	0	-0.0428956	0.917973	0.999136	0.232269	0.530672	0.999312
828	E9Q614_S649;B1AR17_S649;F7C528_S556;Q8BR71_S608	E9Q614_S649	Chd3_S649	DNA helicase	KNDMDEPPPLDYGS(0.996)GEDDGKS(0.004)DK	NA	NA	NA	Inf	NA	0	Inf	NA	0	NA	NA	NA	NegInf	NA	0	-0.0420676	NA	NA
829	E9Q614_S65;B1AR17_S65;Q8BR71_S24;O35327_S42	E9Q614_S65	Chd3_S65	DNA helicase	DRHS(0.5)PPS(0.5)CHLFPPPPPPLPPPPPPDKDDIR	-0.170347	0.733253	0.987086	0.239477	0.588173	0.983713	-0.174885	0.691789	0.999841	-0.168792	0.701949	0.977483	-0.261422	0.695068	0.999136	-0.183818	0.696681	0.999312
830	E9Q614_S68;B1AR17_S68;Q8BR71_S27;O35327_S45	E9Q614_S68	Chd3_S68	DNA helicase	DRHS(0.448)PPS(0.552)CHLFPPPPPPLPPPPPPDKDDIR	0.49059	0.226681	0.854349	0.121592	0.741681	0.992529	0.0188522	0.962207	0.999841	0.138564	0.707307	0.977483	0.13886	0.74441	0.999136	-0.467569	0.279218	0.999312
831	E9Q614_S765;B1AR17_S765;F7C528_S672	E9Q614_S765	Chd3_S765	DNA helicase	KKELQGDGPPS(0.111)S(0.878)PT(0.01)NDPT(0.001)VK	-0.292218	0.516032	0.971954	-0.481819	0.266202	0.900836	-0.365695	0.39425	0.995694	-0.311623	0.527054	0.945046	-0.239859	0.625335	0.999136	-0.458535	0.313477	0.999312
832	E9Q616_S1067;Q6UL10_S802;Q61484_S544	E9Q616_S1067	Ahnak_S1067	AHNAK nucleoprotein (desmoyokin)	APKVS(1)LPDVDLDLKGPK	-0.751591	0.278511	0.889274	NegInf	NA	0	0.0144118	0.986572	0.999841	NegInf	NA	0	0.386413	0.698913	0.999136	0.725536	0.418329	0.999312
833	E9Q616_S116;Q8BRB8_S116	E9Q616_S116	Ahnak_S116	AHNAK nucleoprotein (desmoyokin)	SSEVVLS(1)GDDEDYQR	0.195083	0.256101	0.874548	0.32485	0.0645644	0.648707	0.166008	0.332043	0.989122	0.241118	0.163361	0.848348	0.11075	0.515237	0.999136	0.417755	0.020036	0.999312
834	E9Q616_S1321;Q6UL10_S1058;A0JLR7_S298;Q61484_S800	E9Q616_S1321	Ahnak_S1321	AHNAK nucleoprotein (desmoyokin)	IS(1)MPDLHLK	-0.230967	0.599146	0.97645	-0.704288	0.117367	0.766285	-0.300696	0.494647	0.999841	-0.76971	0.0885462	0.745294	-0.384986	0.3834	0.999136	-0.365858	0.407115	0.999312
835	E9Q616_S136;Q8BRB8_S136	E9Q616_S136	Ahnak_S136	AHNAK nucleoprotein (desmoyokin)	LRS(1)EDGVEGDLGETQSR	1.50196	0.00652888	0.252043	1.78377	0.00167906	0.112318	0.700691	0.177416	0.9455	1.42229	0.00946464	0.434403	1.33849	0.0138796	0.999136	1.26117	0.0196069	0.999312
836	E9Q616_S178;Q8BRB8_S178	E9Q616_S178	Ahnak_S178	AHNAK nucleoprotein (desmoyokin)	EGVKDIDIT(0.16)S(0.84)PEFMIK	0.98517	0.0465178	0.562348	0.819883	0.088903	0.729651	0.558675	0.229762	0.952194	0.985427	0.04647	0.661411	-0.0930441	0.820812	0.999136	0.00303257	0.992951	0.999312
837	E9Q616_S2000	E9Q616_S2000	Ahnak_S2000	AHNAK nucleoprotein (desmoyokin)	LEGELKGPS(1)VDVEVPDVDLECPDAK	-0.657852	0.402278	0.951239	-1.57057	0.102784	0.753509	-0.611451	0.432423	0.999841	-0.902755	0.27404	0.900288	-1.10218	0.1563	0.999136	-1.07571	0.0904599	0.999312
838	E9Q616_S211;Q8BRB8_S211;Q3UYW8_S30	E9Q616_S211	Ahnak_S211	AHNAK nucleoprotein (desmoyokin)	LPS(1)GSGPASPTTGSAVDIR	2.33534	0.0468948	0.562348	1.31822	0.247966	0.892035	1.48273	0.195479	0.949651	2.79096	0.0195688	0.566746	0.952941	0.43568	0.999136	0.62363	0.608587	0.999312
839	E9Q616_S213;Q8BRB8_S213;Q3UYW8_S32	E9Q616_S213	Ahnak_S213	AHNAK nucleoprotein (desmoyokin)	TVIRLPS(0.001)GS(0.999)GPAS(0.949)PT(0.05)T(0.002)GSAVDIR	-1.15611	0.117882	0.750862	1.48694	0.0479228	0.57748	-0.186145	0.795981	0.999841	0.983142	0.180398	0.858484	-0.383023	0.595595	0.999136	1.30977	0.101865	0.999312
840	E9Q616_S217;Q8BRB8_S217;Q3UYW8_S36	E9Q616_S217	Ahnak_S217	AHNAK nucleoprotein (desmoyokin)	TVIRLPSGSGPAS(1)PTTGSAVDIR	0.173222	0.483516	0.962975	-0.109048	0.658151	0.986546	-0.0336765	0.891109	0.999841	-0.103167	0.675438	0.976222	0.341467	0.173441	0.999136	-0.04378	0.858763	0.999312
841	E9Q616_S222;Q8BRB8_S222;Q3UYW8_S41	E9Q616_S222	Ahnak_S222	AHNAK nucleoprotein (desmoyokin)	TVIRLPS(0.01)GS(0.01)GPAS(0.974)PT(0.066)T(0.219)GS(0.72)AVDIR	Inf	NA	0	NA	NA	NA	Inf	NA	0	NA	NA	NA	NA	NA	NA	NA	NA	NA
842	E9Q616_S2355	E9Q616_S2355	Ahnak_S2355	AHNAK nucleoprotein (desmoyokin)	LDANIPEVAVEGPEGKWKS(1)PK	Inf	NA	0	Inf	NA	0	NA	NA	NA	NA	NA	NA	NA	NA	NA	NA	NA	NA
843	E9Q616_S2381	E9Q616_S2381	Ahnak_S2381	AHNAK nucleoprotein (desmoyokin)	ISMPDIDLHLKS(1)PK	1.57275	0.0101236	0.29659	2.32027	0.00039	0.0493668	0.685855	0.235287	0.952194	1.66614	0.00686491	0.387029	0.480529	0.402122	0.999136	1.08571	0.0658791	0.999312
844	E9Q616_S2566;A0PJF4_S579;A0JLR7_S170	E9Q616_S2566	Ahnak_S2566	AHNAK nucleoprotein (desmoyokin)	APKIS(1)MPDIDLNLKGPK	0.0922307	0.777515	0.99104	-0.231812	0.479639	0.97413	0.263724	0.422033	0.999841	-0.462415	0.197509	0.867592	-0.152122	0.64169	0.999136	-0.090464	0.781661	0.999312
845	E9Q616_S2948;A0JLR7_S552	E9Q616_S2948	Ahnak_S2948	AHNAK nucleoprotein (desmoyokin)	IS(1)MPDLNLNLK	-0.931878	0.0605856	0.603045	-0.647669	0.214457	0.866015	-0.227664	0.593568	0.999841	-0.15369	0.753056	0.979858	NegInf	NA	0	0.0306048	0.913253	0.999312
846	E9Q616_S2985;A0JLR7_S589	E9Q616_S2985	Ahnak_S2985	AHNAK nucleoprotein (desmoyokin)	GPS(0.001)LDIKS(0.999)PKLDVNAPDIDVHGPEGK	0.677579	0.0930219	0.688038	1.4711	0.000647	0.0686249	0.192488	0.620448	0.999841	1.34829	0.0023944	0.255879	0.192301	0.620787	0.999136	0.496725	0.181452	0.999312
847	E9Q616_S3088;A0JLR7_S692	E9Q616_S3088	Ahnak_S3088	AHNAK nucleoprotein (desmoyokin)	FNFS(0.997)GS(0.003)K	-0.483217	0.250601	0.871896	-0.83316	0.0846364	0.717497	-0.375072	0.368551	0.991195	-0.473806	0.259569	0.899085	-0.748066	0.0660387	0.999136	-0.428146	0.27547	0.999312
848	E9Q616_S3139;A0JLR7_S743	E9Q616_S3139	Ahnak_S3139	AHNAK nucleoprotein (desmoyokin)	MPFLS(0.002)IS(0.908)S(0.09)PK	0.559993	0.127946	0.768627	0.603267	0.102442	0.753509	0.269593	0.454411	0.999841	0.472414	0.195692	0.867436	0.27489	0.410638	0.999136	0.400963	0.269554	0.999312
849	E9Q616_S42;Q8BRB8_S42;G5E8K8_S42;Q8R2L7_S42	E9Q616_S42	Ahnak_S42	AHNAK nucleoprotein (desmoyokin)	DDGVFVQEVMQNS(1)PAAR	0.567081	0.282043	0.890087	0.353415	0.498739	0.97842	0.166995	0.748136	0.999841	0.327583	0.551419	0.949181	-0.0923196	0.82777	0.999136	-0.0132505	0.976923	0.999312
850	E9Q616_S4298;A0PJF4_S377	E9Q616_S4298	Ahnak_S4298	AHNAK nucleoprotein (desmoyokin)	T(0.033)PQIS(0.879)MS(0.088)DIDLNVKGPK	Inf	NA	0	NA	NA	NA	Inf	NA	0	Inf	NA	0	0.488775	0.497603	0.999136	-0.561603	0.334596	0.999312
851	E9Q616_S4300;A0PJF4_S379	E9Q616_S4300	Ahnak_S4300	AHNAK nucleoprotein (desmoyokin)	TPQIS(0.031)MS(0.969)DIDLNVK	0.222693	0.270609	0.885491	-0.306325	0.160899	0.818273	-0.375749	0.107598	0.911539	-0.0915153	0.618396	0.959864	-0.290794	0.135151	0.999136	0.45662	0.042982	0.999312
852	E9Q616_S4648;A0PJF4_S727;Q8VDN3_S16;Q6UL10_S1777	E9Q616_S4648	Ahnak_S4648	AHNAK nucleoprotein (desmoyokin)	GAFDGS(0.98)VPKIEGT(0.02)LKGPEIDMK	Inf	NA	0	NA	NA	NA	Inf	NA	0	Inf	NA	0	Inf	NA	0	Inf	NA	0
853	E9Q616_S4686;A0PJF4_S765;Q8VDN3_S54;Q6UL10_S1815	E9Q616_S4686	Ahnak_S4686	AHNAK nucleoprotein (desmoyokin)	MPS(0.999)LEVS(0.001)VPK	0.514521	NA	NA	0.483424	NA	NA	1.69465	NA	NA	1.73257	NA	NA	NegInf	NA	0	NegInf	NA	0
854	E9Q616_S4733;A0PJF4_S812;Q8VDN3_S101;Q6UL10_S1862	E9Q616_S4733	Ahnak_S4733	AHNAK nucleoprotein (desmoyokin)	VDLET(0.079)PS(0.918)LDVHMES(0.003)PDINIEGPDVK	0.138159	0.882606	0.99762	0.181978	0.845875	0.994001	-1.07987	0.334385	0.989122	0.839379	0.446879	0.934792	-0.429421	0.470224	0.999136	NegInf	NA	0
855	E9Q616_S4740;A0PJF4_S819;Q8VDN3_S108;Q6UL10_S1869	E9Q616_S4740	Ahnak_S4740	AHNAK nucleoprotein (desmoyokin)	VDLETPS(0.003)LDVHMES(0.997)PDINIEGPDVK	0.268015	0.279121	0.889274	0.363003	0.242096	0.891009	0.356148	0.246308	0.956688	0.830669	0.110099	0.767938	NA	NA	NA	Inf	NA	0
856	E9Q616_S4766;A0PJF4_S845;Q8VDN3_S134;Q6UL10_S1895	E9Q616_S4766	Ahnak_S4766	AHNAK nucleoprotein (desmoyokin)	FGFGAKS(1)PKADIK	0.759483	0.0166848	0.37419	0.482682	0.115026	0.766285	0.461303	0.131164	0.932068	0.20259	0.499049	0.936372	0.296993	0.324345	0.999136	0.299558	0.320269	0.999312
857	E9Q616_S4789;A0PJF4_S868;Q8VDN3_S157;Q6UL10_S1918	E9Q616_S4789	Ahnak_S4789	AHNAK nucleoprotein (desmoyokin)	TPTVDVTVPEAELNVDS(1)PEINIGGK	0.568842	0.168293	0.806871	1.08092	0.0128711	0.338595	0.2058	0.637937	0.999841	1.22752	0.00939335	0.433912	-0.480861	0.241272	0.999136	-0.40476	0.321743	0.999312
858	E9Q616_S4798;A0PJF4_S877;Q8VDN3_S166;Q6UL10_S1927	E9Q616_S4798	Ahnak_S4798	AHNAK nucleoprotein (desmoyokin)	TPTVDVTVPEAELNVDS(0.001)PEINIGGKS(0.999)K	0.0129878	0.979094	0.999718	NegInf	NA	0	0.227595	0.649762	0.999841	0.0565212	0.909268	0.988648	NegInf	NA	0	-0.0959144	0.90067	0.999312
859	E9Q616_S4857;A0PJF4_S936;Q8VDN3_S225;Q6UL10_S1986	E9Q616_S4857	Ahnak_S4857	AHNAK nucleoprotein (desmoyokin)	APDVDVSVAGPDAALKAEVKS(1)PK	0.505189	0.229132	0.854407	0.895639	0.0405341	0.559712	0.404227	0.332401	0.989122	0.424284	0.309615	0.910709	0.265932	0.622782	0.999136	1.07838	0.0392383	0.999312
860	E9Q616_S4879;A0PJF4_S958;Q8VDN3_S247;Q6UL10_S2008	E9Q616_S4879	Ahnak_S4879	AHNAK nucleoprotein (desmoyokin)	MYFPDVEFDIKS(1)PK	1.0666	0.0566853	0.590027	2.09182	0.000723	0.0744408	0.488546	0.366104	0.989908	0.940646	0.0897859	0.745481	0.371459	0.549532	0.999136	0.78051	0.215163	0.999312
861	E9Q616_S4890;A0PJF4_S969;Q8VDN3_S258;Q6UL10_S2019	E9Q616_S4890	Ahnak_S4890	AHNAK nucleoprotein (desmoyokin)	FKAEAPLPS(1)PKLEGEIK	1.53888	0.0270146	0.448318	1.43305	0.0184309	0.388003	0.693344	0.228788	0.952194	0.736944	0.201889	0.869686	0.971294	0.0457728	0.999136	0.610926	0.195346	0.999312
862	E9Q616_S4905;A0PJF4_S984;Q8VDN3_S273;Q6UL10_S2034	E9Q616_S4905	Ahnak_S4905	AHNAK nucleoprotein (desmoyokin)	LEGEIKVPDVDIS(0.775)S(0.225)PGINVEAPDIHMK	Inf	NA	0	Inf	NA	0	Inf	NA	0	NA	NA	NA	Inf	NA	0	Inf	NA	0
863	E9Q616_S4906;A0PJF4_S985;Q8VDN3_S274;Q6UL10_S2035	E9Q616_S4906	Ahnak_S4906	AHNAK nucleoprotein (desmoyokin)	LEGEIKVPDVDIS(0.469)S(0.531)PGINVEAPDIHMK	Inf	NA	0	Inf	NA	0	Inf	NA	0	Inf	NA	0	Inf	NA	0	Inf	NA	0
864	E9Q616_S5098;A0PJF4_S1177;Q8VDN3_S466;Q8BKS2_S559	E9Q616_S5098	Ahnak_S5098	AHNAK nucleoprotein (desmoyokin)	GDLGAS(0.677)S(0.311)PS(0.012)MK	1.02451	0.133211	0.774785	0.946192	0.14035	0.792825	0.366935	0.546205	0.999841	1.91219	0.0131228	0.491934	0.731562	0.148263	0.999136	NegInf	NA	0
865	E9Q616_S5099;A0PJF4_S1178;Q8VDN3_S467;Q8BKS2_S560	E9Q616_S5099	Ahnak_S5099	AHNAK nucleoprotein (desmoyokin)	GPSLKGDLGAS(0.006)S(0.994)PSMK	-0.425339	0.147963	0.795826	-0.202151	0.48424	0.975782	-0.0110903	0.969229	0.999841	-0.138668	0.630412	0.963742	-0.05711	0.842605	0.999136	-0.131056	0.649215	0.999312
866	E9Q616_S5101;A0PJF4_S1180;Q8VDN3_S469;Q8BKS2_S562	E9Q616_S5101	Ahnak_S5101	AHNAK nucleoprotein (desmoyokin)	GDLGAS(0.002)S(0.011)PS(0.987)MK	-0.762873	0.0896571	0.678053	-0.807466	0.0740113	0.680033	-0.806314	0.0743825	0.824721	-1.02577	0.0454127	0.661411	0.0619983	0.891279	0.999136	-0.125504	0.75404	0.999312
867	E9Q616_S5231;A0PJF4_S1310;Q8VDN3_S599;Q8BKS2_S692	E9Q616_S5231	Ahnak_S5231	AHNAK nucleoprotein (desmoyokin)	GPQISAPS(1)MDFNLEGPK	NegInf	NA	0	0.411962	0.506925	0.980035	0.531272	0.40395	0.999841	0.124802	0.834538	0.986266	NegInf	NA	0	-0.349603	0.39599	0.999312
868	E9Q616_S5287;A0PJF4_S1366;Q8VDN3_S655;Q8BKS2_S748	E9Q616_S5287	Ahnak_S5287	AHNAK nucleoprotein (desmoyokin)	ASGCDVKLS(0.918)S(0.081)GQIS(0.001)GPEIK	NegInf	NA	0	0.226571	NA	NA	0.324003	NA	NA	NegInf	NA	0	NA	NA	NA	Inf	NA	0
869	E9Q616_S5303;A0PJF4_S1382;Q8VDN3_S671;Q8BKS2_S764	E9Q616_S5303	Ahnak_S5303	AHNAK nucleoprotein (desmoyokin)	GDLKGS(1)GLGLHGAVPDIGVK	-0.333471	0.537192	0.972258	-0.571098	0.298	0.921101	-0.342593	0.439652	0.999841	-0.460994	0.509269	0.938526	0.299503	0.630155	0.999136	-0.436445	0.445565	0.999312
870	E9Q616_S5325;A0PJF4_S1404;Q8VDN3_S693;Q8BKS2_S786	E9Q616_S5325	Ahnak_S5325	AHNAK nucleoprotein (desmoyokin)	GPSFNVAS(0.993)PES(0.007)DFGVSLKGPK	Inf	NA	0	Inf	NA	0	Inf	NA	0	Inf	NA	0	-0.106565	0.832407	0.999136	0.0147902	0.975277	0.999312
871	E9Q616_S5333;A0PJF4_S1412;Q8VDN3_S701;Q8BKS2_S794	E9Q616_S5333	Ahnak_S5333	AHNAK nucleoprotein (desmoyokin)	GPSFNVASPESDFGVS(1)LKGPK	0.382005	0.445403	0.951239	NegInf	NA	0	0.930089	0.0939726	0.8945	0.337916	0.576882	0.950931	0.219383	0.698756	0.999136	0.467177	0.315967	0.999312
872	E9Q616_S5378;A0PJF4_S1457;Q8VDN3_S746;Q8BKS2_S839	E9Q616_S5378	Ahnak_S5378	AHNAK nucleoprotein (desmoyokin)	GPQVS(0.01)S(0.246)S(0.742)LNLDT(0.001)S(0.001)K	Inf	NA	0	Inf	NA	0	Inf	NA	0	Inf	NA	0	1.02728	0.165788	0.999136	0.443016	0.436678	0.999312
873	E9Q616_S5393;A0PJF4_S1472;Q8VDN3_S761;Q8BKS2_S854	E9Q616_S5393	Ahnak_S5393	AHNAK nucleoprotein (desmoyokin)	LAGNLHFS(1)GPKIEGDVK	-1.06877	0.0427222	0.542458	-1.17868	0.0452478	0.57748	-0.285828	0.604115	0.999841	-0.428799	0.43926	0.931412	-0.670683	0.158151	0.999136	0.0722682	0.865057	0.999312
874	E9Q616_S5504;Q8VDN3_S872;Q6UIL4_S525;Q8CGE7_S513	E9Q616_S5504	Ahnak_S5504	AHNAK nucleoprotein (desmoyokin)	GGVTGS(1)PEASISGSK	-0.871375	0.0442548	0.548161	-0.417277	0.319442	0.926056	-0.846157	0.0502312	0.731536	-0.444321	0.289753	0.907119	-0.719947	0.0921696	0.999136	-0.298731	0.473745	0.999312
875	E9Q616_S5508;Q8VDN3_S876;Q6UIL4_S529;Q8CGE7_S517	E9Q616_S5508	Ahnak_S5508	AHNAK nucleoprotein (desmoyokin)	GGVT(0.116)GS(0.884)PEAS(0.999)IS(0.063)GS(0.938)KGDLK	-1.5569	0.0110964	0.309675	-1.20168	0.0441599	0.57748	-0.770326	0.185956	0.947424	-0.68177	0.239908	0.886473	-0.60567	0.295	0.999136	-0.971836	0.0987035	0.999312
876	E9Q616_S5510;Q8VDN3_S878;Q6UIL4_S531;Q8CGE7_S519	E9Q616_S5510	Ahnak_S5510	AHNAK nucleoprotein (desmoyokin)	GGVT(0.054)GS(0.946)PEAS(0.558)IS(0.671)GS(0.771)KGDLK	0.364067	0.736979	0.987086	-0.601858	0.643185	0.983713	NegInf	NA	0	0.395554	0.750939	0.979858	NegInf	NA	0	NegInf	NA	0
877	E9Q616_S5512;Q8VDN3_S880;Q6UIL4_S533;Q8CGE7_S521	E9Q616_S5512	Ahnak_S5512	AHNAK nucleoprotein (desmoyokin)	GKGGVTGSPEASISGS(1)KGDLK	-0.722301	0.049224	0.56605	-1.08928	0.00461362	0.200331	-0.383117	0.282773	0.986026	-0.569085	0.11571	0.777187	-0.20576	0.560632	0.999136	-0.49097	0.17193	0.999312
878	E9Q616_S5518;Q8VDN3_S886;Q6UIL4_S539	E9Q616_S5518	Ahnak_S5518	AHNAK nucleoprotein (desmoyokin)	GDLKS(0.826)S(0.774)KAS(0.7)LGS(0.7)LEGEVEAEASSPK	0.0523803	0.965328	0.999718	-0.673039	0.577978	0.983713	0.749781	0.535791	0.999841	-0.0140387	0.991305	0.997421	0.0776657	0.948612	0.999136	-0.87485	0.499557	0.999312
879	E9Q616_S5519;Q8VDN3_S887;Q6UIL4_S540	E9Q616_S5519	Ahnak_S5519	AHNAK nucleoprotein (desmoyokin)	GDLKS(0.109)S(0.894)KAS(0.997)LGS(1)LEGEVEAEASSPK	-0.187579	0.7958	0.991327	-0.398071	0.583811	0.983713	-0.228218	0.752954	0.999841	0.110938	0.878302	0.987674	0.00300118	0.996694	0.999136	-0.315997	0.663281	0.999312
880	E9Q616_S5522;Q8VDN3_S890;Q6UIL4_S543	E9Q616_S5522	Ahnak_S5522	AHNAK nucleoprotein (desmoyokin)	AS(1)LGS(1)LEGEVEAEAS(0.103)S(0.897)PKGK	0.00463268	0.985453	0.999718	-0.34714	0.180134	0.837595	0.0381844	0.880567	0.999841	-0.0844807	0.739806	0.979858	-0.146357	0.565953	0.999136	-0.457913	0.0810797	0.999312
881	E9Q616_S5525;Q8VDN3_S893;Q6UIL4_S546	E9Q616_S5525	Ahnak_S5525	AHNAK nucleoprotein (desmoyokin)	S(0.152)S(0.216)KAS(0.631)LGS(1)LEGEVEAEASSPK	-0.0430172	0.835103	0.994431	-0.120118	0.562284	0.982415	-0.0919638	0.656834	0.999841	-0.0715954	0.729214	0.979812	-0.270472	0.19826	0.999136	-0.139845	0.500459	0.999312
882	E9Q616_S5535;Q8VDN3_S903;Q6UIL4_S556	E9Q616_S5535	Ahnak_S5535	AHNAK nucleoprotein (desmoyokin)	AS(0.12)LGS(0.88)LEGEVEAEAS(0.753)S(0.247)PK	0.202335	0.630682	0.978892	0.23812	0.522438	0.981913	0.42821	0.257251	0.961687	0.558605	0.145271	0.824189	-0.490292	0.252827	0.999136	0.129516	0.757731	0.999312
883	E9Q616_S5536;Q8VDN3_S904;Q6UIL4_S557	E9Q616_S5536	Ahnak_S5536	AHNAK nucleoprotein (desmoyokin)	S(0.016)S(0.021)KAS(0.963)LGS(1)LEGEVEAEAS(0.011)S(0.989)PKGK	0.474916	0.0257603	0.439728	0.237589	0.245967	0.891539	0.29236	0.156325	0.932068	0.1204	0.55238	0.949181	0.0990726	0.624465	0.999136	0.108507	0.592044	0.999312
884	E9Q616_S5553;Q8VDN3_S921;Q6UIL4_S574;Q8CGE7_S562	E9Q616_S5553	Ahnak_S5553	AHNAK nucleoprotein (desmoyokin)	HRS(0.997)NS(0.943)FS(0.054)DEREFS(0.005)APSTPTGTLEFAGGDAK	1.02425	0.0879404	0.673688	1.41307	0.0218989	0.420927	0.463801	0.427948	0.999841	1.09863	0.0684763	0.702353	0.250054	0.64283	0.999136	0.706952	0.197016	0.999312
885	E9Q616_S5555;Q8VDN3_S923;Q6UIL4_S576;Q8CGE7_S564	E9Q616_S5555	Ahnak_S5555	AHNAK nucleoprotein (desmoyokin)	HRS(0.995)NS(0.961)FS(0.028)DEREFS(0.008)APS(0.004)T(0.004)PTGTLEFAGGDAK	-0.0191029	0.962147	0.999718	0.631772	0.125815	0.774866	0.360661	0.374234	0.993827	0.281626	0.486362	0.93577	0.296956	0.463205	0.999136	0.358757	0.376719	0.999312
886	E9Q616_S5557;Q8VDN3_S925;Q6UIL4_S578;Q8CGE7_S566	E9Q616_S5557	Ahnak_S5557	AHNAK nucleoprotein (desmoyokin)	HRS(0.72)NS(0.512)FS(0.767)DEREFS(0.744)APS(0.143)T(0.082)PT(0.017)GT(0.016)LEFAGGDAK	-1.76319	0.233711	0.858953	0.353399	0.804613	0.994001	-0.596087	0.648858	0.999841	-0.354849	0.774368	0.981432	0.976241	0.579308	0.999136	1.03986	0.471975	0.999312
887	E9Q616_S5563;Q8VDN3_S931;Q6UIL4_S584;Q8CGE7_S572	E9Q616_S5563	Ahnak_S5563	AHNAK nucleoprotein (desmoyokin)	S(0.004)NS(0.018)FS(0.022)DEREFS(0.956)APS(0.072)T(0.87)PT(0.047)GT(0.012)LEFAGGDAK	-1.93349	0.147389	0.795826	-0.214426	0.839634	0.994001	-2.05564	0.0844164	0.866933	-0.419525	0.692617	0.977483	-0.805069	0.484441	0.999136	-0.237419	0.835671	0.999312
888	E9Q616_S5566;Q8VDN3_S934;Q6UIL4_S587;Q8CGE7_S575	E9Q616_S5566	Ahnak_S5566	AHNAK nucleoprotein (desmoyokin)	HRS(0.173)NS(0.739)FS(0.068)DEREFS(0.047)APS(0.925)T(0.914)PT(0.088)GT(0.046)LEFAGGDAK	NegInf	NA	0	-1.27211	0.134993	0.784282	0.254697	0.650405	0.999841	0.679949	0.293608	0.907119	NegInf	NA	0	-0.201547	0.747571	0.999312
889	E9Q616_S5596;Q8VDN3_S964;Q6UIL4_S617;Q8CGE7_S605	E9Q616_S5596	Ahnak_S5596	AHNAK nucleoprotein (desmoyokin)	FGTFGGLGS(1)K	-0.757682	0.271568	0.885561	-0.776322	0.26025	0.894555	-0.708147	0.303376	0.989122	-0.584759	0.393714	0.926408	-1.19789	0.087881	0.999136	-0.834336	0.227253	0.999312
890	E9Q616_S5598;Q8VDN3_S966;Q6UIL4_S619;Q8CGE7_S607	E9Q616_S5598	Ahnak_S5598	AHNAK nucleoprotein (desmoyokin)	S(0.637)KGHY(0.116)EVT(0.233)GS(0.014)DDEAGK	-0.137548	0.821866	0.994431	0.47907	0.464408	0.968718	0.0510011	0.933406	0.999841	-0.32482	0.617686	0.959864	-0.316856	0.438433	0.999136	-0.316194	0.516055	0.999312
891	E9Q616_S5607;Q8VDN3_S975;Q6UIL4_S628;Q8CGE7_S616	E9Q616_S5607	Ahnak_S5607	AHNAK nucleoprotein (desmoyokin)	GHYEVTGS(1)DDEAGKLQGSGVSLASKK	0.106993	0.791782	0.991327	-0.193912	0.63289	0.983713	-0.0754964	0.852169	0.999841	-0.170404	0.674495	0.976222	-0.628755	0.129783	0.999136	-0.381809	0.350262	0.999312
892	E9Q616_S5623;Q8VDN3_S991;Q6UIL4_S644;Q8CGE7_S632	E9Q616_S5623	Ahnak_S5623	AHNAK nucleoprotein (desmoyokin)	LQGSGVS(0.004)LAS(0.996)KK	-1.66008	0.011419	0.310755	-1.34812	0.0335319	0.5209	-0.7016	0.242134	0.95322	-1.18645	0.057267	0.683809	-1.85737	0.00828094	0.999136	0.119252	0.847899	0.999312
893	E9Q616_S576;Q6UL10_S311;Q61484_S53	E9Q616_S576	Ahnak_S576	AHNAK nucleoprotein (desmoyokin)	IS(1)MADVDLNVAAPK	0.128617	0.640987	0.979263	0.794051	0.0132789	0.344297	-0.568	0.0490126	0.731536	-0.366172	0.28384	0.904395	-0.723101	0.014647	0.999136	-0.320547	0.251503	0.999312
894	E9Q616_S893;Q6UL10_S628;Q61484_S370	E9Q616_S893	Ahnak_S893	AHNAK nucleoprotein (desmoyokin)	FGMPGFKAES(1)PEMEVNLPK	0.082407	0.838724	0.994431	-0.0627628	0.876791	0.994001	0.0693081	0.864069	0.999841	-0.0391363	0.922972	0.992075	-0.350607	0.390051	0.999136	-0.184713	0.648825	0.999312
895	E9Q616_S94;Q8BRB8_S94;G5E8K8_S94;Q8R2L7_S94	E9Q616_S94	Ahnak_S94	AHNAK nucleoprotein (desmoyokin)	KGDRS(1)PEPGQTWTHEVFSSR	0.00897569	0.964216	0.999718	-0.0845683	0.673087	0.987809	0.0703893	0.725304	0.999841	-0.0849186	0.671817	0.975145	0.522406	0.0143898	0.999136	0.1345	0.503427	0.999312
896	E9Q616_T159;Q8BRB8_T159	E9Q616_T159	Ahnak_T159	AHNAK nucleoprotein (desmoyokin)	RVT(1)AYTVDVTGR	0.692259	0.0851501	0.665419	0.478139	0.226543	0.874162	0.366985	0.350145	0.989122	0.354161	0.366924	0.922674	0.350354	0.407936	0.999136	0.174254	0.654901	0.999312
897	E9Q616_T177;Q8BRB8_T177	E9Q616_T177	Ahnak_T177	AHNAK nucleoprotein (desmoyokin)	EGVKDIDIT(0.842)S(0.158)PEFMIK	0.926513	0.0880332	0.673688	1.60841	0.0162949	0.372869	0.556686	0.2864	0.986187	0.636043	0.249828	0.895852	-0.247283	0.716599	0.999136	NegInf	NA	0
898	E9Q616_T219;Q8BRB8_T219;Q3UYW8_T38	E9Q616_T219	Ahnak_T219	AHNAK nucleoprotein (desmoyokin)	LPSGSGPAS(0.003)PT(0.911)T(0.086)GSAVDIR	-0.231018	0.798012	0.991327	NegInf	NA	0	NegInf	NA	0	0.861138	0.436084	0.931412	-1.66443	0.22339	0.999136	NegInf	NA	0
899	E9Q616_T423;Q6UL10_T158;Q8BRB8_T423	E9Q616_T423	Ahnak_T423	AHNAK nucleoprotein (desmoyokin)	IEGSITGPSVEIGT(1)PDVDVHGLGGK	-0.851801	0.0388011	0.522274	0.156765	0.644916	0.983799	0.181184	0.595449	0.999841	0.151756	0.655327	0.967432	-0.417549	0.332202	0.999136	0.120307	0.771492	0.999312
900	E9Q616_T4342;A0PJF4_T421	E9Q616_T4342	Ahnak_T4342	AHNAK nucleoprotein (desmoyokin)	VDIKGPKLDIDT(1)PDIDIHGPEGK	0.0145147	0.980809	0.999718	0.585294	0.366748	0.950665	0.145089	0.819776	0.999841	0.162433	0.798732	0.983641	-0.0738768	0.931023	0.999136	0.663687	0.50509	0.999312
901	E9Q616_T4950;A0PJF4_T1029;Q8VDN3_T318;Q6UL10_T2079	E9Q616_T4950	Ahnak_T4950	AHNAK nucleoprotein (desmoyokin)	VQANLDT(1)PDINIEGPEAK	-0.215438	0.594486	0.976313	0.0427253	0.915426	0.995322	0.120461	0.752752	0.999841	0.0278079	0.941912	0.994735	-0.223812	0.679447	0.999136	0.449417	0.411792	0.999312
902	E9Q616_T496;Q6UL10_T231;Q8BRB8_T496	E9Q616_T496	Ahnak_T496	AHNAK nucleoprotein (desmoyokin)	VKT(1)PEMIIQKPK	0.413928	0.328122	0.919498	-0.164176	0.695654	0.992529	0.149273	0.722002	0.999841	0.108667	0.795509	0.982734	0.0642468	0.878165	0.999136	0.060889	0.884484	0.999312
903	E9Q616_T5502;Q8VDN3_T870;Q6UIL4_T523;Q8CGE7_T511	E9Q616_T5502	Ahnak_T5502	AHNAK nucleoprotein (desmoyokin)	GGVT(0.547)GS(0.452)PEAS(0.001)ISGSK	NA	NA	NA	Inf	NA	0	NA	NA	NA	NA	NA	NA	NegInf	NA	0	NegInf	NA	0
904	E9Q616_T5567;Q8VDN3_T935;Q6UIL4_T588;Q8CGE7_T576	E9Q616_T5567	Ahnak_T5567	AHNAK nucleoprotein (desmoyokin)	S(0.036)NS(0.071)FS(0.145)DEREFS(0.661)APS(0.09)T(0.971)PT(0.025)GT(0.001)LEFAGGDAK	-0.680408	0.252497	0.872133	0.773952	0.194816	0.842022	-0.252994	0.666753	0.999841	-0.454579	0.44108	0.931412	-0.37647	0.522656	0.999136	-0.955321	0.112743	0.999312
905	E9Q616_T5590;Q8VDN3_T958;Q6UIL4_T611;Q8CGE7_T599	E9Q616_T5590	Ahnak_T5590	AHNAK nucleoprotein (desmoyokin)	FGT(1)FGGLGSK	-0.640225	0.0864796	0.668411	-0.667832	0.0970074	0.741301	-0.307198	0.39723	0.995993	-0.39268	0.318143	0.910709	0.11746	0.76258	0.999136	0.183269	0.637951	0.999312
906	E9Q616_T5605;Q8VDN3_T973;Q6UIL4_T626;Q8CGE7_T614	E9Q616_T5605	Ahnak_T5605	AHNAK nucleoprotein (desmoyokin)	SKGHYEVT(0.927)GS(0.073)DDEAGKLQGSGVSLASK	-0.878281	0.24311	0.869591	-2.38984	0.0253362	0.454498	NegInf	NA	0	NegInf	NA	0	-0.782931	0.193794	0.999136	-1.27741	0.0514622	0.999312
907	E9Q616_T695;Q6UL10_T430;Q61484_T172	E9Q616_T695	Ahnak_T695	AHNAK nucleoprotein (desmoyokin)	LKGPDINLPEVS(0.021)VKT(0.979)PK	Inf	NA	0	Inf	NA	0	NA	NA	NA	Inf	NA	0	NA	NA	NA	NA	NA	NA
908	E9Q616_T719	E9Q616_T719	Ahnak_T719	AHNAK nucleoprotein (desmoyokin)	VKGEYEVT(1)PPKLEGELK	-0.197067	0.734582	0.987086	-0.38429	0.509959	0.980172	-0.285053	0.624303	0.999841	-0.591607	0.313407	0.910709	-0.103561	0.858467	0.999136	-0.300075	0.606253	0.999312
909	E9Q634_S1001;Q3TLJ4_S187	E9Q634_S1001	Myo1e_S1001	Unconventional myosin-Ie	QQS(0.627)T(0.186)GS(0.07)DRLS(0.084)QT(0.029)PES(0.004)LDFLK	NA	NA	NA	NA	NA	NA	NA	NA	NA	NA	NA	NA	NegInf	NA	0	-1.27487	NA	NA
910	E9Q6B2_S247;A0A217FL83_S247	E9Q6B2_S247	Ccdc85c_S247	Coiled-coil domain-containing protein 85C	S(0.797)LDDLS(0.203)APPHHR	NegInf	NA	0	NegInf	NA	0	-0.46229	0.534001	0.999841	-0.0531293	0.924448	0.992324	NA	NA	NA	NA	NA	NA
911	E9Q6E5_S2;Q3TR16_S2;Q8BYD3_S2	E9Q6E5_S2	Srsf11_S2	Serine and arginine-rich-splicing factor 11	S(0.5)S(0.5)PPAPGTAGPTSPSVALTNLALRR	-0.0959774	0.913906	0.998177	0.407579	0.648599	0.984646	1.01732	0.273574	0.979008	1.14609	0.145188	0.824189	-0.375061	0.646005	0.999136	-0.428239	0.612224	0.999312
912	E9Q6E5_S235;B7ZNC5_S147;Q8BV04_S147;Q3UIX4_S200	E9Q6E5_S235	Srsf11_S235	Serine and arginine-rich-splicing factor 11	LNHVAAGLVS(0.95)PS(0.05)LK	0.565761	0.152612	0.795826	0.436005	0.313198	0.923796	-0.0648078	0.878257	0.999841	0.354464	0.35751	0.922674	0.202709	0.662978	0.999136	0.0438504	0.917429	0.999312
913	E9Q6E5_S3;Q3TR16_S3;Q8BYD3_S3	E9Q6E5_S3	Srsf11_S3	Serine and arginine-rich-splicing factor 11	S(0.456)S(0.543)PPAPGT(0.001)AGPTSPSVALTNLALR	-0.0959774	0.934579	0.999718	0.83773	0.390384	0.953844	1.01732	0.394242	0.995694	1.14609	0.248281	0.895529	-0.408537	0.623586	0.999136	0.0870044	0.920484	0.999312
914	E9Q6E5_S351;B7ZNC5_S263;Q8BV04_S263;Q3UIX4_S316	E9Q6E5_S351	Srsf11_S351	Serine and arginine-rich-splicing factor 11	S(1)KT(1)PPKSYSTAR	-0.540577	0.816173	0.994431	1.35432	0.481336	0.97413	-1.52882	0.42846	0.999841	NegInf	NA	0	0.0560782	0.974149	0.999136	1.43387	0.335177	0.999312
915	E9Q6E5_S462;B7ZNC5_S327;Q8BV04_S374;Q3UIX4_S427	E9Q6E5_S462	Srsf11_S462	Serine and arginine-rich-splicing factor 11	DYDEEEQGYDS(1)EKEKK	0.602328	0.355408	0.932542	0.233197	0.753147	0.992529	0.18198	0.763551	0.999841	-0.0973034	0.894788	0.988557	-1.0298	0.279155	0.999136	-1.82765	0.101329	0.999312
916	E9Q6E5_S477;B7ZNC5_S342;Q8BV04_S389;Q3UIX4_S442	E9Q6E5_S477	Srsf11_S477	Serine and arginine-rich-splicing factor 11	EEKRPTEAVS(1)PK	0.125784	0.738215	0.987086	-0.538586	0.164683	0.821247	-0.186858	0.657424	0.999841	-0.360959	0.343623	0.915207	0.02473	0.943902	0.999136	0.183004	0.604098	0.999312
917	E9Q6E5_S484;B7ZNC5_S349;Q8BV04_S396;Q3UIX4_S449	E9Q6E5_S484	Srsf11_S484	Serine and arginine-rich-splicing factor 11	ECS(1)VEKGVGDLR	0.117276	0.778087	0.99104	0.133872	0.747747	0.992529	0.122734	0.768066	0.999841	-0.0458652	0.912178	0.988648	0.0971051	0.815448	0.999136	0.145117	0.727421	0.999312
918	E9Q6E5_T353;B7ZNC5_T265;Q8BV04_T265;Q3UIX4_T318	E9Q6E5_T353	Srsf11_T353	Serine and arginine-rich-splicing factor 11	S(1)KT(1)PPKSYSTAR	-0.991293	0.676816	0.983039	-2.68624	0.265952	0.900751	-2.42999	0.288051	0.988266	0.0166754	0.99488	0.997807	-0.660649	0.719708	0.999136	-0.0803271	0.965135	0.999312
919	E9Q6E5_T473;B7ZNC5_T338;Q8BV04_T385;Q3UIX4_T438	E9Q6E5_T473	Srsf11_T473	Serine and arginine-rich-splicing factor 11	EEKRPT(1)EAVSPK	0.63922	0.549914	0.972258	-0.165288	0.852593	0.994001	-1.07238	0.238915	0.952194	-0.360651	0.70503	0.977483	-0.234911	0.804978	0.999136	0.167059	0.90111	0.999312
920	E9Q6J5_S1470	E9Q6J5_S1470	Bod1l_S1470	Biorientation of chromosomes in cell division protein 1-like 1	RDS(1)APVPQQR	NA	NA	NA	NA	NA	NA	NA	NA	NA	Inf	NA	0	NA	NA	NA	NA	NA	NA
921	E9Q6J5_S2001	E9Q6J5_S2001	Bod1l_S2001	Biorientation of chromosomes in cell division protein 1-like 1	GSDDVLVSGEVPECEVGHMS(1)PR	0.0059209	0.989656	0.999718	-0.0846538	0.852997	0.994001	-0.257135	0.603257	0.999841	-0.270774	0.554772	0.949218	-0.204998	0.654235	0.999136	-0.2457	0.591754	0.999312
922	E9Q6J5_S236	E9Q6J5_S236	Bod1l_S236	Biorientation of chromosomes in cell division protein 1-like 1	KLS(0.805)S(0.179)QPS(0.008)T(0.008)DVSTDK	Inf	NA	0	Inf	NA	0	Inf	NA	0	Inf	NA	0	0.788982	0.246724	0.999136	1.23606	0.154299	0.999312
923	E9Q6J5_S237	E9Q6J5_S237	Bod1l_S237	Biorientation of chromosomes in cell division protein 1-like 1	KLS(0.413)S(0.582)QPS(0.004)T(0.001)DVSTDKER	NA	NA	NA	Inf	NA	0	NA	NA	NA	NA	NA	NA	Inf	NA	0	NA	NA	NA
924	E9Q6J5_S240	E9Q6J5_S240	Bod1l_S240	Biorientation of chromosomes in cell division protein 1-like 1	KLSSQPS(0.814)T(0.186)DVSTDKER	-0.352013	0.742981	0.987287	NegInf	NA	0	-0.132337	0.879028	0.999841	NegInf	NA	0	Inf	NA	0	NA	NA	NA
925	E9Q6J5_S2554	E9Q6J5_S2554	Bod1l_S2554	Biorientation of chromosomes in cell division protein 1-like 1	SDHSGTWT(0.002)S(0.007)EGS(0.991)PEKMGHVAGAR	0.15821	0.632972	0.978892	0.758878	0.0684378	0.665802	-0.0585566	0.868261	0.999841	0.0990184	0.779285	0.981432	-0.270624	0.44736	0.999136	-0.0416677	0.906025	0.999312
926	E9Q6J5_S2841	E9Q6J5_S2841	Bod1l_S2841	Biorientation of chromosomes in cell division protein 1-like 1	SKEDSKTETDITTVEQS(0.086)S(0.854)PS(0.059)GK	-0.0985778	0.733205	0.987086	0.0833377	0.755555	0.992529	0.0797919	0.765624	0.999841	0.0634431	0.812571	0.984871	-0.231199	0.391121	0.999136	-0.138354	0.60594	0.999312
927	E9Q6J5_S2888	E9Q6J5_S2888	Bod1l_S2888	Biorientation of chromosomes in cell division protein 1-like 1	RS(0.995)LT(0.005)SSDDAESSEPER	Inf	NA	0	Inf	NA	0	Inf	NA	0	Inf	NA	0	Inf	NA	0	Inf	NA	0
928	E9Q6J5_S2897	E9Q6J5_S2897	Bod1l_S2897	Biorientation of chromosomes in cell division protein 1-like 1	SLTSSDDAES(0.5)S(0.5)EPERKR	0.403931	0.543953	0.972258	0.180493	0.752517	0.992529	0.710753	0.230668	0.952194	0.472417	0.389365	0.926408	0.00431419	0.991911	0.999136	0.0563633	0.874295	0.999312
929	E9Q6J5_S2898	E9Q6J5_S2898	Bod1l_S2898	Biorientation of chromosomes in cell division protein 1-like 1	SLTSSDDAES(0.5)S(0.5)EPERKR	0.403931	0.543953	0.972258	0.180493	0.752517	0.992529	0.710753	0.230668	0.952194	0.472417	0.389365	0.926408	0.00431419	0.991911	0.999136	0.0563633	0.874295	0.999312
930	E9Q6J5_S2989	E9Q6J5_S2989	Bod1l_S2989	Biorientation of chromosomes in cell division protein 1-like 1	VS(0.004)KS(0.996)PPLGR	0.566959	0.395238	0.948789	0.208553	0.72487	0.992529	NegInf	NA	0	0.698078	0.302704	0.909172	NegInf	NA	0	0.446637	0.577437	0.999312
931	E9Q6J5_S3000	E9Q6J5_S3000	Bod1l_S3000	Biorientation of chromosomes in cell division protein 1-like 1	AQLS(1)PSVKR	1.15595	0.12576	0.766776	0.645224	0.35601	0.950665	0.397023	0.586679	0.999841	0.520427	0.454462	0.935581	0.670818	0.337777	0.999136	0.367793	0.595427	0.999312
932	E9Q6J5_S480	E9Q6J5_S480	Bod1l_S480	Biorientation of chromosomes in cell division protein 1-like 1	YYS(1)DS(1)DDELTVEQR	0.0552793	0.868942	0.997414	0.586	0.115844	0.766285	0.322266	0.342873	0.989122	0.365077	0.315684	0.910709	-0.447288	0.367795	0.999136	-0.63594	0.246515	0.999312
933	E9Q6J5_S482	E9Q6J5_S482	Bod1l_S482	Biorientation of chromosomes in cell division protein 1-like 1	YYS(1)DS(1)DDELTVEQR	-0.253797	0.4758	0.962668	0.276924	0.460713	0.966765	0.0131905	0.970178	0.999841	0.0560014	0.880354	0.987674	-0.447288	0.333882	0.999136	-0.63594	0.214591	0.999312
934	E9Q6J5_S632	E9Q6J5_S632	Bod1l_S632	Biorientation of chromosomes in cell division protein 1-like 1	RLS(0.994)ES(0.006)LHSADENKTESK	0.757118	0.0599326	0.601948	1.29629	0.00253108	0.14233	0.626604	0.115094	0.923723	1.24995	0.0033896	0.315189	0.965183	0.0286032	0.999136	1.24119	0.00358112	0.990778
935	E9Q6J5_S656	E9Q6J5_S656	Bod1l_S656	Biorientation of chromosomes in cell division protein 1-like 1	RT(0.22)S(0.559)T(0.22)PVILEGAQEETDTRDGK	NA	NA	NA	Inf	NA	0	NA	NA	NA	Inf	NA	0	NA	NA	NA	NA	NA	NA
936	E9Q6J5_S795	E9Q6J5_S795	Bod1l_S795	Biorientation of chromosomes in cell division protein 1-like 1	RLS(1)VLGR	0.685488	0.145975	0.794817	1.69473	0.00107908	0.0827445	0.289207	0.532099	0.999841	1.24188	0.0118824	0.475294	0.635123	0.176616	0.999136	1.22047	0.0132322	0.990778
937	E9Q6J5_S864	E9Q6J5_S864	Bod1l_S864	Biorientation of chromosomes in cell division protein 1-like 1	S(0.019)ES(0.918)CS(0.062)EDKCET(0.002)DSTNADSSFKPEELPHK	Inf	NA	0	NA	NA	NA	Inf	NA	0	NA	NA	NA	Inf	NA	0	NA	NA	NA
938	E9Q6J5_S896	E9Q6J5_S896	Bod1l_S896	Biorientation of chromosomes in cell division protein 1-like 1	TKS(1)LLEDKVVSK	1.84944	0.00285995	0.158111	2.5091	0.00017	0.0298518	1.23531	0.0344814	0.705346	1.78347	0.00377882	0.319425	1.02162	0.214523	0.999136	1.89282	0.0276564	0.999312
939	E9Q6J5_T2890	E9Q6J5_T2890	Bod1l_T2890	Biorientation of chromosomes in cell division protein 1-like 1	S(0.001)LT(0.999)SSDDAESSEPER	0.554304	0.561131	0.972258	-0.165836	0.846075	0.994001	NegInf	NA	0	0.0675271	0.926511	0.993087	NA	NA	NA	Inf	NA	0
940	E9Q6J5_T655	E9Q6J5_T655	Bod1l_T655	Biorientation of chromosomes in cell division protein 1-like 1	RT(0.578)S(0.392)T(0.031)PVILEGAQEETDTR	Inf	NA	0	Inf	NA	0	NA	NA	NA	Inf	NA	0	0.0826887	0.916608	0.999136	0.956562	0.141059	0.999312
941	E9Q6L0_S646;B2RY22_S646;A0A087WQF1_S662;J3QP81_S646	E9Q6L0_S646	Clasp1_S646	CLIP-associating protein 1	RQS(1)SGSTTNVASTPSDSR	-0.178664	0.642154	0.979263	0.856895	0.0340747	0.527061	0.277157	0.472541	0.999841	0.19364	0.614669	0.959864	-0.060209	0.875288	0.999136	0.41563	0.284887	0.999312
942	E9Q6L0_S647;B2RY22_S647;A0A087WQF1_S663;J3QP81_S647	E9Q6L0_S647	Clasp1_S647	CLIP-associating protein 1	QS(0.066)S(0.916)GS(0.018)TTNVASTPSDSR	0.325319	0.577144	0.974826	-0.228855	0.645563	0.983799	NegInf	NA	0	0.322875	0.579759	0.950931	0.491828	0.423547	0.999136	0.157826	0.747097	0.999312
943	E9Q6L0_S649;B2RY22_S649;A0A087WQF1_S665;J3QP81_S649	E9Q6L0_S649	Clasp1_S649	CLIP-associating protein 1	QS(0.003)S(0.049)GS(0.945)T(0.003)TNVASTPSDSR	0.338186	0.72433	0.987086	-0.414185	0.666832	0.987145	0.651316	0.504521	0.999841	NegInf	NA	0	Inf	NA	0	Inf	NA	0
944	E9Q6L0_S672;B2RY22_S672;A0A087WQF1_S688;J3QP81_S672	E9Q6L0_S672	Clasp1_S672	CLIP-associating protein 1	VVS(0.23)QS(0.774)QPGS(0.505)RS(0.498)S(0.496)S(0.492)PGKLLGS(0.003)GLAGGS(0.001)S(0.001)R	-0.411819	0.436179	0.951239	-0.0513704	0.905456	0.995322	-0.00179194	0.99669	0.999841	NegInf	NA	0	-0.949661	0.0970557	0.999136	NegInf	NA	0
945	E9Q6L0_S676;B2RY22_S676;A0A087WQF1_S692;J3QP81_S676	E9Q6L0_S676	Clasp1_S676	CLIP-associating protein 1	VVS(0.388)QS(0.588)QPGS(0.684)RS(0.389)S(0.354)S(0.594)PGKLLGS(0.002)GLAGGSSR	NegInf	NA	0	0.045761	0.914181	0.995322	0.0953395	0.822716	0.999841	-0.106636	0.837801	0.986266	-0.459936	0.306302	0.999136	-0.209861	0.688949	0.999312
946	E9Q6L0_S712;B2RY22_S712;A0A087WQF1_S728;J3QP81_S712	E9Q6L0_S712	Clasp1_S712	CLIP-associating protein 1	S(0.992)QGCS(0.98)RET(0.278)S(0.751)PNRIGLDR	0.478844	0.207515	0.844214	0.460058	0.254892	0.892035	0.688561	0.0967254	0.8945	0.544424	0.229369	0.880139	0.540942	0.157444	0.999136	-0.179919	0.747907	0.999312
947	E9Q6L0_S716;B2RY22_S716;A0A087WQF1_S732;J3QP81_S716	E9Q6L0_S716	Clasp1_S716	CLIP-associating protein 1	S(0.992)QGCS(0.98)RET(0.278)S(0.751)PNRIGLDR	0.478844	0.261272	0.877638	0.802621	0.0871338	0.724607	0.688561	0.137205	0.932068	0.544424	0.284275	0.904395	0.540942	0.20702	0.999136	-0.179919	0.775689	0.999312
948	E9Q6L0_S720;B2RY22_S720;A0A087WQF1_S736;J3QP81_S720	E9Q6L0_S720	Clasp1_S720	CLIP-associating protein 1	S(0.594)QGCS(0.517)RET(0.945)S(0.945)PNRIGLDR	0.866242	0.135176	0.77688	0.901596	0.120722	0.766285	0.801529	0.165322	0.941086	0.613728	0.315174	0.910709	1.08183	0.0481786	0.999136	-0.56931	0.282799	0.999312
949	E9Q740_S559;F8VQC1_S620;Q9CS54_S146	E9Q740_S559	Srp72_S559	Signal recognition particle subunit SRP72	AVS(0.892)S(0.892)PPT(0.106)S(0.106)PRPGS(0.001)AAT(0.001)ISSSASNIVPPR	1.83395	0.0438954	0.546896	0.271363	0.689449	0.992529	1.12664	0.148878	0.932068	-0.0420233	0.956794	0.995569	1.22363	0.124623	0.999136	1.25363	0.160598	0.999312
950	E9Q740_S560;F8VQC1_S621;Q9CS54_S147	E9Q740_S560	Srp72_S560	Signal recognition particle subunit SRP72	AVS(0.892)S(0.892)PPT(0.106)S(0.106)PRPGS(0.001)AAT(0.001)ISSSASNIVPPR	-0.383386	0.432313	0.951239	-0.812984	0.103598	0.754842	-0.155069	0.749404	0.999841	-0.113552	0.814963	0.985126	-0.214188	0.683138	0.999136	-0.333947	0.493281	0.999312
951	E9Q740_S564;F8VQC1_S625;Q9CS54_S151	E9Q740_S564	Srp72_S564	Signal recognition particle subunit SRP72	AVS(0.524)S(0.467)PPT(0.168)S(0.824)PRPGS(0.015)AAT(0.003)ISSSASNIVPPR	-0.255297	0.346685	0.926667	0.00301262	0.988825	0.999842	0.0475596	0.825281	0.999841	0.306427	0.264454	0.90001	0.0752586	0.702867	0.999136	0.286779	0.130551	0.999312
952	E9Q740_T510;F8VQC1_T571;Q9CS54_T97	E9Q740_T510	Srp72_T510	Signal recognition particle subunit SRP72	NYDPKVT(1)PDPER	-0.246669	0.516623	0.971983	0.592423	0.230623	0.879412	-0.262293	0.442704	0.999841	0.247442	0.468222	0.935581	0.41971	0.279295	0.999136	-0.119022	0.802795	0.999312
953	E9Q740_T563;F8VQC1_T624;Q9CS54_T150	E9Q740_T563	Srp72_T563	Signal recognition particle subunit SRP72	AVS(0.442)S(0.558)PPT(0.577)S(0.408)PRPGS(0.008)AAT(0.007)ISSSASNIVPPR	-0.115442	0.360466	0.9347	0.00949745	0.943156	0.996926	-0.163206	0.248635	0.956688	-0.120659	0.381403	0.92622	-0.760877	0.00561494	0.999136	-0.717103	0.00737509	0.990778
954	E9Q777_S1163;E9Q774_S1163;Q6ZQ80_S528	E9Q777_S1163	Akap11_S1163	A kinase (PRKA) anchor protein 11	SLS(1)EEVESSEGEEHPGMHVK	0.458263	0.0954416	0.694631	0.400599	0.141559	0.79294	0.0588123	0.837075	0.999841	0.142364	0.592038	0.953115	-0.0574777	0.866446	0.999136	0.289296	0.401594	0.999312
955	E9Q777_S244;E9Q774_S244	E9Q777_S244	Akap11_S244	A kinase (PRKA) anchor protein 11	VLVSYGS(1)PK	0.206329	0.589755	0.976313	0.0907053	0.767205	0.992789	0.451586	0.205117	0.952194	NegInf	NA	0	-0.596094	0.22923	0.999136	NegInf	NA	0
956	E9Q777_S910;E9Q774_S910;Q6ZQ80_S275	E9Q777_S910	Akap11_S910	A kinase (PRKA) anchor protein 11	ACS(0.97)PS(0.03)LCDQAAPQENK	-0.248485	0.609197	0.978592	-0.194234	0.68502	0.991464	-0.0858914	0.87392	0.999841	NegInf	NA	0	NA	NA	NA	NA	NA	NA
957	E9Q784_S1069;A0A2I3BPQ5_S1069	E9Q784_S1069	Zc3h13_S1069	Zinc finger CCCH domain-containing protein 13	GNLETHEDSQVFS(1)PK	Inf	NA	0	Inf	NA	0	Inf	NA	0	NA	NA	NA	-0.259064	0.463645	0.999136	-0.67251	0.153565	0.999312
958	E9Q784_S109;A0A2I3BPQ5_S109;Q9CXN5_S109;Q8BHW0_S21	E9Q784_S109	Zc3h13_S109	Zinc finger CCCH domain-containing protein 13	NTEEPS(0.5)S(0.5)PVRK	NA	NA	NA	Inf	NA	0	NA	NA	NA	NA	NA	NA	NegInf	NA	0	0.481275	NA	NA
959	E9Q784_S1090;A0A2I3BPQ5_S1090	E9Q784_S1090	Zc3h13_S1090	Zinc finger CCCH domain-containing protein 13	S(0.031)KGDS(0.971)DVS(0.998)DEEAAPQNK	NegInf	NA	0	-1.12803	0.379047	0.952454	0.572196	0.642551	0.999841	-0.711346	0.474686	0.935581	NegInf	NA	0	-0.706243	0.59103	0.999312
960	E9Q784_S1093;A0A2I3BPQ5_S1093	E9Q784_S1093	Zc3h13_S1093	Zinc finger CCCH domain-containing protein 13	S(0.051)KGDS(0.95)DVS(0.999)DEEAAPQNKK	NegInf	NA	0	-1.12803	0.379047	0.952454	0.572196	0.642551	0.999841	-0.711346	0.474686	0.935581	NegInf	NA	0	-0.706243	0.59103	0.999312
961	E9Q784_S110;A0A2I3BPQ5_S110;Q9CXN5_S110;Q8BHW0_S22	E9Q784_S110	Zc3h13_S110	Zinc finger CCCH domain-containing protein 13	NTEEPS(0.166)S(0.762)PVRKES(0.036)S(0.036)R	NA	NA	NA	Inf	NA	0	NA	NA	NA	NA	NA	NA	NegInf	NA	0	0.481275	NA	NA
962	E9Q784_S1273;A0A2I3BPQ5_S1273	E9Q784_S1273	Zc3h13_S1273	Zinc finger CCCH domain-containing protein 13	LRS(1)PSNDS(0.028)AHRS(0.971)GDDQGS(0.001)R	-0.237487	0.736436	0.987086	0.408233	0.564894	0.982415	0.505367	0.524643	0.999841	0.472225	0.636918	0.964322	0.0240938	0.97557	0.999136	0.620487	0.476863	0.999312
963	E9Q784_S1278;A0A2I3BPQ5_S1278	E9Q784_S1278	Zc3h13_S1278	Zinc finger CCCH domain-containing protein 13	LRS(1)PS(0.045)NDS(0.673)AHRS(0.274)GDDQGS(0.008)R	Inf	NA	0	NA	NA	NA	NA	NA	NA	NA	NA	NA	0.863967	0.374758	0.999136	1.47872	0.235089	0.999312
964	E9Q784_S1282;A0A2I3BPQ5_S1282	E9Q784_S1282	Zc3h13_S1282	Zinc finger CCCH domain-containing protein 13	LRS(1)PSNDS(0.028)AHRS(0.971)GDDQGS(0.001)R	-3.66972	0.0328463	0.491275	0.124543	0.881967	0.994001	0.601695	0.581006	0.999841	0.472225	0.66146	0.969509	-0.726979	0.585839	0.999136	-0.237748	0.854987	0.999312
965	E9Q784_S198;A0A2I3BPQ5_S198;Q9CXN5_S198;Q8BHW0_S110	E9Q784_S198	Zc3h13_S198	Zinc finger CCCH domain-containing protein 13	EVS(1)PEVVR	0.0387574	0.904876	0.998177	-0.250322	0.499119	0.97842	-0.485746	0.147609	0.932068	-0.657308	0.0881606	0.745294	-0.208389	0.550011	0.999136	-0.0493331	0.879114	0.999312
966	E9Q784_S204;A0A2I3BPQ5_S204;Q9CXN5_S204;Q8BHW0_S116	E9Q784_S204	Zc3h13_S204	Zinc finger CCCH domain-containing protein 13	S(0.936)KLS(0.299)PS(0.747)PS(0.017)LR	0.0659257	0.882063	0.99762	NegInf	NA	0	-0.0315028	0.934403	0.999841	NegInf	NA	0	NA	NA	NA	NA	NA	NA
967	E9Q784_S207;A0A2I3BPQ5_S207;Q9CXN5_S207;Q8BHW0_S119	E9Q784_S207	Zc3h13_S207	Zinc finger CCCH domain-containing protein 13	SKLS(0.997)PS(0.002)PS(0.001)LR	1.08571	0.203095	0.843859	0.293531	0.705547	0.992529	0.759868	0.332293	0.989122	0.56978	0.465224	0.935581	-0.273489	0.724749	0.999136	0.0280229	0.97118	0.999312
968	E9Q784_S209;A0A2I3BPQ5_S209;Q9CXN5_S209;Q8BHW0_S121	E9Q784_S209	Zc3h13_S209	Zinc finger CCCH domain-containing protein 13	S(0.026)KLS(0.974)PS(0.996)PS(0.003)LR	-0.16675	0.559726	0.972258	-0.378043	0.192484	0.842022	-0.189639	0.507579	0.999841	-0.412978	0.155928	0.833789	0.173984	0.542948	0.999136	-0.0187922	0.947406	0.999312
969	E9Q784_S242;A0A2I3BPQ5_S242;Q9CXN5_S242;Q8BHW0_S154	E9Q784_S242	Zc3h13_S242	Zinc finger CCCH domain-containing protein 13	KAAVVAS(1)PLLDQQR	-0.328865	0.223816	0.852247	-0.34624	0.122249	0.767567	-0.504658	0.0426841	0.725229	-0.165976	0.532066	0.945046	-0.294753	0.27341	0.999136	-0.0329635	0.887432	0.999312
970	E9Q784_S316;A0A2I3BPQ5_S316;Q9CXN5_S316;Q8BHW0_S228	E9Q784_S316	Zc3h13_S316	Zinc finger CCCH domain-containing protein 13	DKPRS(0.888)S(0.556)S(0.556)PGQHHS(0.989)PLS(0.006)S(0.005)R	0.566123	0.0214418	0.407338	0.329858	0.186633	0.842022	0.573479	0.0200258	0.622444	0.410026	0.0847278	0.741014	0.177357	0.554201	0.999136	-0.148164	0.568165	0.999312
971	E9Q784_S317;A0A2I3BPQ5_S317;Q9CXN5_S317;Q8BHW0_S229	E9Q784_S317	Zc3h13_S317	Zinc finger CCCH domain-containing protein 13	DKPRS(0.797)S(0.859)S(0.889)PGQHHS(0.391)PLS(0.037)S(0.028)R	0.512071	0.073228	0.635322	0.199626	0.496681	0.977889	0.443248	0.116945	0.923723	0.279795	0.312324	0.910709	0.226007	0.529395	0.999136	0.0412692	0.893936	0.999312
972	E9Q784_S318;A0A2I3BPQ5_S318;Q9CXN5_S318;Q8BHW0_S230	E9Q784_S318	Zc3h13_S318	Zinc finger CCCH domain-containing protein 13	S(0.013)S(0.016)S(0.972)PGQHHS(0.993)PLS(0.005)S(0.002)R	0.668375	0.0785419	0.651717	0.237593	0.518075	0.981913	0.401322	0.27938	0.98465	0.565887	0.132358	0.810467	-0.248583	0.526947	0.999136	0.148107	0.686111	0.999312
973	E9Q784_S324;A0A2I3BPQ5_S324;Q9CXN5_S324;Q8BHW0_S236	E9Q784_S324	Zc3h13_S324	Zinc finger CCCH domain-containing protein 13	S(0.382)S(0.494)S(0.125)PGQHHS(0.999)PLS(0.001)SR	0.344834	0.507614	0.969435	-0.0650155	0.900022	0.994373	0.371825	0.47539	0.999841	0.550326	0.378504	0.92622	0.863787	0.130072	0.999136	1.05807	0.052109	0.999312
974	E9Q784_S335;A0A2I3BPQ5_S335;Q9CXN5_S335;Q8BHW0_S247	E9Q784_S335	Zc3h13_S335	Zinc finger CCCH domain-containing protein 13	HHS(0.031)S(0.035)S(0.038)S(0.735)QS(0.253)GS(0.218)S(0.202)IQRHS(0.363)PS(0.125)PR	NA	NA	NA	NA	NA	NA	NA	NA	NA	NA	NA	NA	0.702773	NA	NA	NegInf	NA	0
975	E9Q784_S337;A0A2I3BPQ5_S337;Q9CXN5_S337;Q8BHW0_S249	E9Q784_S337	Zc3h13_S337	Zinc finger CCCH domain-containing protein 13	HHS(0.001)S(0.004)S(0.023)S(0.106)QS(0.819)GS(0.071)S(0.473)IQRHS(0.455)PS(0.048)PR	NA	NA	NA	NA	NA	NA	NA	NA	NA	Inf	NA	0	NA	NA	NA	Inf	NA	0
976	E9Q784_S339;A0A2I3BPQ5_S339;Q9CXN5_S339;Q8BHW0_S251	E9Q784_S339	Zc3h13_S339	Zinc finger CCCH domain-containing protein 13	HHS(0.003)S(0.015)S(0.017)S(0.013)QS(0.067)GS(0.672)S(0.523)IQRHS(0.378)PS(0.311)PR	NegInf	NA	0	0.462299	NA	NA	NegInf	NA	0	NegInf	NA	0	NA	NA	NA	Inf	NA	0
977	E9Q784_S340;A0A2I3BPQ5_S340;Q9CXN5_S340;Q8BHW0_S252	E9Q784_S340	Zc3h13_S340	Zinc finger CCCH domain-containing protein 13	HHS(0.004)SS(0.001)S(0.001)QSGS(0.495)S(0.642)IQRHS(0.542)PS(0.315)PR	NegInf	NA	0	NegInf	NA	0	NegInf	NA	0	NegInf	NA	0	NA	NA	NA	Inf	NA	0
978	E9Q784_S345;A0A2I3BPQ5_S345;Q9CXN5_S345;Q8BHW0_S257	E9Q784_S345	Zc3h13_S345	Zinc finger CCCH domain-containing protein 13	HHS(0.001)SSS(0.001)QS(0.008)GS(0.01)S(0.016)IQRHS(0.983)PS(0.979)PR	-3.72548	0.0846961	0.665419	-2.52385	0.264002	0.899305	-2.74743	0.226657	0.952194	-0.587666	0.826516	0.986266	3.15902	0.0997185	0.999136	-0.841983	0.674562	0.999312
979	E9Q784_S347;A0A2I3BPQ5_S347;Q9CXN5_S347;Q8BHW0_S259	E9Q784_S347	Zc3h13_S347	Zinc finger CCCH domain-containing protein 13	HHS(0.488)S(0.39)S(0.053)S(0.009)QS(0.004)GS(0.01)S(0.013)IQRHS(0.042)PS(0.991)PR	-2.52441	0.37833	0.944196	-1.13447	0.666265	0.987145	-0.136932	0.965817	0.999841	-0.0874026	0.978176	0.997421	1.97001	0.357851	0.999136	NegInf	NA	0
980	E9Q784_S369;A0A2I3BPQ5_S369;Q9CXN5_S369;Q8BHW0_S281	E9Q784_S369	Zc3h13_S369	Zinc finger CCCH domain-containing protein 13	S(1)AS(1)PY(0.001)PTHCLS(0.36)S(0.64)PQR	-0.808657	0.02085	0.404401	-0.637461	0.0387938	0.547657	NegInf	NA	0	-0.550508	0.0557051	0.682192	-0.643432	0.037889	0.999136	-0.148614	0.471483	0.999312
981	E9Q784_S371;A0A2I3BPQ5_S371;Q9CXN5_S371;Q8BHW0_S283	E9Q784_S371	Zc3h13_S371	Zinc finger CCCH domain-containing protein 13	S(1)AS(1)PY(0.001)PTHCLS(0.36)S(0.64)PQR	-0.808657	0.02085	0.404401	-0.637461	0.0387938	0.547657	NegInf	NA	0	-0.550508	0.0557051	0.682192	-0.643432	0.037889	0.999136	-0.148614	0.471483	0.999312
982	E9Q784_S379;A0A2I3BPQ5_S379;Q9CXN5_S379;Q8BHW0_S291	E9Q784_S379	Zc3h13_S379	Zinc finger CCCH domain-containing protein 13	S(0.995)AS(0.996)PY(0.01)PTHCLS(0.865)S(0.135)PQR	NegInf	NA	0	-0.516392	0.622172	0.983713	NegInf	NA	0	NegInf	NA	0	0.550177	0.558988	0.999136	1.28556	0.341895	0.999312
983	E9Q784_S380;A0A2I3BPQ5_S380;Q9CXN5_S380;Q8BHW0_S292	E9Q784_S380	Zc3h13_S380	Zinc finger CCCH domain-containing protein 13	S(0.999)AS(0.999)PY(0.002)PTHCLS(0.059)S(0.941)PQR	NegInf	NA	0	-0.637461	0.0316971	0.507717	NegInf	NA	0	-0.550508	0.0418313	0.661411	NegInf	NA	0	-0.148614	0.329487	0.999312
984	E9Q784_S599;A0A2I3BPQ5_S599;Q8BHW0_S511	E9Q784_S599	Zc3h13_S599	Zinc finger CCCH domain-containing protein 13	NHLREES(0.768)S(0.232)RVELR	0.0329225	0.912347	0.998177	NegInf	NA	0	-0.219462	0.516635	0.999841	-0.0481163	0.872238	0.986266	NegInf	NA	0	-0.0449614	0.902317	0.999312
985	E9Q784_S703;A0A2I3BPQ5_S703;Q8BHW0_S615	E9Q784_S703	Zc3h13_S703	Zinc finger CCCH domain-containing protein 13	DQRPS(0.671)S(0.329)PIRHQGR	0.30667	0.486337	0.962975	NegInf	NA	0	0.786467	0.1015	0.895977	-0.128213	0.809144	0.9848	1.05802	0.0389401	0.999136	1.77285	0.00233266	0.990778
986	E9Q784_S704;A0A2I3BPQ5_S704;Q8BHW0_S616	E9Q784_S704	Zc3h13_S704	Zinc finger CCCH domain-containing protein 13	DQRPS(0.033)S(0.967)PIRHQGR	0.179846	0.912541	0.998177	-0.569827	0.728663	0.992529	0.36227	0.825088	0.999841	-0.0583067	0.976798	0.997364	2.38946	0.134575	0.999136	3.04787	0.0436892	0.999312
987	E9Q784_S77;A0A2I3BPQ5_S77;Q9CXN5_S77	E9Q784_S77	Zc3h13_S77	Zinc finger CCCH domain-containing protein 13	S(1)PERPTGDLR	-0.335716	0.551414	0.972258	-0.520387	0.394693	0.953844	-0.349225	0.535652	0.999841	-0.943413	0.129796	0.806535	-0.226838	0.68668	0.999136	-0.430872	0.445785	0.999312
988	E9Q784_S921;A0A2I3BPQ5_S921;Q9CT50_S111	E9Q784_S921	Zc3h13_S921	Zinc finger CCCH domain-containing protein 13	REHS(1)PDSDTYHSGDDKNEK	-0.879844	0.56229	0.972258	-0.57903	0.737301	0.992529	-1.15177	0.455203	0.999841	-2.60681	0.180738	0.858484	2.22341	0.186028	0.999136	2.0304	0.149084	0.999312
989	E9Q784_S941;A0A2I3BPQ5_S941;Q9CT50_S131	E9Q784_S941	Zc3h13_S941	Zinc finger CCCH domain-containing protein 13	LLS(0.923)QVVRPQES(0.722)RS(0.19)LS(0.152)PS(0.011)HLT(0.001)EDR	NegInf	NA	0	0.19701	NA	NA	NegInf	NA	0	NegInf	NA	0	Inf	NA	0	NA	NA	NA
990	E9Q784_S949;A0A2I3BPQ5_S949;Q9CT50_S139	E9Q784_S949	Zc3h13_S949	Zinc finger CCCH domain-containing protein 13	LLS(0.688)QVVRPQES(0.74)RS(0.267)LS(0.253)PS(0.049)HLT(0.002)EDR	-0.0609551	0.883453	0.99762	0.361625	0.425043	0.958529	0.620228	0.31067	0.989122	0.537469	0.349886	0.920267	Inf	NA	0	NA	NA	NA
991	E9Q784_S951;A0A2I3BPQ5_S951;Q9CT50_S141	E9Q784_S951	Zc3h13_S951	Zinc finger CCCH domain-containing protein 13	S(0.882)LS(0.117)PSHLTEDR	Inf	NA	0	Inf	NA	0	Inf	NA	0	Inf	NA	0	NA	NA	NA	NA	NA	NA
992	E9Q784_S953;A0A2I3BPQ5_S953;Q9CT50_S143	E9Q784_S953	Zc3h13_S953	Zinc finger CCCH domain-containing protein 13	SLS(1)PSHLTEDR	-0.012771	0.969281	0.999718	-0.106899	0.747451	0.992529	-0.1907	0.566604	0.999841	0.21271	0.523045	0.944709	-0.34575	0.30259	0.999136	-0.0600047	0.85646	0.999312
993	E9Q7D5_S1109;S4R1F1_S378	E9Q7D5_S1109	Arhgef5_S1109	Rho guanine nucleotide exchange factor 5	LDSLAEPHGLS(0.76)S(0.24)PR	-0.346298	0.153331	0.795826	-0.214589	0.405638	0.956133	-0.0709523	0.764954	0.999841	-0.330315	0.172359	0.853963	-0.0198169	0.933389	0.999136	0.247053	0.303072	0.999312
994	E9Q7D5_S1110;S4R1F1_S379	E9Q7D5_S1110	Arhgef5_S1110	Rho guanine nucleotide exchange factor 5	LDSLAEPHGLS(0.226)S(0.774)PR	-0.203764	0.528151	0.972258	-0.0996182	0.756553	0.992529	0.0243729	0.944713	0.999841	-0.172235	0.625479	0.961148	-0.0198169	0.936446	0.999136	0.0864881	0.747714	0.999312
995	E9Q7D5_S169	E9Q7D5_S169	Arhgef5_S169	Rho guanine nucleotide exchange factor 5	EKEEEET(0.021)S(0.979)PDTSIPR	-0.336948	0.434303	0.951239	NegInf	NA	0	-0.420693	0.349483	0.989122	NegInf	NA	0	NegInf	NA	0	-0.691728	0.18464	0.999312
996	E9Q7D5_S720	E9Q7D5_S720	Arhgef5_S720	Rho guanine nucleotide exchange factor 5	HS(0.999)YS(0.001)HIVER	-0.402217	0.462589	0.957943	-0.0632982	0.907313	0.995322	-0.11411	0.833822	0.999841	-0.175471	0.727758	0.979775	0.170726	0.782003	0.999136	0.31734	0.530495	0.999312
997	E9Q7D5_S722	E9Q7D5_S722	Arhgef5_S722	Rho guanine nucleotide exchange factor 5	HS(0.071)Y(0.001)S(0.928)HIVER	NegInf	NA	0	NegInf	NA	0	NegInf	NA	0	NegInf	NA	0	Inf	NA	0	Inf	NA	0
998	E9Q7D5_S742;S4R1F1_S11	E9Q7D5_S742	Arhgef5_S742	Rho guanine nucleotide exchange factor 5	RHS(1)HPPPLTLSSGLHR	0.725231	0.160932	0.804303	0.728529	0.133613	0.784282	0.270387	0.568201	0.999841	0.749447	0.123415	0.789962	0.413938	0.348738	0.999136	0.481334	0.373129	0.999312
999	E9Q7D5_S782;S4R1F1_S51	E9Q7D5_S782	Arhgef5_S782	Rho guanine nucleotide exchange factor 5	QHRPLPS(0.001)T(0.001)PES(0.998)PNHTQTSIPSR	1.37413	0.0486492	0.56605	1.60481	0.023509	0.438878	0.626765	0.349648	0.989122	1.56536	0.0267009	0.593722	1.01257	0.210242	0.999136	0.0876738	0.90713	0.999312
1000	E9Q7D5_S851;S4R1F1_S120	E9Q7D5_S851	Arhgef5_S851	Rho guanine nucleotide exchange factor 5	S(1)IQGGVIHSGGQAK	0.450731	0.177633	0.809403	0.509466	0.12963	0.777872	0.142839	0.663536	0.999841	0.166943	0.611409	0.959864	0.119113	0.716599	0.999136	-0.28203	0.428712	0.999312
1001	E9Q7D5_S953;S4R1F1_S222	E9Q7D5_S953	Arhgef5_S953	Rho guanine nucleotide exchange factor 5	DESGLTEES(0.006)EPPVRGS(0.994)FRR	NegInf	NA	0	-0.54031	0.0595724	0.635204	-1.27289	0.0292639	0.690283	NegInf	NA	0	0.330676	0.11157	0.999136	NegInf	NA	0
1002	E9Q7F2_S679	E9Q7F2_S679	Rnf169_S679	E3 ubiquitin-protein ligase RNF169	RKGS(1)VDQYLLR	Inf	NA	0	Inf	NA	0	NA	NA	NA	Inf	NA	0	NA	NA	NA	Inf	NA	0
1003	E9Q7G0_S167;Q3TH77_S167;A0A1B0GT61_S167;A0A1B0GSW3_S167	E9Q7G0_S167	Numa1_S167	Nuclear mitotic apparatus protein 1	VPYTHASTLSEELS(1)PPSHQTK	-0.00291527	0.994835	0.999718	-0.232317	0.607259	0.983713	-0.0251756	0.955425	0.999841	-0.250428	0.579756	0.950931	0.143549	0.845331	0.999136	-0.506726	0.49357	0.999312
1004	E9Q7G0_S1739;Q91W16_S144;Q3UNM2_S386;F6ZQA3_S386	E9Q7G0_S1739	Numa1_S1739	Nuclear mitotic apparatus protein 1	TQPDGT(0.001)S(0.001)VPGEPAS(0.981)PIS(0.017)QR	0.144526	0.657242	0.982233	0.186909	0.566635	0.982613	-0.140501	0.666164	0.999841	-0.182781	0.575175	0.950931	0.165523	0.583501	0.999136	0.295471	0.331181	0.999312
1005	E9Q7G0_S1844;Q91W16_S249;Q3UNM2_S491;F6ZQA3_S491	E9Q7G0_S1844	Numa1_S1844	Nuclear mitotic apparatus protein 1	LGS(1)PDDGNSALLSLPGYRPTTR	Inf	NA	0	Inf	NA	0	Inf	NA	0	Inf	NA	0	0.213545	0.5381	0.999136	0.625223	0.0765404	0.999312
1006	E9Q7G0_S1951;Q91W16_S356;Q3UNM2_S598;F6ZQA3_S598	E9Q7G0_S1951	Numa1_S1951	Nuclear mitotic apparatus protein 1	RAS(1)MQPAQIAEGVGITTR	1.06052	0.355428	0.932542	1.64162	0.134867	0.784282	0.553068	0.622829	0.999841	2.57586	0.0443949	0.661411	-0.935335	0.475235	0.999136	0.129724	0.901885	0.999312
1007	E9Q7G0_S1973;Q91W16_S378;Q3UNM2_S620;F6ZQA3_S620	E9Q7G0_S1973	Numa1_S1973	Nuclear mitotic apparatus protein 1	RVS(0.628)S(0.364)ET(0.008)HQGPGTPESKK	1.7249	0.0429452	0.542755	1.36422	0.0724199	0.676093	0.50421	0.592306	0.999841	2.50625	0.0041844	0.325655	-0.312225	0.655662	0.999136	0.391434	0.577253	0.999312
1008	E9Q7G0_S1974;Q91W16_S379;Q3UNM2_S621;F6ZQA3_S621	E9Q7G0_S1974	Numa1_S1974	Nuclear mitotic apparatus protein 1	VS(0.001)S(0.996)ET(0.003)HQGPGTPESKK	3.57628	0.000206	0.0530924	2.57486	0.00204112	0.124173	3.67586	0.000157115	0.0667092	1.90894	0.0149631	0.512296	1.8812	0.0390767	0.999136	2.52388	0.0141643	0.990778
1009	E9Q7G0_S1985;Q91W16_S390;Q3UNM2_S632;F6ZQA3_S632	E9Q7G0_S1985	Numa1_S1985	Nuclear mitotic apparatus protein 1	RVS(0.146)S(0.74)ET(0.114)HQGPGT(0.116)PES(0.884)K	Inf	NA	0	Inf	NA	0	Inf	NA	0	NA	NA	NA	NA	NA	NA	NA	NA	NA
1010	E9Q7G0_S2029;Q91W16_S434;Q3UNM2_S676;F6ZQA3_S676	E9Q7G0_S2029	Numa1_S2029	Nuclear mitotic apparatus protein 1	RQS(1)MAFSILNTPK	Inf	NA	0	Inf	NA	0	NA	NA	NA	Inf	NA	0	NA	NA	NA	NA	NA	NA
1011	E9Q7G0_S398;Q3TH77_S398;A0A1B0GT61_S398;A0A1B0GSW3_S398	E9Q7G0_S398	Numa1_S398	Nuclear mitotic apparatus protein 1	LQES(1)PAPEKGEVLGDALQLDTLKQEAAK	0.320983	0.34749	0.927026	0.195142	0.565617	0.982613	0.232386	0.494496	0.999841	0.207007	0.542402	0.949181	-0.04834	0.886459	0.999136	0.342943	0.316135	0.999312
1012	E9Q7G0_T1982;Q91W16_T387;Q3UNM2_T629;F6ZQA3_T629	E9Q7G0_T1982	Numa1_T1982	Nuclear mitotic apparatus protein 1	RVSSETHQGPGT(1)PESK	-0.305879	0.725138	0.987086	-0.202344	0.827601	0.994001	-0.291376	0.753977	0.999841	-0.529375	0.570199	0.950889	-0.137073	0.864701	0.999136	0.254884	0.751583	0.999312
1013	E9Q8D0_S283;Q3URP7_S100	E9Q8D0_S283	Dnajc21_S283	DnaJ homolog subfamily C member 21	YEKEFGDGS(1)DENEVEDQEPR	0.235083	0.52409	0.972258	0.157883	0.668028	0.987145	0.432372	0.246047	0.956688	0.0647098	0.86025	0.986266	0.456207	0.221701	0.999136	0.42769	0.251056	0.999312
1014	E9Q8V6_S1016;Q5DTP4_S235	E9Q8V6_S1016	Dennd4a_S1016	DENN/MADD domain-containing 4A	HKS(0.994)DDGS(0.006)HLQQQMPWGSR	0.0740912	0.820022	0.994431	0.398234	0.203243	0.853287	-0.00812267	0.980083	0.999841	-0.0826158	0.786307	0.981585	-0.0354531	0.93859	0.999136	-0.624802	0.212651	0.999312
1015	E9Q8V6_S1020;Q5DTP4_S239	E9Q8V6_S1020	Dennd4a_S1020	DENN/MADD domain-containing 4A	HKS(0.342)DDGS(0.658)HLQQQMPWGSR	0.086079	0.832603	0.994431	NegInf	NA	0	-0.142869	0.761865	0.999841	0.0806204	0.863767	0.986266	-0.156763	0.609776	0.999136	-0.0584757	0.860304	0.999312
1016	E9Q8V6_S1080;Q5DTP4_S299	E9Q8V6_S1080	Dennd4a_S1080	DENN/MADD domain-containing 4A	S(0.038)T(0.214)RPNS(0.748)LDIGKPPAR	NegInf	NA	0	0.296831	0.597401	0.983713	0.718129	0.32104	0.989122	NegInf	NA	0	Inf	NA	0	Inf	NA	0
1017	E9Q8V6_S1151;Q5DTP4_S370;Q8CBI8_S8	E9Q8V6_S1151	Dennd4a_S1151	DENN/MADD domain-containing 4A	RNS(0.956)S(0.747)FS(0.282)VKPS(0.015)EK	-0.312552	0.658429	0.982233	-0.197035	0.763131	0.992789	-0.34224	0.601383	0.999841	-0.185096	0.777066	0.981432	-0.397875	0.544052	0.999136	-0.568115	0.388318	0.999312
1018	E9Q8V6_S1152;Q5DTP4_S371;Q8CBI8_S9	E9Q8V6_S1152	Dennd4a_S1152	DENN/MADD domain-containing 4A	RNS(0.903)S(0.779)FS(0.227)VKPS(0.091)EK	-0.376856	NA	NA	-0.284173	NA	NA	-0.425779	NA	NA	NegInf	NA	0	-0.243383	NA	NA	-0.357043	NA	NA
1019	E9Q8V6_S1154;Q5DTP4_S373;Q8CBI8_S11	E9Q8V6_S1154	Dennd4a_S1154	DENN/MADD domain-containing 4A	RNS(0.783)S(0.45)FS(0.759)VKPS(0.008)EK	-0.369911	0.103364	0.716108	-0.130213	0.474451	0.974121	NegInf	NA	0	NegInf	NA	0	-0.625635	0.0295485	0.999136	-0.0574575	0.689198	0.999312
1020	E9Q8V6_S1511;Q8CBI8_S368	E9Q8V6_S1511	Dennd4a_S1511	DENN/MADD domain-containing 4A	S(0.09)S(0.09)S(0.595)S(0.17)T(0.049)ET(0.006)MHFAS(0.001)R	Inf	NA	0	NA	NA	NA	Inf	NA	0	Inf	NA	0	NegInf	NA	0	NegInf	NA	0
1021	E9Q8V6_S1512;Q8CBI8_S369	E9Q8V6_S1512	Dennd4a_S1512	DENN/MADD domain-containing 4A	S(0.014)S(0.014)S(0.061)S(0.769)T(0.141)ET(0.002)MHFASR	Inf	NA	0	Inf	NA	0	Inf	NA	0	Inf	NA	0	0.343737	0.518737	0.999136	0.240092	0.578688	0.999312
1022	E9Q8V6_S1584;Q8CBI8_S441	E9Q8V6_S1584	Dennd4a_S1584	DENN/MADD domain-containing 4A	S(0.855)IS(0.115)T(0.03)CGPLDKDDPGGQK	0.255887	0.617706	0.978892	-0.0356532	0.943612	0.996926	0.64947	0.300733	0.989122	0.437731	0.468349	0.935581	Inf	NA	0	Inf	NA	0
1023	E9Q8V6_S732	E9Q8V6_S732	Dennd4a_S732	DENN/MADD domain-containing 4A	NKLPSKPSS(0.001)PGS(0.907)PS(0.092)PMFR	-0.389547	0.280525	0.890087	-0.304384	0.395718	0.953844	-0.691689	0.0951195	0.8945	-0.163473	0.645598	0.966056	-0.630978	0.107402	0.999136	-0.487311	0.12621	0.999312
1024	E9Q8V6_T1052;Q5DTP4_T271	E9Q8V6_T1052	Dennd4a_T1052	DENN/MADD domain-containing 4A	TNQET(0.902)S(0.098)PGEMVEK	Inf	NA	0	NA	NA	NA	Inf	NA	0	NA	NA	NA	NA	NA	NA	NA	NA	NA
1025	E9Q8Z5_S878;E9Q906_S777;E9Q903_S830	E9Q8Z5_S878	Ctnnd1_S878	Catenin delta-1	SDNNY(0.001)S(0.823)T(0.152)LNERGDHNRT(0.025)LDR	NA	NA	NA	NA	NA	NA	Inf	NA	0	Inf	NA	0	NA	NA	NA	NA	NA	NA
1026	E9Q8Z5_T879;E9Q906_T778;E9Q903_T831	E9Q8Z5_T879	Ctnnd1_T879	Catenin delta-1	S(0.003)DNNY(0.018)S(0.11)T(0.869)LNER	0.108127	0.752209	0.989442	-0.332336	0.337502	0.94259	0.171923	0.59248	0.999841	0.409298	0.292049	0.907119	-0.0278398	0.930657	0.999136	0.151796	0.609606	0.999312
1027	E9Q945_S182;E0CZ26_S349	E9Q945_S182	Kctd18_S182	Potassium channel tetramerisation domain-containing 18	AAQCS(0.003)VAT(0.055)GAS(0.055)GHAPAS(0.842)PDAQS(0.02)S(0.018)ENQAT(0.007)HPPPAK	NegInf	NA	0	NegInf	NA	0	NegInf	NA	0	-0.247289	0.471921	0.935581	2.38516	0.0180314	0.999136	2.06888	0.017976	0.999312
1028	E9Q9D1_S157;E9Q9D2_S185;Q3UP03_S397;E9Q9C7_S397	E9Q9D1_S157	Ablim1_S157	Actin-binding LIM protein 1	HSYT(0.001)PT(0.007)T(0.032)S(0.139)RS(0.822)PQHFHRPDQGINIYR	NegInf	NA	0	1.02657	0.028172	0.47654	0.967544	0.0328534	0.705346	1.22782	0.0256849	0.589397	0.176123	0.54267	0.999136	0.324089	0.354987	0.999312
1029	E9Q9D1_T154;E9Q9D2_T182;Q3UP03_T394;E9Q9C7_T394	E9Q9D1_T154	Ablim1_T154	Actin-binding LIM protein 1	HSYTPT(0.032)T(0.724)S(0.122)RS(0.122)PQHFHRPDQGINIYR	NA	NA	NA	Inf	NA	0	NA	NA	NA	Inf	NA	0	NA	NA	NA	NA	NA	NA
1030	E9Q9D5_S147;F6Y6I9_S24	E9Q9D5_S147	Rabl2_S147	Rab-like protein 2A	NFS(1)FAKK	-0.471073	0.115867	0.745323	-0.366812	0.309339	0.921726	-0.134818	0.700366	0.999841	-0.233056	0.509916	0.938618	0.211061	0.452292	0.999136	-0.0703144	0.799053	0.999312
1031	E9Q9J4_S1005	E9Q9J4_S1005	Ppip5k2_S1005	Inositol hexakisphosphate and diphosphoinositol-pentakisphosphate kinase	S(1)GEQITSSPVSPK	NegInf	NA	0	NegInf	NA	0	NegInf	NA	0	NegInf	NA	0	NegInf	NA	0	NegInf	NA	0
1032	E9Q9R9_S1019;Q6NXJ3_S670;F6YZU5_S670;Q3UH41_S996	E9Q9R9_S1019	Dlg5_S1019	Disks large homolog 5	RS(0.741)DS(0.259)IKFQHR	Inf	NA	0	Inf	NA	0	NA	NA	NA	NA	NA	NA	NA	NA	NA	NA	NA	NA
1033	E9Q9R9_S1021;Q6NXJ3_S672;F6YZU5_S672;Q3UH41_S998	E9Q9R9_S1021	Dlg5_S1021	Disks large homolog 5	RS(0.042)DS(0.958)IKFQHR	NegInf	NA	0	NegInf	NA	0	-0.128271	NA	NA	NegInf	NA	0	Inf	NA	0	NA	NA	NA
1034	E9Q9R9_S1115;Q6NXJ3_S766;F6YZU5_S766;Q3UH41_S1092	E9Q9R9_S1115	Dlg5_S1115	Disks large homolog 5	S(1)APSFRPK	-0.45449	0.264123	0.878105	-0.608305	0.104291	0.754842	0.156831	0.755244	0.999841	-0.000732	0.998528	0.999226	-0.0368612	0.911649	0.999136	0.0312968	0.924938	0.999312
1035	E9Q9R9_S1254;Q6NXJ3_S905;F6YZU5_S905;Q3UH41_S1231	E9Q9R9_S1254	Dlg5_S1254	Disks large homolog 5	ASQGS(0.006)NS(0.993)LPS(0.001)SAR	0.231603	0.656018	0.982233	0.660975	0.221192	0.872771	0.854955	0.123298	0.932068	0.190036	0.714244	0.977483	0.961986	0.114687	0.999136	0.939328	0.122331	0.999312
1036	E9Q9R9_S1263;Q6NXJ3_S914;F6YZU5_S914;Q3UH41_S1240	E9Q9R9_S1263	Dlg5_S1263	Disks large homolog 5	LGS(0.995)S(0.005)SNLQFK	0.402991	0.245779	0.870205	0.105868	0.776841	0.994001	0.429383	0.231708	0.952194	0.438768	0.207899	0.872011	-0.147486	0.496377	0.999136	-0.0479375	0.82401	0.999312
1037	E9Q9R9_S1669;Q6NXJ3_S1320;F6YZU5_S1320;Q3UH41_S1646	E9Q9R9_S1669	Dlg5_S1669	Disks large homolog 5	RLS(0.992)MS(0.008)EVKDDNTAK	0.52723	0.0477866	0.565526	0.963786	0.000908	0.0762417	0.333774	0.198105	0.949651	0.350611	0.177245	0.855433	0.283142	0.367982	0.999136	0.114552	0.653254	0.999312
1038	E9Q9R9_S1797;Q6NXJ3_S1448;F6YZU5_S1448;Q3UH41_S1774	E9Q9R9_S1797	Dlg5_S1797	Disks large homolog 5	RRS(0.959)GHFDVT(0.03)T(0.01)VAS(0.001)IK	Inf	NA	0	Inf	NA	0	Inf	NA	0	Inf	NA	0	NA	NA	NA	Inf	NA	0
1039	E9QA15_S129;Q7TMN5_S129;E9QA16_S129;Q8VCQ8_S123	E9QA15_S129	Cald1_S129	Caldesmon 1	EFDPTIT(0.048)DGS(0.614)LS(0.169)GPS(0.169)RR	Inf	NA	0	Inf	NA	0	Inf	NA	0	Inf	NA	0	Inf	NA	0	Inf	NA	0
1040	E9QA15_S131;Q7TMN5_S131;E9QA16_S131;Q8VCQ8_S125	E9QA15_S131	Cald1_S131	Caldesmon 1	EFDPT(0.001)IT(0.005)DGS(0.207)LS(0.609)GPS(0.179)RR	Inf	NA	0	Inf	NA	0	Inf	NA	0	Inf	NA	0	0.329858	0.6976	0.999136	NegInf	NA	0
1041	E9QA15_S141;Q7TMN5_S141;E9QA16_S141;Q8VCQ8_S135	E9QA15_S141	Cald1_S141	Caldesmon 1	RMQNDS(1)AENETAEGEEKR	-0.471057	0.625918	0.978892	-0.989439	0.312399	0.923526	-0.476586	0.621902	0.999841	-0.595207	0.538898	0.949181	0.00889905	0.992622	0.999136	1.14818	0.295038	0.999312
1042	E9QA15_S155;Q7TMN5_S155;E9QA16_S155;Q8VCQ8_S149	E9QA15_S155	Cald1_S155	Caldesmon 1	MQNDSAENETAEGEEKRES(1)R	-0.565428	0.588635	0.976313	0.428745	0.703635	0.992529	-0.256584	0.80554	0.999841	-0.521452	0.617747	0.959864	-0.0936099	0.944494	0.999136	0.399808	0.739899	0.999312
1043	E9QA15_S157;Q7TMN5_S157;E9QA16_S157;Q8VCQ8_S151	E9QA15_S157	Cald1_S157	Caldesmon 1	S(1)GRYEVEETEVVIK	0.106505	0.723646	0.987086	-0.275787	0.363968	0.950665	0.275965	0.363666	0.989122	-0.172234	0.568396	0.950477	-0.537935	0.0846248	0.999136	-0.20184	0.504461	0.999312
1044	E9QA15_S200	E9QA15_S200	Cald1_S200	Caldesmon 1	LKGGS(1)LGENQVEK	-0.310743	0.684328	0.983039	NegInf	NA	0	-0.824172	0.387522	0.995394	-0.122948	0.84576	0.986266	NA	NA	NA	NA	NA	NA
1045	E9QA15_S490	E9QA15_S490	Cald1_S490	Caldesmon 1	S(0.871)GGRAS(0.129)GDKEAEGAPQVEAGK	NegInf	NA	0	-0.679953	0.300613	0.921267	-0.295329	0.489119	0.999841	-0.369496	0.469606	0.935581	-0.434904	0.397385	0.999136	0.22322	0.726763	0.999312
1046	E9QA15_S495;E9QA16_S263;Q8VCQ8_S257;E9Q0M9_S261	E9QA15_S495	Cald1_S495	Caldesmon 1	S(0.021)GGRAS(0.979)GDKEAEGAPQVEAGK	-0.00952117	0.973821	0.999718	0.0339823	0.90678	0.995322	0.0756863	0.794425	0.999841	0.0040424	0.988883	0.997421	-0.280124	0.310554	0.999136	0.489894	0.243503	0.999312
1047	E9QA15_S632;E9QA16_S400;Q8VCQ8_S394;E9Q0M9_S398	E9QA15_S632	Cald1_S632	Caldesmon 1	AEFLNKS(1)VQK	0.626257	0.20652	0.843859	0.311956	0.523948	0.981913	0.0202901	0.966796	0.999841	0.286384	0.558262	0.949218	0.60107	0.224758	0.999136	0.525059	0.28718	0.999312
1048	E9QA15_S703;E9QA16_S471;Q8VCQ8_S465;E9Q0M9_S469	E9QA15_S703	Cald1_S703	Caldesmon 1	GSVFSAPS(0.005)AS(0.707)GT(0.284)PNKET(0.003)AGLK	Inf	NA	0	NA	NA	NA	NA	NA	NA	NA	NA	NA	0.0800134	NA	NA	NegInf	NA	0
1049	E9QA15_S728;E9QA16_S496;Q8VCQ8_S490;E9Q0M9_S494	E9QA15_S728	Cald1_S728	Caldesmon 1	INEWLTKS(1)PDGNK	-0.21878	0.664782	0.982233	-0.593684	0.245476	0.891381	-0.431621	0.395308	0.995993	-0.824593	0.111233	0.768751	-0.438837	0.387576	0.999136	-0.560202	0.27238	0.999312
1050	E9QA15_S764;E9QA16_S532;Q8VCQ8_S526;E9Q0M9_S530	E9QA15_S764	Cald1_S764	Caldesmon 1	QSVDKVT(0.008)S(0.991)PT(0.001)KV	0.036824	0.959772	0.999718	-0.495093	0.539164	0.981913	0.31187	0.697485	0.999841	-0.325545	0.685004	0.977367	1.358	0.0166396	0.999136	0.910719	0.144723	0.999312
1051	E9QA15_T522;E9QA16_T290;Q8VCQ8_T284;E9Q0M9_T288	E9QA15_T522	Cald1_T522	Caldesmon 1	RRGET(1)ENEEFEK	1.03269	0.104813	0.717313	0.81445	0.190813	0.842022	0.492395	0.417277	0.999841	0.474293	0.4341	0.931412	-0.747734	0.411712	0.999136	0.156948	0.861117	0.999312
1052	E9QA15_T705;E9QA16_T473;Q8VCQ8_T467;E9Q0M9_T471	E9QA15_T705	Cald1_T705	Caldesmon 1	GSVFSAPSAS(0.002)GT(0.994)PNKET(0.004)AGLK	0.604754	0.376665	0.944166	0.270042	0.667556	0.987145	-0.0836399	0.893956	0.999841	0.0711368	0.909729	0.988648	0.0939749	0.896798	0.999136	0.0703983	0.917263	0.999312
1053	E9QA15_T763;E9QA16_T531;Q8VCQ8_T525;E9Q0M9_T529	E9QA15_T763	Cald1_T763	Caldesmon 1	QSVDKVT(0.995)S(0.005)PTKV	1.0612	0.165262	0.805347	-0.240142	0.743865	0.992529	0.0812577	0.901431	0.999841	-0.261896	0.721702	0.977863	0.74337	0.321037	0.999136	0.235755	0.719995	0.999312
1054	E9QA16_S200;Q8VCQ8_S194;E9Q0M9_S200;S4R1T7_S194	E9QA16_S200	Cald1_S200	Caldesmon 1	LKGGS(1)LGENQIKDEK	-0.248679	0.407886	0.951239	-0.513874	0.120415	0.766285	-0.495506	0.106529	0.907822	-0.31047	0.303493	0.909172	-0.576759	0.0628091	0.999136	-0.41527	0.172562	0.999312
1055	E9QA16_S254;Q8VCQ8_S248;Q3UGC3_S105;F6QLP8_S134	E9QA16_S254	Cald1_S254	Caldesmon 1	LKQTENAFS(1)PSR	0.148841	0.649463	0.980082	-0.110752	0.734967	0.992529	0.170017	0.603881	0.999841	-0.0681767	0.834801	0.986266	0.0392374	0.904435	0.999136	-0.312743	0.34313	0.999312
1056	E9QA63_S2968;B1ARU4_S2968;E9PVY8_S2968;B1ARU1_S1403	E9QA63_S2968	Macf1_S2968	Microtubule-actin cross-linking factor 1	EAAVLS(0.989)EEELDQEVT(0.011)IGDEPDSFVK	NegInf	NA	0	NegInf	NA	0	0.0246439	NA	NA	-0.00570567	NA	NA	Inf	NA	0	Inf	NA	0
1057	E9QAH1_S2614;E9PVZ8_S2655;B2RWW2_S2655;Q571K1_S1333	E9QAH1_S2614	Golgb1_S2614	Golgi autoantigen, golgin subfamily b, macrogolgin 1	KVS(1)EIEDQLKK	-0.0854112	0.781455	0.99104	0.50231	0.113802	0.766285	-0.317196	0.345193	0.989122	0.434045	0.168453	0.853963	0.136493	0.701273	0.999136	0.481192	0.185281	0.999312
1058	E9QAT4_S1028	E9QAT4_S1028	Sec16a_S1028	Protein transport protein Sec16A	MYS(0.999)PSPSDGPASQQPLPNHPR	-0.200176	0.418373	0.951239	-0.202611	0.412813	0.958529	-0.094591	0.700632	0.999841	-0.190649	0.440572	0.931412	0.0167932	0.945499	0.999136	-0.242969	0.327545	0.999312
1059	E9QAT4_S1238	E9QAT4_S1238	Sec16a_S1238	Protein transport protein Sec16A	YSEPERPS(0.726)S(0.274)R	-0.89617	0.032314	0.484978	-0.444206	0.303689	0.921726	-0.799547	0.0534434	0.744009	-0.844475	0.0424149	0.661411	0.762708	0.0849235	0.999136	1.09043	0.0423776	0.999312
1060	E9QAT4_S1239	E9QAT4_S1239	Sec16a_S1239	Protein transport protein Sec16A	YSEPERPS(0.332)S(0.668)R	NA	NA	NA	Inf	NA	0	NA	NA	NA	NA	NA	NA	NA	NA	NA	Inf	NA	0
1061	E9QAT4_S1242	E9QAT4_S1242	Sec16a_S1242	Protein transport protein Sec16A	AS(0.993)HYS(0.007)DQLAPR	0.430042	0.181579	0.816045	0.773891	0.0240361	0.4431	0.392341	0.254811	0.960433	NegInf	NA	0	0.142801	0.77214	0.999136	-0.179313	0.716385	0.999312
1062	E9QAT4_S1245	E9QAT4_S1245	Sec16a_S1245	Protein transport protein Sec16A	AS(0.005)HYS(0.995)DQLAPR	-0.314038	0.41142	0.951239	0.339631	0.339434	0.945745	0.53991	0.220072	0.952194	-0.271974	0.528303	0.945046	0.939826	0.0523613	0.999136	0.314627	0.489542	0.999312
1063	E9QAT4_S1323	E9QAT4_S1323	Sec16a_S1323	Protein transport protein Sec16A	DHYAYS(1)DRPEK	-0.189728	0.503383	0.966075	-0.515415	0.0831369	0.712546	-0.614021	0.0431998	0.725229	-0.550783	0.0901599	0.745481	-0.0607209	0.809423	0.999136	0.00654416	0.979242	0.999312
1064	E9QAT4_S1342	E9QAT4_S1342	Sec16a_S1342	Protein transport protein Sec16A	FTGS(1)FDDDAEIHRDPYGEEADRR	-0.160786	0.787305	0.991327	-0.307246	0.674605	0.987809	0.130252	0.826872	0.999841	-0.140774	0.813173	0.984997	0.147159	0.77558	0.999136	-0.234606	0.608019	0.999312
1065	E9QAT4_S1384	E9QAT4_S1384	Sec16a_S1384	Protein transport protein Sec16A	RS(0.007)S(0.968)LS(0.01)S(0.015)HSHQSQIYR	0.94169	0.0869098	0.66939	1.32684	0.020872	0.412672	0.721699	0.20546	0.952194	1.05272	0.0515815	0.671838	0.0233948	0.949535	0.999136	-0.158431	0.647956	0.999312
1066	E9QAT4_S1386	E9QAT4_S1386	Sec16a_S1386	Protein transport protein Sec16A	RS(0.047)S(0.141)LS(0.684)S(0.102)HS(0.025)HQSQIYR	0.9138	0.4968	0.964022	1.20743	0.409358	0.958114	0.350013	0.764984	0.999841	NegInf	NA	0	Inf	NA	0	NA	NA	NA
1067	E9QAT4_S2053;Q8R336_S238;F7BPW6_S603;Q8K000_S476	E9QAT4_S2053	Sec16a_S2053	Protein transport protein Sec16A	SPDPEMVPRGS(1)PVR	-0.0360227	0.920383	0.998472	-0.0226224	0.946495	0.996926	0.0452116	0.893327	0.999841	-0.0272456	0.935585	0.994103	-0.356935	0.355639	0.999136	-0.226978	0.554387	0.999312
1068	E9QAT4_S2058;Q8R336_S243;F7BPW6_S608;Q8K000_S481	E9QAT4_S2058	Sec16a_S2058	Protein transport protein Sec16A	SPDPEMVPRGS(0.09)PVRHS(0.906)PPELS(0.004)QEEFGESFADPGSSR	0.139295	NA	NA	-0.640381	NA	NA	0.328098	NA	NA	-0.122205	NA	NA	-0.491103	NA	NA	0.11253	NA	NA
1069	E9QAT4_S2063;Q8R336_S248;F7BPW6_S613;Q8K000_S486	E9QAT4_S2063	Sec16a_S2063	Protein transport protein Sec16A	S(0.017)PDPEMVPRGS(0.098)PVRHS(0.098)PPELS(0.787)QEEFGESFADPGSSR	NegInf	NA	0	NegInf	NA	0	NegInf	NA	0	NegInf	NA	0	NA	NA	NA	NA	NA	NA
1070	E9QAT4_S2101;Q8R336_S286;F7BPW6_S651;Q8K000_S524	E9QAT4_S2101	Sec16a_S2101	Protein transport protein Sec16A	APS(1)LTSDSEGKKPAQAVK	0.228638	0.382417	0.944557	0.166432	0.554284	0.982415	0.130302	0.616636	0.999841	-0.153853	0.554878	0.949218	-0.273253	0.298253	0.999136	-0.151855	0.559989	0.999312
1071	E9QB02_S835;F6W0G8_S109	E9QB02_S835	Mars_S835	Methionine--tRNA ligase, cytoplasmic	GS(1)PKPAAVEAVTAAGSQHIQTLTDEVTK	-0.0655455	0.906203	0.998177	-0.121819	0.826719	0.994001	-0.210438	0.705592	0.999841	-0.436146	0.435906	0.931412	-0.0853705	0.878041	0.999136	-0.109309	0.844258	0.999312
1072	E9QK89_S385	E9QK89_S385	Mdc1_S385	Mediator of DNA damage checkpoint protein 1	NHT(0.001)PMVINS(0.999)DT(0.999)DEEEEEEEEEVSAALTLAHLK	Inf	NA	0	Inf	NA	0	Inf	NA	0	Inf	NA	0	Inf	NA	0	Inf	NA	0
1073	E9QK89_T387	E9QK89_T387	Mdc1_T387	Mediator of DNA damage checkpoint protein 1	NHT(0.001)PMVINS(0.999)DT(0.999)DEEEEEEEEEVSAALTLAHLK	Inf	NA	0	Inf	NA	0	Inf	NA	0	Inf	NA	0	Inf	NA	0	Inf	NA	0
1074	E9QMR2_S20;B2RY79_S20	E9QMR2_S20	Dock9_S20	Dedicator of cytokinesis protein 9	ALS(0.998)KPGT(0.002)AAELR	0.0708887	0.866551	0.997414	0.871866	0.0728631	0.676093	0.290387	0.526997	0.999841	0.46899	0.312925	0.910709	-0.712691	0.337958	0.999136	-0.0466342	0.955899	0.999312
1075	E9QNR6_S36	E9QNR6_S36	Bles03_S36	UPF0696 protein C11orf68 homolog	ARS(1)WVGAER	0.826067	0.0982872	0.706005	1.89982	0.000882	0.0762417	0.27776	0.543498	0.999841	0.64119	0.170511	0.853963	0.22646	0.61972	0.999136	0.267042	0.508223	0.999312
1076	F2Z3U3_S192;F2Z3X7_S192;F2Z4B7_S192;G5E867_S192	F2Z3U3_S192	Raph1_S192	Ras association (RalGDS/AF-6) and pleckstrin homology domains 1	TAS(1)AGTVSDAEAR	-0.240558	0.549825	0.972258	-0.162208	0.665718	0.987145	-0.0324054	0.931063	0.999841	-0.305421	0.418734	0.92887	0.137367	0.731942	0.999136	0.202697	0.58978	0.999312
1077	F2Z3U3_S899	F2Z3U3_S899	Raph1_S899	Ras association (RalGDS/AF-6) and pleckstrin homology domains 1	SLPASGT(0.001)PQS(0.999)PPAVK	0.0963358	0.62748	0.978892	0.0318709	0.872074	0.994001	0.23449	0.328006	0.989122	0.228394	0.287996	0.907119	0.467377	0.0488845	0.999136	0.256357	0.172963	0.999312
1078	F2Z3U3_S980	F2Z3U3_S980	Raph1_S980	Ras association (RalGDS/AF-6) and pleckstrin homology domains 1	MS(0.024)S(0.976)PGGKKPPPTPQR	0.850752	0.178153	0.809403	0.617773	0.362928	0.950665	1.15951	0.0902702	0.88217	0.316862	0.62658	0.961284	-0.496407	0.395061	0.999136	-1.09046	0.104712	0.999312
1079	F2Z3U3_S994	F2Z3U3_S994	Raph1_S994	Ras association (RalGDS/AF-6) and pleckstrin homology domains 1	NS(0.562)S(0.435)IKS(0.002)GSCAEHPEPK	NA	NA	NA	Inf	NA	0	NA	NA	NA	NA	NA	NA	NegInf	NA	0	0.374698	NA	NA
1080	F2Z3U3_S995	F2Z3U3_S995	Raph1_S995	Ras association (RalGDS/AF-6) and pleckstrin homology domains 1	NS(0.038)S(0.96)IKS(0.001)GS(0.001)CAEHPEPK	0.190202	0.47622	0.962871	-0.208745	0.469266	0.971711	-0.298751	0.363236	0.989122	-0.26543	0.323574	0.912237	0.438925	0.210209	0.999136	-0.162679	0.635506	0.999312
1081	F2Z3U3_T190;F2Z3X7_T190;F2Z4B7_T190;G5E867_T190	F2Z3U3_T190	Raph1_T190	Ras association (RalGDS/AF-6) and pleckstrin homology domains 1	RT(0.573)AS(0.422)AGT(0.005)VSDAEAR	-0.147357	0.730471	0.987086	-0.735313	0.0374202	0.537301	-0.527447	0.1496	0.932068	-0.481856	0.184656	0.858603	-0.0598504	0.822185	0.999136	0.276408	0.392842	0.999312
1082	F2Z4A3_S4274;A0A087WRT4_S4274;A0A1L1SQU7_S4297;Q9QXA3_S4259	F2Z4A3_S4274	Fat1_S4274	FAT atypical cadherin 1	NNLDRNS(1)FEGSAIPEHPEFSTFNPESMHGHRK	0.189659	0.514293	0.97089	0.407663	0.169376	0.824803	0.229471	0.431283	0.999841	0.367517	0.247819	0.895529	-0.405921	0.379586	0.999136	-0.119753	0.799963	0.999312
1083	F2Z4A3_S4278;A0A087WRT4_S4278;A0A1L1SQU7_S4301;Q9QXA3_S4263	F2Z4A3_S4278	Fat1_S4278	FAT atypical cadherin 1	NNLDRNS(0.16)FEGS(0.835)AIPEHPEFS(0.002)T(0.003)FNPESMHGHR	NegInf	NA	0	NegInf	NA	0	NegInf	NA	0	NegInf	NA	0	Inf	NA	0	NA	NA	NA
1084	F2Z4A3_S4355;A0A087WRT4_S4355;A0A1L1SQU7_S4378;Q9QXA3_S4340	F2Z4A3_S4355	Fat1_S4355	FAT atypical cadherin 1	KPLEEKPS(0.996)QPYS(0.004)AR	-0.107248	0.791611	0.991327	0.135577	0.71522	0.992529	-0.229352	0.576213	0.999841	0.276688	0.502769	0.936372	Inf	NA	0	NA	NA	NA
1085	F2Z4A3_S4475;A0A087WRT4_S4487;A0A1L1SQU7_S4530;Q6X4A1_S270	F2Z4A3_S4475	Fat1_S4475	FAT atypical cadherin 1	DMPAAGS(0.996)LGS(0.003)S(0.001)S(0.001)R	-0.0209792	0.956566	0.999718	-0.498523	0.203331	0.853287	0.173086	0.653862	0.999841	-0.139729	0.717161	0.977483	0.861446	0.0331829	0.999136	0.105998	0.783341	0.999312
1086	F2Z4A3_S4478;A0A087WRT4_S4490;A0A1L1SQU7_S4533;Q6X4A1_S273	F2Z4A3_S4478	Fat1_S4478	FAT atypical cadherin 1	DMPAAGS(0.002)LGS(0.729)S(0.135)S(0.135)R	-0.419786	0.474205	0.962634	-1.37344	0.0529168	0.599615	-0.388934	0.506577	0.999841	0.137398	0.866944	0.986266	0.690496	0.39244	0.999136	0.766842	0.386161	0.999312
1087	F2Z4A3_T153;A0A087WRT4_T153;A0A1L1SQU7_T153;Q9QXA3_T153	F2Z4A3_T153	Fat1_T153	FAT atypical cadherin 1	VQVLDT(0.001)NDLRPLFS(0.143)PT(0.672)S(0.143)Y(0.028)S(0.012)VS(0.002)LPENTAIR	Inf	NA	0	NA	NA	NA	NA	NA	NA	Inf	NA	0	Inf	NA	0	NA	NA	NA
1088	F6RDI8_S346	F6RDI8_S346	Srsf11_S346	Serine and arginine-rich-splicing factor 11	S(0.835)RS(0.489)AS(0.353)S(0.323)LHVCDSR	-0.316225	0.551908	0.972258	-0.855219	0.065431	0.652211	-0.32016	0.42198	0.999841	-0.319798	0.398547	0.926408	0.266423	0.502193	0.999136	0.439697	0.225896	0.999312
1089	F6RDI8_S348	F6RDI8_S348	Srsf11_S348	Serine and arginine-rich-splicing factor 11	S(0.034)RS(0.96)AS(0.003)S(0.003)LHVCDSR	-0.322089	0.607072	0.978592	-0.965508	0.152912	0.809933	-0.364023	0.561463	0.999841	-0.243766	0.69671	0.977483	0.622545	0.265689	0.999136	0.706092	0.176001	0.999312
1090	F6RDI8_S350	F6RDI8_S350	Srsf11_S350	Serine and arginine-rich-splicing factor 11	SAS(0.999)S(0.001)LHVCDSR	-0.162351	0.822487	0.994431	-0.0906064	0.894955	0.994169	-0.39317	0.588139	0.999841	-0.154355	0.822107	0.986266	0.590339	0.335278	0.999136	0.165205	0.768316	0.999312
1091	F6RDI8_S351	F6RDI8_S351	Srsf11_S351	Serine and arginine-rich-splicing factor 11	S(0.008)AS(0.451)S(0.54)LHVCDSR	0.246494	0.81707	0.994431	1.82036	0.0625708	0.647544	NegInf	NA	0	NegInf	NA	0	0.492601	0.539472	0.999136	0.122471	0.853688	0.999312
1092	F6RND9_S173	F6RND9_S173	Mprip_S173	Myosin phosphatase Rho-interacting protein	Y(0.024)GCPGS(0.904)PS(0.043)QELS(0.026)HPLHS(0.001)PGLPAPSR	NegInf	NA	0	NegInf	NA	0	0.333726	0.673448	0.999841	NegInf	NA	0	-1.57791	0.152871	0.999136	-0.736779	0.355646	0.999312
1093	F6S5I0_S826;Q5SWZ5_S2247;Q8CHC7_S1733	F6S5I0_S826	Mprip_S826	Myosin phosphatase Rho-interacting protein	S(1)LKEGLTVQER	0.131102	0.720258	0.987086	0.34788	0.345882	0.947035	0.212679	0.562138	0.999841	0.206579	0.573329	0.950931	0.190263	0.603802	0.999136	0.265202	0.470659	0.999312
1094	F6SIZ7_S7	F6SIZ7_S7	Tmem269_S7	Transmembrane protein 269	ILGLFS(0.977)IFCS(0.011)FS(0.011)R	NegInf	NA	0	NegInf	NA	0	NegInf	NA	0	NegInf	NA	0	NegInf	NA	0	NegInf	NA	0
1095	F6SZ47_S347;Q9JJU6_S298	F6SZ47_S347	Braf_S347	Serine/threonine-protein kinase B-raf	S(0.008)S(0.008)S(0.985)APNVHINTIEPVNIDDLIR	-0.517962	0.217116	0.850899	-0.175927	0.65606	0.986546	-0.550805	0.113032	0.922922	-0.0465565	0.905408	0.988557	-0.405597	0.34794	0.999136	-0.340202	0.29558	0.999312
1096	F6SZ47_T383;Q9JJU6_T334	F6SZ47_T383	Braf_T383	Serine/threonine-protein kinase B-raf	DQGFRGDGGS(0.004)T(0.004)T(0.008)GLS(0.044)AT(0.937)PPAS(0.002)LPGSLTNVK	0.704553	0.282508	0.890087	0.228183	0.724051	0.992529	0.608268	0.431163	0.999841	NegInf	NA	0	1.20997	0.156882	0.999136	0.949371	0.190101	0.999312
1097	F6UDT8_S144;S4R2T8_S400;Q571K0_S404	F6UDT8_S144	Dlg1_S144	Disks large homolog 1	VAKPTTSSQSVDNHVSPSSCLGQTPT(0.004)S(0.003)PARYS(0.917)PIS(0.076)K	-0.219141	0.581034	0.975917	-0.61337	0.14149	0.79294	0.113594	0.724821	0.999841	-0.319931	0.331863	0.915207	0.0377603	0.877915	0.999136	-0.20112	0.450561	0.999312
1098	F6UIK0_S282;Q920R2_S604;Q6PCP3_S604	F6UIK0_S282	Dusp16_S282	Dual-specificity phosphatase 16	ADS(0.717)RRS(0.283)WHEESPFEK	0.0671471	0.865068	0.997414	0.664167	0.150017	0.809389	0.412618	0.303506	0.989122	0.364508	0.325557	0.913987	0.258433	0.51547	0.999136	0.235539	0.552959	0.999312
1099	F6UIK0_S285;Q920R2_S607;Q6PCP3_S607	F6UIK0_S285	Dusp16_S285	Dual-specificity phosphatase 16	ADS(0.459)RRS(0.54)WHEESPFEK	0.0671471	0.861699	0.997414	0.664167	0.14205	0.793334	0.412618	0.292755	0.989122	0.344003	0.377868	0.92622	0.514287	0.222806	0.999136	0.47718	0.25646	0.999312
1100	F6XSD0_S48;B1ASU9_S99	F6XSD0_S48	Tlk2_S48	Serine/threonine-protein kinase tousled-like 2	ISDYFEFAGGS(0.003)GPGT(0.121)S(0.875)PGR	NA	NA	NA	Inf	NA	0	Inf	NA	0	Inf	NA	0	Inf	NA	0	NA	NA	NA
1101	F6XSD0_S64;B1ASU9_S115	F6XSD0_S64	Tlk2_S64	Serine/threonine-protein kinase tousled-like 2	SSPQHS(0.589)LS(0.411)NPLPR	NA	NA	NA	Inf	NA	0	Inf	NA	0	Inf	NA	0	0.416405	0.606932	0.999136	-0.285576	0.789818	0.999312
1102	F6XSD0_S66;B1ASU9_S117	F6XSD0_S66	Tlk2_S66	Serine/threonine-protein kinase tousled-like 2	S(0.001)S(0.001)PQHS(0.068)LS(0.93)NPLPR	NegInf	NA	0	0.86223	0.0258485	0.456868	NegInf	NA	0	0.909308	0.0245116	0.582989	Inf	NA	0	Inf	NA	0
1103	F6XSD0_T47;B1ASU9_T98	F6XSD0_T47	Tlk2_T47	Serine/threonine-protein kinase tousled-like 2	ISDYFEFAGGS(0.048)GPGT(0.655)S(0.297)PGR	NA	NA	NA	NA	NA	NA	NA	NA	NA	Inf	NA	0	NegInf	NA	0	NegInf	NA	0
1104	F6YZ95_S88	F6YZ95_S88	Ppfibp1_S88	Liprin-beta-1	TAS(1)APNLDR	-0.0220103	0.947838	0.999718	-0.16031	0.590699	0.983713	-0.0725305	0.791966	0.999841	-0.213271	0.475856	0.935581	0.343667	0.339578	0.999136	0.417061	0.200365	0.999312
1105	F6YZ95_S97	F6YZ95_S97	Ppfibp1_S97	Liprin-beta-1	RS(0.935)AS(0.064)APTLAETEKETAEHLNLAGTSR	0.00404278	0.993266	0.999718	-0.0636243	0.880355	0.994001	-0.0242	0.959712	0.999841	-0.259709	0.590271	0.952703	0.183117	0.787287	0.999136	-0.133028	0.835182	0.999312
1106	F6YZ95_S99	F6YZ95_S99	Ppfibp1_S99	Liprin-beta-1	SAS(1)APTLAETEK	-0.0182492	0.89686	0.998177	-0.119422	0.399902	0.953844	0.00564946	0.967984	0.999841	-0.127145	0.37062	0.922768	-0.103079	0.46659	0.999136	0.00455007	0.976124	0.999312
1107	F6ZDS4_S2141;Q7M739_S2067;Q3UVR0_S716;Q91ZA5_S66	F6ZDS4_S2141	Tpr_S2141	Nucleoprotein TPR	QTPQAPQS(1)PR	-0.0378561	0.971143	0.999718	0.873121	0.442957	0.962455	0.0115808	0.99117	0.999841	-0.000389	0.999704	0.999704	0.902543	0.427955	0.999136	-0.0766068	0.941646	0.999312
1108	F6ZDS4_S2204;Q7M739_S2130;Q3UVR0_S779;Q91ZA5_S129	F6ZDS4_S2204	Tpr_S2204	Nucleoprotein TPR	GLQLT(0.135)PGIGGMQQHFFDDEDRT(0.572)VPS(0.572)T(0.572)PT(0.147)LVVPHR	0.683561	0.254038	0.872133	0.673245	0.257523	0.892588	0.725709	0.240686	0.952194	NegInf	NA	0	NA	NA	NA	NA	NA	NA
1109	F6ZDS4_S2223;Q7M739_S2149;Q3UVR0_S798;Q91ZA5_S148	F6ZDS4_S2223	Tpr_S2223	Nucleoprotein TPR	TDGFAEAIHS(1)PQVAGVPR	0.431493	0.354505	0.932542	1.19001	0.0155686	0.36793	-0.0636085	0.890469	0.999841	0.755729	0.111232	0.768751	0.896049	0.0616285	0.999136	1.29558	0.0091559	0.990778
1110	F6ZDS4_S596;Q7M739_S522;Q8BU18_S522;Q05CS8_S522	F6ZDS4_S596	Tpr_S596	Nucleoprotein TPR	GNHVIRDEEVS(0.548)S(0.451)ADISSSSEVISQHLVSYR	Inf	NA	0	NA	NA	NA	NA	NA	NA	NA	NA	NA	NegInf	NA	0	NegInf	NA	0
1111	F6ZDS4_S597;Q7M739_S523;Q8BU18_S523;Q05CS8_S523	F6ZDS4_S597	Tpr_S597	Nucleoprotein TPR	GNHVIRDEEVS(0.042)S(0.957)ADIS(0.001)SSSEVISQHLVSYR	-0.416194	0.311962	0.907837	-0.166568	0.643145	0.983713	-0.0189949	0.957604	0.999841	0.220853	0.583643	0.951746	-0.0420949	0.937404	0.999136	0.0216394	0.972106	0.999312
1112	F6ZDS4_T2184;Q7M739_T2110;Q3UVR0_T759;Q91ZA5_T109	F6ZDS4_T2184	Tpr_T2184	Nucleoprotein TPR	GLQLT(1)PGIGGMQQHFFDDEDRT(0.403)VPS(0.313)T(0.241)PT(0.044)LVVPHR	0.69832	0.285014	0.890087	1.14212	0.0931887	0.736258	0.50807	0.479867	0.999841	0.282787	0.636147	0.964322	Inf	NA	0	Inf	NA	0
1113	F6ZDS4_T2201;Q7M739_T2127;Q3UVR0_T776;Q91ZA5_T126	F6ZDS4_T2201	Tpr_T2201	Nucleoprotein TPR	GLQLT(0.135)PGIGGMQQHFFDDEDRT(0.572)VPS(0.572)T(0.572)PT(0.147)LVVPHR	0.683561	0.254038	0.872133	0.673245	0.257523	0.892588	0.725709	0.240686	0.952194	NegInf	NA	0	NA	NA	NA	NA	NA	NA
1114	F6ZDS4_T2205;Q7M739_T2131;Q3UVR0_T780;Q91ZA5_T130	F6ZDS4_T2205	Tpr_T2205	Nucleoprotein TPR	T(0.004)VPS(0.114)T(0.719)PT(0.169)LVVPHRT(0.269)DGFAEAIHS(0.725)PQVAGVPR	0.683561	0.254038	0.872133	0.673245	0.257523	0.892588	0.725709	0.240686	0.952194	NegInf	NA	0	NA	NA	NA	NA	NA	NA
1115	F6ZGN3_S71	F6ZGN3_S71	Myo18a_S71	Unconventional myosin-XVIIIa	APS(0.153)DDGS(0.275)LKS(0.401)S(0.11)RT(0.124)ALNS(0.937)LPK	Inf	NA	0	Inf	NA	0	Inf	NA	0	Inf	NA	0	0.67489	0.0549121	0.999136	0.0710499	0.79948	0.999312
1116	F7AMS7_S589;Q7TT13_S732;Q5SXG1_S732;Q5SXG3_S735	F7AMS7_S589	Mink1_S589	Misshapen-like kinase 1	GTPKPPGPPAQPPGPPNAS(0.549)S(0.451)NPDLRR	0.164984	0.68327	0.983039	-0.387132	0.260998	0.894872	-0.140399	0.67083	0.999841	-0.581322	0.0842035	0.738844	0.540543	0.131532	0.999136	0.348185	0.399061	0.999312
1117	F7AR27_S40;F6ZXW2_S37;E9PYD1_S129;F6S0H0_S126	F7AR27_S40	Fam98c_S40	Family with sequence similarity 98, member C	DS(0.042)S(0.958)PVPSFGEGTK	-0.178	0.554655	0.972258	-0.127582	0.629796	0.983713	-0.0394168	0.880801	0.999841	-0.354826	0.368955	0.922674	Inf	NA	0	Inf	NA	0
1118	F7AUI0_S48	F7AUI0_S48	Tspoap1_S48	Peripheral-type benzodiazepine receptor-associated protein 1	S(0.935)KKVELEGPT(0.065)QLCPGEK	-0.00175439	0.994355	0.999718	NegInf	NA	0	-0.252912	0.332759	0.989122	0.0175824	0.943488	0.994735	0.039636	0.896257	0.999136	0.701664	0.0595214	0.999312
1119	F7B1A4_T89;F6VAL0_T89	F7B1A4_T89	Mff_T89	Mitochondrial fission factor	VLT(0.006)LS(0.034)ERPLDFLDLERPLPT(0.925)PQS(0.028)EEQS(0.006)R	NA	NA	NA	Inf	NA	0	NA	NA	NA	NA	NA	NA	NA	NA	NA	NA	NA	NA
1120	F7DBB3_S1071;Q3URZ6_S265	F7DBB3_S1071	Ahnak2_S1071	AHNAK nucleoprotein 2	VEAHISLETPEEGTSVKPVES(0.984)PT(0.015)YADVVKR	1.44966	0.0135258	0.342606	1.23	0.0568936	0.625406	0.626043	0.266644	0.974123	0.446201	0.399385	0.926408	0.404873	0.466703	0.999136	0.939108	0.135442	0.999312
1121	F7DBB3_S1152;Q3URZ6_S346	F7DBB3_S1152	Ahnak2_S1152	AHNAK nucleoprotein 2	TGS(1)LPSQPR	1.21709	0.000117	0.0323766	1.22621	0.000107	0.0233321	1.03127	0.000690896	0.129516	0.649055	0.0219626	0.582989	-0.36958	0.17579	0.999136	-0.375183	0.169578	0.999312
1122	F7DBB3_S1257;Q3URZ6_S451	F7DBB3_S1257	Ahnak2_S1257	AHNAK nucleoprotein 2	MPPAS(0.023)LEQS(0.968)LEAS(0.008)PISK	0.328096	NA	NA	NegInf	NA	0	0.0323422	NA	NA	NegInf	NA	0	NA	NA	NA	NA	NA	NA
1123	F7DBB3_S1261;Q3URZ6_S455	F7DBB3_S1261	Ahnak2_S1261	AHNAK nucleoprotein 2	MPPASLEQS(0.012)LEAS(0.955)PIS(0.033)K	0.0109463	0.990155	0.999718	0.230965	0.742544	0.992529	0.35476	0.574561	0.999841	-0.443572	0.484557	0.93577	-0.325182	0.714809	0.999136	-0.113721	0.85625	0.999312
1124	F7DBB3_S1273;Q3URZ6_S467	F7DBB3_S1273	Ahnak2_S1273	AHNAK nucleoprotein 2	VHIQGS(0.998)RGES(0.002)QEVALPSR	-0.160639	0.828047	0.994431	1.36365	0.0986961	0.745704	0.139596	0.874473	0.999841	1.12079	0.142985	0.823652	-0.609102	0.493711	0.999136	0.162722	0.853916	0.999312
1125	F7DBB3_S1277;Q3URZ6_S471	F7DBB3_S1277	Ahnak2_S1277	AHNAK nucleoprotein 2	VHIQGS(0.046)RGES(0.954)QEVALPSR	0.460274	0.440516	0.951239	1.5035	0.0348366	0.530871	0.403033	0.498155	0.999841	0.776379	0.203298	0.869686	-0.169182	0.774357	0.999136	-0.00548638	0.993217	0.999312
1126	F7DBB3_S1290;Q3URZ6_S484	F7DBB3_S1290	Ahnak2_S1290	AHNAK nucleoprotein 2	MERWS(1)ADPLAPGAFCTQIVR	0.194229	0.562921	0.972258	0.727564	0.0394306	0.549721	-0.0752795	0.821952	0.999841	-0.0460156	0.890548	0.988557	-0.284136	0.512629	0.999136	0.0737863	0.848483	0.999312
1127	F7DBB3_S1458;Q3URZ6_S652	F7DBB3_S1458	Ahnak2_S1458	AHNAK nucleoprotein 2	DTT(0.003)QRS(0.997)PVHVQPTAR	2.12426	9.11e-05	0.0262968	1.92458	0.0010719	0.0827445	1.3769	0.0108262	0.543248	1.52132	0.00167189	0.21765	0.445163	0.358485	0.999136	-0.309889	0.555917	0.999312
1128	F7DBB3_S1492;Q3URZ6_S686	F7DBB3_S1492	Ahnak2_S1492	AHNAK nucleoprotein 2	LGFSS(0.002)S(0.988)PT(0.01)K	0.568474	0.0201656	0.402443	0.437944	0.127227	0.77741	0.533432	0.0279829	0.683532	-0.00265049	0.990691	0.997421	-0.215628	0.415236	0.999136	-0.676657	0.0170755	0.999312
1129	F7DBB3_S1535;Q3URZ6_S729	F7DBB3_S1535	Ahnak2_S1535	AHNAK nucleoprotein 2	ESFSPEEEEEAKS(0.993)EGT(0.006)S(0.001)ARPGSEAMVASSAR	-0.461066	0.20557	0.843859	-0.0578747	0.862076	0.994001	-0.2081	0.560713	0.999841	-0.507282	0.165651	0.848348	-0.0383446	0.91912	0.999136	0.0335129	0.913449	0.999312
1130	F7DBB3_S609	F7DBB3_S609	Ahnak2_S609	AHNAK nucleoprotein 2	VDVKY(0.001)PQVDMFDHHDS(0.794)VRT(0.205)PNQVGFFPFSDQVGNSR	Inf	NA	0	Inf	NA	0	NA	NA	NA	Inf	NA	0	Inf	NA	0	NA	NA	NA
1131	F7DBB3_S772	F7DBB3_S772	Ahnak2_S772	AHNAK nucleoprotein 2	DTSFKLPS(1)VK	0.0332249	0.94202	0.999718	-0.350672	0.447877	0.962455	0.540495	0.300243	0.989122	-0.263178	0.567032	0.950477	-0.288703	0.574261	0.999136	0.185505	0.717128	0.999312
1132	F7DBB3_S777	F7DBB3_S777	Ahnak2_S777	AHNAK nucleoprotein 2	LPS(0.999)FNWS(0.001)PK	-0.127559	0.832098	0.994431	NegInf	NA	0	0.12074	0.84088	0.999841	-0.168886	0.808184	0.984785	Inf	NA	0	Inf	NA	0
1133	F7DBB3_S781	F7DBB3_S781	Ahnak2_S781	AHNAK nucleoprotein 2	LPSFNWS(1)PKK	0.797658	0.0305411	0.469596	0.195869	0.577696	0.983713	0.425753	0.231765	0.952194	-0.206117	0.558092	0.949218	0.175875	0.616909	0.999136	0.275091	0.435703	0.999312
1134	F7DBB3_S841;Q3URZ6_S35	F7DBB3_S841	Ahnak2_S841	AHNAK nucleoprotein 2	KLS(1)FSMPR	0.566131	0.0129561	0.334309	0.843128	0.000529	0.0625607	0.471179	0.035037	0.705346	0.29544	0.17402	0.854181	-0.384648	0.0806297	0.999136	-0.262402	0.225401	0.999312
1135	F7DBB3_S907;Q3URZ6_S101	F7DBB3_S907	Ahnak2_S907	AHNAK nucleoprotein 2	DVTT(0.001)ELHVRS(0.878)PS(0.033)T(0.04)T(0.048)AELVR	-0.354928	0.305273	0.902974	0.183072	0.577596	0.983713	-0.794595	0.0361202	0.71247	0.0841728	0.802949	0.984439	NA	NA	NA	Inf	NA	0
1136	F7DBB3_S909;Q3URZ6_S103	F7DBB3_S909	Ahnak2_S909	AHNAK nucleoprotein 2	SPS(0.998)T(0.002)TAELVR	0.0203774	0.949256	0.999718	0.387456	0.236159	0.887503	0.0729517	0.819902	0.999841	-0.0388284	0.910621	0.988648	0.0885477	0.873188	0.999136	0.0977984	0.81312	0.999312
1137	F7DBB3_T1073;Q3URZ6_T267	F7DBB3_T1073	Ahnak2_T1073	AHNAK nucleoprotein 2	VEAHISLETPEEGTS(0.001)VKPVES(0.36)PT(0.639)YADVVK	2.05402	0.380129	0.944196	1.36417	0.50746	0.980035	NegInf	NA	0	1.27751	0.482574	0.93577	Inf	NA	0	NA	NA	NA
1138	F7DBB3_T1454;Q3URZ6_T648	F7DBB3_T1454	Ahnak2_T1454	AHNAK nucleoprotein 2	DT(0.639)T(0.124)QRS(0.236)PVHVQPTAR	NA	NA	NA	NA	NA	NA	NA	NA	NA	Inf	NA	0	NA	NA	NA	Inf	NA	0
1139	F7DBB3_T1455;Q3URZ6_T649	F7DBB3_T1455	Ahnak2_T1455	AHNAK nucleoprotein 2	DT(0.023)T(0.86)QRS(0.118)PVHVQPTAR	NegInf	NA	0	1.34861	0.285116	0.909841	0.804378	0.502906	0.999841	NegInf	NA	0	1.79594	0.175964	0.999136	1.41235	0.188954	0.999312
1140	F7DBB3_T171	F7DBB3_T171	Ahnak2_T171	AHNAK nucleoprotein 2	VEADVVPPQVQGDLKT(0.973)PDLS(0.027)VQLPSADLELK	1.06913	0.0707858	0.629313	0.686993	0.173627	0.829107	0.388323	0.456087	0.999841	1.03394	0.0782005	0.713702	Inf	NA	0	Inf	NA	0
1141	F7DBB3_T612	F7DBB3_T612	Ahnak2_T612	AHNAK nucleoprotein 2	YPQVDMFDHHDS(0.146)VRT(0.854)PNQVGFFPFSDQVGNSR	Inf	NA	0	Inf	NA	0	Inf	NA	0	Inf	NA	0	NA	NA	NA	Inf	NA	0
1142	F8VPQ2_S1144;Q8BYA2_S23	F8VPQ2_S1144	Arid4a_S1144	AT-rich interactive domain-containing protein 4A	S(0.009)QKLPRS(0.991)PAR	0.60659	0.143143	0.790036	-0.0931002	0.839835	0.994001	0.349221	0.369707	0.991195	-0.070772	0.877805	0.987674	-0.474984	0.235356	0.999136	-0.187975	0.620447	0.999312
1143	F8VPQ2_S867	F8VPQ2_S867	Arid4a_S867	AT-rich interactive domain-containing protein 4A	KILGQQS(1)PEKK	0.281569	0.26633	0.878725	0.0948696	0.681928	0.99067	0.0424111	0.854395	0.999841	0.215432	0.392153	0.926408	0.305831	0.228528	0.999136	0.171763	0.460148	0.999312
1144	F8VPQ2_T1148;Q8BYA2_T27	F8VPQ2_T1148	Arid4a_T1148	AT-rich interactive domain-containing protein 4A	SPART(0.978)S(0.022)PHIKDAEK	Inf	NA	0	Inf	NA	0	Inf	NA	0	NA	NA	NA	-0.188683	0.679631	0.999136	0.369013	0.570558	0.999312
1145	F8VPU2_S336;Q8K2R0_S123	F8VPU2_S336	Farp1_S336	FERM, ARHGEF and pleckstrin domain-containing protein 1	GS(0.065)S(0.934)FRFSGR	-0.174249	0.534069	0.972258	0.166387	0.552536	0.982408	-0.385301	0.175779	0.9455	0.216989	0.439764	0.931412	-0.230206	0.412782	0.999136	0.693665	0.0191558	0.999312
1146	F8VPU2_S340;Q8K2R0_S127	F8VPU2_S340	Farp1_S340	FERM, ARHGEF and pleckstrin domain-containing protein 1	GS(0.436)S(0.564)FRFS(1)GR	-0.399233	0.211754	0.847836	0.198645	0.529283	0.981913	-0.109609	0.727733	0.999841	0.274833	0.385891	0.926241	0.55408	0.0876445	0.999136	0.948204	0.00554674	0.990778
1147	F8VPU2_S370;Q8K2R0_S157	F8VPU2_S370	Farp1_S370	FERM, ARHGEF and pleckstrin domain-containing protein 1	IHS(0.978)T(0.727)RS(0.241)LVS(0.053)QPTAPNSEVPK	-0.361335	0.265286	0.87833	-0.0898782	0.803793	0.994001	-0.422482	0.198272	0.949651	0.0672791	0.819775	0.985126	0.136284	0.562611	0.999136	0.511993	0.0503259	0.999312
1148	F8VPU2_S373;Q8K2R0_S160	F8VPU2_S373	Farp1_S373	FERM, ARHGEF and pleckstrin domain-containing protein 1	S(1)LVSQPTAPNSEVPK	-0.546598	0.270869	0.885491	0.473629	0.379213	0.952454	-1.35879	0.0224123	0.649502	0.00819488	0.985746	0.997421	-1.42053	0.0353062	0.999136	0.77595	0.0918769	0.999312
1149	F8VPU2_S403;Q8K2R0_S190	F8VPU2_S403	Farp1_S403	FERM, ARHGEF and pleckstrin domain-containing protein 1	QSPQSASLTFGEGT(0.002)ES(0.998)PGGQSCQQAK	-0.144185	0.707116	0.983883	-0.292849	0.515202	0.981913	-0.0738212	0.8466	0.999841	-0.196247	0.611354	0.959864	Inf	NA	0	Inf	NA	0
1150	F8VPU2_S427;Q8K2R0_S214	F8VPU2_S427	Farp1_S427	FERM, ARHGEF and pleckstrin domain-containing protein 1	ACTLELGPHQS(1)PALPK	-0.105111	0.680121	0.983039	-0.0345421	0.89205	0.994169	0.256985	0.317706	0.989122	0.181609	0.477802	0.93577	-0.136024	0.594096	0.999136	-0.125878	0.621748	0.999312
1151	F8VPU2_S433;Q8K2R0_S220	F8VPU2_S433	Farp1_S433	FERM, ARHGEF and pleckstrin domain-containing protein 1	ACTLELGPHQSPALPKS(0.959)PPGS(0.041)K	Inf	NA	0	Inf	NA	0	Inf	NA	0	Inf	NA	0	NegInf	NA	0	-0.0568203	0.940644	0.999312
1152	F8VPU2_S512;Q8K2R0_S299	F8VPU2_S512	Farp1_S512	FERM, ARHGEF and pleckstrin domain-containing protein 1	QAS(1)PLISPLLNDQACPR	-0.203121	NA	NA	NegInf	NA	0	NegInf	NA	0	NegInf	NA	0	NA	NA	NA	Inf	NA	0
1153	F8VPU2_S836;Q8K2R0_S623;Q8BM51_S56;Q80VF7_S95	F8VPU2_S836	Farp1_S836	FERM, ARHGEF and pleckstrin domain-containing protein 1	GQRQS(1)IIVAASSR	-0.0973242	0.773443	0.99104	0.0566566	0.849154	0.994001	0.0636829	0.85045	0.999841	0.124324	0.677245	0.976626	0.111979	0.774229	0.999136	0.471487	0.199765	0.999312
1154	F8VPU2_S892;Q8K2R0_S679;Q8BM51_S112;Q80VF7_S151	F8VPU2_S892	Farp1_S892	FERM, ARHGEF and pleckstrin domain-containing protein 1	SPDEATAADQES(1)EDDLSASR	-1.05935	0.173392	0.808012	-1.05793	0.147461	0.803402	-0.70842	0.32461	0.989122	-0.413165	0.587597	0.952041	-0.366099	0.607302	0.999136	-0.614309	0.391497	0.999312
1155	F8VPU2_S899;Q8K2R0_S686;Q8BM51_S119;Q80VF7_S158	F8VPU2_S899	Farp1_S899	FERM, ARHGEF and pleckstrin domain-containing protein 1	SPDEAT(0.014)AADQES(0.089)EDDLS(0.519)AS(0.57)RT(0.49)S(0.318)LER	NA	NA	NA	NA	NA	NA	NA	NA	NA	Inf	NA	0	Inf	NA	0	NA	NA	NA
1156	F8VPU2_S902;Q8K2R0_S689;Q8BM51_S122;Q80VF7_S161	F8VPU2_S902	Farp1_S902	FERM, ARHGEF and pleckstrin domain-containing protein 1	SPDEAT(0.003)AADQES(0.015)EDDLS(0.478)AS(0.478)RT(0.303)S(0.723)LER	-0.832359	0.0348655	0.503388	-0.980107	0.085227	0.718709	-0.00886285	0.98284	0.999841	0.213431	0.683637	0.977367	-0.10886	0.844072	0.999136	0.27649	0.59875	0.999312
1157	F8VPU2_T24;Q3UY58_T24;E9Q805_T24	F8VPU2_T24	Farp1_T24	FERM, ARHGEF and pleckstrin domain-containing protein 1	LGAPENSGIS(0.089)T(0.911)LER	-0.164374	0.474587	0.962634	-0.0769184	0.736857	0.992529	0.0222248	0.922571	0.999841	0.00561421	0.98041	0.997421	0.0413629	0.856487	0.999136	0.0943064	0.680537	0.999312
1158	F8VPU2_T371;Q8K2R0_T158	F8VPU2_T371	Farp1_T371	FERM, ARHGEF and pleckstrin domain-containing protein 1	IHS(0.978)T(0.727)RS(0.241)LVS(0.053)QPTAPNSEVPK	-0.361335	0.265286	0.87833	-0.0898782	0.803793	0.994001	-0.422482	0.198272	0.949651	0.0672791	0.819775	0.985126	0.136284	0.562611	0.999136	0.511993	0.0503259	0.999312
1159	F8VPU2_T527;Q8K2R0_T314	F8VPU2_T527	Farp1_T527	FERM, ARHGEF and pleckstrin domain-containing protein 1	QASPLISPLLNDQACPRT(1)DDEEEGRR	0.948462	0.305157	0.902974	0.753118	0.408835	0.958114	0.323964	0.716717	0.999841	-0.0204248	0.979908	0.997421	-0.518685	0.681647	0.999136	-0.112056	0.918005	0.999312
1160	F8VPU2_T886;Q8K2R0_T673;Q8BM51_T106;Q80VF7_T145	F8VPU2_T886	Farp1_T886	FERM, ARHGEF and pleckstrin domain-containing protein 1	S(0.003)PDEAT(0.752)AADQES(0.235)EDDLS(0.326)AS(0.266)RT(0.219)S(0.199)LER	NA	NA	NA	NA	NA	NA	NA	NA	NA	Inf	NA	0	-0.455932	0.692696	0.999136	NegInf	NA	0
1161	F8VPU2_T901;Q8K2R0_T688;Q8BM51_T121;Q80VF7_T160	F8VPU2_T901	Farp1_T901	FERM, ARHGEF and pleckstrin domain-containing protein 1	SPDEAT(0.007)AADQES(0.019)EDDLS(0.266)AS(0.489)RT(0.586)S(0.634)LER	-0.443906	NA	NA	NegInf	NA	0	NegInf	NA	0	NegInf	NA	0	Inf	NA	0	NA	NA	NA
1162	F8VPZ9_S1427;Q571B1_S361	F8VPZ9_S1427	Bicra_S1427	BRD4-interacting chromatin-remodeling complex-associated protein	GAGS(1)PTPLPTKVDEATSGLIR	0.00300241	0.993991	0.999718	0.0110723	0.972866	0.997127	-0.092342	0.776879	0.999841	-0.262878	0.457835	0.935581	0.00710239	0.983884	0.999136	-0.296542	0.367291	0.999312
1163	F8VQB6_S1415;E9Q5G1_S669;Q80TR9_S803	F8VQB6_S1415	Myo10_S1415	Unconventional myosin-X	MS(0.001)S(0.999)LKLK	Inf	NA	0	NA	NA	NA	Inf	NA	0	NA	NA	NA	0.112616	0.810623	0.999136	0.391184	0.417828	0.999312
1164	F8VQB6_S1887;E9Q5G1_S1141;Q80TR9_S1275	F8VQB6_S1887	Myo10_S1887	Unconventional myosin-X	RT(0.434)S(0.566)FLEGT(0.001)LRR	NA	NA	NA	Inf	NA	0	NA	NA	NA	NA	NA	NA	-0.597279	0.0923897	0.999136	0.0144255	0.879966	0.999312
1165	F8WHT3_S1147	F8WHT3_S1147	Prrc2b_S1147	Protein PRRC2B	IAS(0.909)ET(0.091)HSEGSEYEELPK	NA	NA	NA	Inf	NA	0	NA	NA	NA	Inf	NA	0	NA	NA	NA	NA	NA	NA
1166	F8WI30_S10	F8WI30_S10	Snx7_S10	Sorting nexin-7	LAS(0.76)GS(0.734)S(0.507)ELAVGESPR	NA	NA	NA	Inf	NA	0	NA	NA	NA	NA	NA	NA	NA	NA	NA	Inf	NA	0
1167	F8WI30_S11	F8WI30_S11	Snx7_S11	Sorting nexin-7	LAS(1)GSS(1)ELAVGESPR	0.23323	0.800585	0.991698	0.0816442	0.929439	0.995759	-0.479175	0.617053	0.999841	-0.303619	0.764203	0.981432	Inf	NA	0	Inf	NA	0
1168	F8WI30_S8	F8WI30_S8	Snx7_S8	Sorting nexin-7	LAS(1)GS(0.003)S(0.997)ELAVGESPR	1.92926	0.014408	0.357322	2.43921	0.00283541	0.148542	0.739714	0.319444	0.989122	1.75834	0.0337073	0.625244	1.13004	0.10694	0.999136	1.2566	0.0749839	0.999312
1169	G3UXW9_S18	G3UXW9_S18	Gps1_S18	COP9 signalosome complex subunit 1	GSPAPSSAS(0.007)S(0.007)S(0.009)AS(0.037)DLS(0.934)RS(0.005)PAHSR	NegInf	NA	0	-0.1767	0.855392	0.994001	NegInf	NA	0	0.136165	0.870866	0.986266	NegInf	NA	0	NegInf	NA	0
1170	G3UXW9_S20	G3UXW9_S20	Gps1_S20	COP9 signalosome complex subunit 1	GSPAPSSASSSASDLS(0.011)RS(0.988)PAHSR	0.18662	0.46096	0.957052	0.0745521	0.766127	0.992789	0.438402	0.0988133	0.8945	0.278553	0.277774	0.902635	-0.197931	0.600036	0.999136	-0.480341	0.215708	0.999312
1171	G3UXW9_S4	G3UXW9_S4	Gps1_S4	COP9 signalosome complex subunit 1	MRGS(0.995)PAPS(0.004)S(0.002)AS(0.018)S(0.042)S(0.102)AS(0.17)DLS(0.305)RS(0.261)PAHS(0.1)R	0.822803	0.329032	0.919498	0.386829	0.610263	0.983713	0.924232	0.275207	0.981929	0.257763	0.755761	0.979858	-0.0749564	0.905572	0.999136	-0.111674	0.868727	0.999312
1172	G3UYR9_T376	G3UYR9_T376	Gigyf2_T376	GRB10-interacting GYF protein 2	AGAASEEVPQTSLS(0.002)S(0.008)ARPGT(0.957)PS(0.033)DHQPQEATQFER	NegInf	NA	0	0.402696	0.456054	0.965238	0.146053	0.777126	0.999841	0.170917	0.741144	0.979858	Inf	NA	0	Inf	NA	0
1173	G3X960_S222	G3X960_S222	Syde1_S222	Rho GTPase-activating protein SYDE1	YHLDSSVGTPGQASVAGGS(0.745)RS(0.255)PR	-0.154325	0.553428	0.972258	0.0221386	0.931875	0.995759	-0.352834	0.233601	0.952194	0.0751653	0.771902	0.981432	0.167926	0.519447	0.999136	0.584313	0.0261565	0.999312
1174	G3X963_S307	G3X963_S307	Atad2_S307	ATPase family AAA domain-containing protein 2	KPNMFYS(0.002)GPAS(0.998)PARPR	Inf	NA	0	NA	NA	NA	Inf	NA	0	Inf	NA	0	NegInf	NA	0	NegInf	NA	0
1175	G3X963_S322	G3X963_S322	Atad2_S322	ATPase family AAA domain-containing protein 2	LS(0.006)S(0.013)T(0.039)GPRS(0.941)PYCK	NegInf	NA	0	NegInf	NA	0	NegInf	NA	0	NegInf	NA	0	0.141938	0.713038	0.999136	-0.320558	0.419459	0.999312
1176	G3X9J0_S1358;A7MCX1_S90;A2VCS4_S94;A6H637_S198	G3X9J0_S1358	Sipa1l3_S1358	Signal-induced proliferation-associated 1-like protein 3	RREVS(1)PAPVVAGQNK	-0.117317	0.540706	0.972258	-0.0662539	0.729002	0.992529	-0.114738	0.579354	0.999841	-0.177548	0.357077	0.922674	0.0972424	0.611648	0.999136	0.313052	0.111082	0.999312
1177	G3X9J0_S1538;A7MCX1_S269;A2VCS4_S273;A6H637_S377	G3X9J0_S1538	Sipa1l3_S1538	Signal-induced proliferation-associated 1-like protein 3	TLS(1)DESLCSGRR	0.0397775	0.877513	0.99762	0.383689	0.173856	0.829107	0.394293	0.136931	0.932068	0.553292	0.0552239	0.682192	0.333466	0.172398	0.999136	0.165183	0.491746	0.999312
1178	G3X9J0_S91	G3X9J0_S91	Sipa1l3_S91	Signal-induced proliferation-associated 1-like protein 3	EQS(0.934)NPS(0.064)PS(0.002)QDTDGVK	NegInf	NA	0	NegInf	NA	0	0.740539	0.438733	0.999841	NegInf	NA	0	NA	NA	NA	NA	NA	NA
1179	G3X9J0_S94	G3X9J0_S94	Sipa1l3_S94	Signal-induced proliferation-associated 1-like protein 3	DALREQSNPS(0.994)PS(0.006)QDTDGVK	-0.727204	0.00118702	0.117384	-0.569822	0.0130876	0.34056	-0.400211	0.0526765	0.741849	-0.39743	0.0542053	0.682092	-0.0860595	0.687411	0.999136	-0.0251122	0.898914	0.999312
1180	G3X9J0_T1694;A7MCX1_T425;A2VCS4_T429;A6H637_T533	G3X9J0_T1694	Sipa1l3_T1694	Signal-induced proliferation-associated 1-like protein 3	GPQT(0.998)PRAT(0.817)PT(0.176)MS(0.008)EESPLDLTGK	NegInf	NA	0	0.749841	0.33637	0.941574	NegInf	NA	0	NegInf	NA	0	0.360594	0.607599	0.999136	0.843593	0.346076	0.999312
1181	G3X9J0_T1698;A7MCX1_T429;A2VCS4_T433;A6H637_T537	G3X9J0_T1698	Sipa1l3_T1698	Signal-induced proliferation-associated 1-like protein 3	GPQT(0.99)PRAT(0.86)PT(0.135)MS(0.007)EES(0.007)PLDLTGK	NegInf	NA	0	0.749841	0.33637	0.941574	NegInf	NA	0	NegInf	NA	0	0.360594	0.607599	0.999136	0.843593	0.346076	0.999312
1182	G3X9K3_S1550	G3X9K3_S1550	Arfgef1_S1550	Brefeldin A-inhibited guanine nucleotide-exchange protein 1	TTIPHALLT(0.001)WRPT(0.023)S(0.023)GEAEPPS(0.904)PS(0.048)AVS(0.001)EKPLDAISQK	2.12645	0.0393742	0.522274	1.82924	0.0796687	0.700805	2.66227	0.0320278	0.704807	NegInf	NA	0	0.763025	0.297637	0.999136	0.211112	0.750929	0.999312
1183	G3X9K3_S243;D3YYK9_S243	G3X9K3_S243	Arfgef1_S243	Brefeldin A-inhibited guanine nucleotide-exchange protein 1	QQQHLLQSPVSHHEPES(1)PHLR	1.00761	0.0473191	0.563876	0.335898	0.423043	0.958529	0.322931	0.400511	0.998657	NegInf	NA	0	Inf	NA	0	NA	NA	NA
1184	G3X9K3_S52;D3YYK9_S52	G3X9K3_S52	Arfgef1_S52	Brefeldin A-inhibited guanine nucleotide-exchange protein 1	ACEVALEEIKVET(0.275)EKQS(0.725)PPHGEAK	-0.0534493	0.962384	0.999718	0.921138	0.493858	0.976166	0.288769	0.803068	0.999841	NegInf	NA	0	-0.351089	0.764058	0.999136	0.490282	0.643666	0.999312
1185	G3XA35_S1321;E9PYH0_S2281	G3XA35_S1321	Vcan_S1321	Versican core protein	MEDVS(1)NEVR	-0.588896	0.119476	0.755253	-0.337087	0.396241	0.953844	-0.514428	0.169997	0.942586	-0.582962	0.151146	0.827377	-0.16678	0.746112	0.999136	0.16792	0.744443	0.999312
1186	G3XA57_S277;G3UW57_S135	G3XA57_S277	Rab11fip2_S277	Rab11 family-interacting protein 2	TLS(0.999)FDTSK	0.526098	0.186049	0.821293	0.268931	0.40982	0.958114	0.291381	0.403683	0.999841	0.49454	0.318921	0.910709	-0.160307	0.661953	0.999136	0.0888689	0.782996	0.999312
1187	G4W8R2_S80;A0A0G2JEX1_S80;A0A0G2JFD8_S80;G4W8R4_S80	G4W8R2_S80	Nexn_S80	Nexilin alpha	EMLAS(1)DDEEES(0.127)S(0.873)PKIEK	-0.483712	0.157613	0.801839	-0.267863	0.427153	0.958529	-0.536	0.119083	0.926361	-0.691193	0.0479404	0.661411	-0.398853	0.240789	0.999136	-0.192634	0.566714	0.999312
1188	G4W8R2_S86;A0A0G2JEX1_S86;A0A0G2JFD8_S86;G4W8R4_S86	G4W8R2_S86	Nexn_S86	Nexilin alpha	EMLAS(1)DDEEES(0.771)S(0.229)PKIEK	NA	NA	NA	NA	NA	NA	Inf	NA	0	NA	NA	NA	NegInf	NA	0	-0.165074	NA	NA
1189	G4W8R2_S87;A0A0G2JEX1_S87;A0A0G2JFD8_S87;G4W8R4_S87	G4W8R2_S87	Nexn_S87	Nexilin alpha	EMLAS(1)DDEEES(0.09)S(0.91)PKIEK	-0.0242392	0.93475	0.999718	-0.0726933	0.806432	0.994001	-0.16222	0.545652	0.999841	-1.01658	0.0260125	0.589397	-1.1504	0.0198903	0.999136	NegInf	NA	0
1190	G5E829_S1139;Q3TSK3_S209;A0A1W2P772_S236;Q6PG79_S291	G5E829_S1139	Atp2b1_S1139	Plasma membrane calcium-transporting ATPase 1	S(0.598)S(0.402)IHNFMTHPEFR	-0.116823	0.861293	0.997414	0.37758	0.575418	0.983713	-0.150888	0.853819	0.999841	0.560321	0.437165	0.931412	0.782803	0.1976	0.999136	1.20591	0.0434714	0.999312
1191	G5E829_S1140;Q3TSK3_S210;A0A1W2P772_S237;Q6PG79_S292	G5E829_S1140	Atp2b1_S1140	Plasma membrane calcium-transporting ATPase 1	S(0.18)S(0.82)IHNFMTHPEFR	-0.139386	0.820344	0.994431	0.671568	0.249822	0.892035	-0.274594	0.633211	0.999841	0.85459	0.173664	0.854181	-0.147545	0.79722	0.999136	0.606722	0.297022	0.999312
1192	G5E829_S1155;Q3TSK3_S225;A0A1W2P772_S252;Q6PG79_S307	G5E829_S1155	Atp2b1_S1155	Plasma membrane calcium-transporting ATPase 1	IEDS(1)EPHIPLIDDT(1)DAEDDAPTKR	0.341941	0.458432	0.955651	-0.74919	0.114208	0.766285	-0.0177711	0.966541	0.999841	0.192137	0.675333	0.976222	-0.812488	0.0885799	0.999136	-0.676724	0.225665	0.999312
1193	G5E829_S1177;Q3TSK3_S247;A0A1W2P772_S274;Q6PG79_S329	G5E829_S1177	Atp2b1_S1177	Plasma membrane calcium-transporting ATPase 1	NS(0.666)S(0.645)PPPS(0.679)PNKNNNAVDS(0.009)GIHLTIEMNK	-0.471957	0.569549	0.972258	-0.411136	0.618452	0.983713	-0.113981	0.888435	0.999841	-0.291717	0.663857	0.971211	-0.318054	0.587065	0.999136	NegInf	NA	0
1194	G5E829_S1178;Q3TSK3_S248;A0A1W2P772_S275;Q6PG79_S330	G5E829_S1178	Atp2b1_S1178	Plasma membrane calcium-transporting ATPase 1	NS(0.169)S(0.831)PPPS(1)PNKNNNAVDSGIHLTIEMNK	-0.107995	0.762379	0.99104	-0.192346	0.631168	0.983713	NegInf	NA	0	-0.217326	0.545499	0.949181	0.0379071	0.920144	0.999136	0.174995	0.74404	0.999312
1195	G5E829_S1182;Q3TSK3_S252;A0A1W2P772_S279;Q6PG79_S334	G5E829_S1182	Atp2b1_S1182	Plasma membrane calcium-transporting ATPase 1	NS(0.169)S(0.831)PPPS(1)PNKNNNAVDSGIHLTIEMNK	-0.107995	0.751703	0.988982	-0.192346	0.615407	0.983713	0.274457	0.475931	0.999841	-0.217326	0.527008	0.945046	0.0379071	0.91645	0.999136	0.174995	0.732602	0.999312
1196	G5E829_S17;A0A1W2P7R3_S17;Q3TC38_S17;Q3TDJ2_S17	G5E829_S17	Atp2b1_S17	Plasma membrane calcium-transporting ATPase 1	GDMANNS(0.003)VAY(0.001)S(0.042)GVKNS(0.954)LKEANHDGDFGITLTELR	0.101127	0.873795	0.99762	0.561263	0.322253	0.930236	0.0533405	0.922895	0.999841	0.562217	0.280074	0.904201	-0.642492	0.221559	0.999136	0.379484	0.342771	0.999312
1197	G5E829_T1146;Q3TSK3_T216;A0A1W2P772_T243;Q6PG79_T298	G5E829_T1146	Atp2b1_T1146	Plasma membrane calcium-transporting ATPase 1	S(0.102)S(0.102)IHNFMT(0.714)HPEFRIEDS(0.083)EPHIPLIDDTDAEDDAPTKR	NA	NA	NA	NA	NA	NA	Inf	NA	0	Inf	NA	0	NA	NA	NA	NA	NA	NA
1198	G5E829_T1165;Q3TSK3_T235;A0A1W2P772_T262;Q6PG79_T317	G5E829_T1165	Atp2b1_T1165	Plasma membrane calcium-transporting ATPase 1	IEDS(1)EPHIPLIDDT(1)DAEDDAPTKR	1.47451	0.0210071	0.404401	1.6338	0.00835855	0.280225	0.668666	0.230136	0.952194	0.948538	0.102623	0.757874	NegInf	NA	0	0.544297	0.386586	0.999312
1199	G5E870_S1049;A0A087WNZ7_S1016	G5E870_S1049	Trip12_S1049	E3 ubiquitin-protein ligase TRIP12	YS(1)PPRDDDKVDNQAK	NegInf	NA	0	-0.503946	0.238361	0.890209	-0.420339	0.255121	0.960567	-0.299603	0.434741	0.931412	-0.323166	0.40048	0.999136	0.101208	0.789498	0.999312
1200	G5E870_S310;A0A087WNZ7_S310;A0A087WSG4_S19;A0A087WP92_S352	G5E870_S310	Trip12_S310	E3 ubiquitin-protein ligase TRIP12	KRS(0.669)ES(0.331)PPAELPSLR	0.0449426	0.933594	0.999718	-0.520243	0.439208	0.962389	-0.347486	0.521493	0.999841	-0.292853	0.61888	0.959864	NA	NA	NA	Inf	NA	0
1201	G5E870_S312;A0A087WNZ7_S312;A0A087WSG4_S21;A0A087WP92_S354	G5E870_S312	Trip12_S312	E3 ubiquitin-protein ligase TRIP12	SES(1)PPAELPSLRR	-0.239644	0.178101	0.809403	-0.225431	0.204174	0.854005	-0.176188	0.317539	0.989122	-0.148588	0.397695	0.926408	-0.0428033	0.806076	0.999136	-0.0203771	0.923933	0.999312
1202	G5E884_S139;S4R2K7_S139	G5E884_S139	Pak1_S139	Non-specific serine/threonine protein kinase	KT(0.063)S(0.055)NS(0.853)QKY(0.012)MS(0.016)FT(0.002)DK	0.491726	0.166683	0.806489	0.254506	0.440644	0.962455	-0.106931	0.785476	0.999841	0.378971	0.355432	0.922674	NegInf	NA	0	-0.653339	0.121775	0.999312
1203	G5E884_S174	G5E884_S174	Pak1_S174	Non-specific serine/threonine protein kinase	TVS(0.002)ET(0.002)PAVPPVS(0.995)EDEDDDDDAT(0.001)PPPVIAPRPEHTK	-0.177908	0.388931	0.947994	-0.192023	0.353087	0.949295	0.000693068	0.997299	0.999841	-0.0651857	0.750457	0.979858	0.248495	0.327051	0.999136	0.00260442	0.98985	0.999312
1204	G5E893_S1324;Q80TP9_S182	G5E893_S1324	Ankrd12_S1324	Ankyrin repeat domain 12	ET(0.036)CLS(0.963)PKPEVS(0.001)SAVPER	-0.475489	0.300332	0.899519	-0.437229	0.311359	0.922811	-0.139575	0.782963	0.999841	0.228267	0.654163	0.967432	0.133807	0.709586	0.999136	0.170803	0.635813	0.999312
1205	G5E893_S1351;Q80TP9_S209	G5E893_S1351	Ankrd12_S1351	Ankyrin repeat domain 12	GLSHVSDLHPNCT(0.156)GS(0.756)PT(0.088)R	0.0918434	0.596753	0.976313	0.147154	0.399085	0.953844	0.214448	0.223479	0.952194	0.0449038	0.810227	0.9848	0.076786	0.65792	0.999136	0.0891173	0.674708	0.999312
1206	G5E893_S149;Q3UZR0_S149;Q3U569_S126;Q66JQ1_S126	G5E893_S149	Ankrd12_S149	Ankyrin repeat domain 12	DNS(1)PDSTPSHPSQATPAQK	-0.576925	0.110226	0.734663	0.187682	0.588908	0.983713	0.174731	0.652206	0.999841	0.233519	0.473927	0.935581	-0.216671	0.533374	0.999136	0.231474	0.551505	0.999312
1207	G5E893_T1321;Q80TP9_T179	G5E893_T1321	Ankrd12_T1321	Ankyrin repeat domain 12	ET(0.581)CLS(0.419)PKPEVSSAVPER	NegInf	NA	0	NegInf	NA	0	0.275973	0.188404	0.947424	0.040178	0.679216	0.977002	NA	NA	NA	Inf	NA	0
1208	G5E8K5_S1451;S4R236_S671;G5E8K2_S1430;G5E8K3_S1433	G5E8K5_S1451	Ank3_S1451	Ankyrin-3	RQS(0.995)FAS(0.005)LALR	Inf	NA	0	Inf	NA	0	Inf	NA	0	Inf	NA	0	0.270192	0.620932	0.999136	0.604283	0.203349	0.999312
1209	G5E8K5_S1795;S4R236_S1015;G5E8K2_S1774;G5E8K3_S1777	G5E8K5_S1795	Ank3_S1795	Ankyrin-3	AELAMSSLAGWQNETPSGSLES(1)PAQAR	NA	NA	NA	NA	NA	NA	NA	NA	NA	NA	NA	NA	-0.345478	0.0214783	0.999136	0.287239	0.0223713	0.999312
1210	G5E8L5_S634;B9EKF4_S678	G5E8L5_S634	Zfp777_S634	Zinc finger protein 777	PKS(0.975)PS(0.015)S(0.008)GS(0.002)GGGPKPYK	-0.715803	0.54632	0.972258	NegInf	NA	0	NegInf	NA	0	-2.14939	0.266551	0.90001	NegInf	NA	0	-1.0742	0.463143	0.999312
1211	G5E8L8_S163	G5E8L8_S163	Map3k2_S163	Mitogen-activated protein kinase kinase kinase 2	DRS(0.638)S(0.362)PPPGYIPDELHQIAR	-0.772678	0.132768	0.774785	0.176614	0.724619	0.992529	0.197808	0.693268	0.999841	0.147016	0.769229	0.981432	0.00672878	0.988417	0.999136	0.12566	0.801943	0.999312
1212	G5E8L8_S164	G5E8L8_S164	Map3k2_S164	Mitogen-activated protein kinase kinase kinase 2	DRS(0.373)S(0.627)PPPGYIPDELHQIAR	0.294201	0.781964	0.99104	-1.83732	0.0803994	0.702447	-0.487074	0.647942	0.999841	-0.789273	0.463215	0.935581	-0.573771	0.641407	0.999136	0.277033	0.749749	0.999312
1213	G5E8P1_S1052;Q80UP2_S370;A7MCW6_S146;E9PZ26_S1183	G5E8P1_S1052	Brd1_S1052	Bromodomain-containing protein 1	VHGEPAS(1)DLS(1)DID	-0.0576069	0.823281	0.994431	0.23552	0.47418	0.974034	-0.0501181	0.816375	0.999841	-0.0433492	0.850924	0.986266	-0.141205	0.542906	0.999136	0.112629	0.626618	0.999312
1214	G5E8P1_S1055;Q80UP2_S373;A7MCW6_S149;E9PZ26_S1186	G5E8P1_S1055	Brd1_S1055	Bromodomain-containing protein 1	VHGEPAS(1)DLS(1)DID	-0.0576069	0.823281	0.994431	0.23552	0.47418	0.974034	-0.0501181	0.816375	0.999841	-0.0433492	0.850924	0.986266	-0.141205	0.542906	0.999136	0.112629	0.626618	0.999312
1215	G5E8P1_S128;Q3UE68_S128;A1L3T8_S128;E9PZ26_S128	G5E8P1_S128	Brd1_S128	Bromodomain-containing protein 1	IVEY(0.015)S(0.968)PPS(0.016)APR	NegInf	NA	0	0.352176	0.800793	0.994001	-0.440901	0.753367	0.999841	0.105865	0.939007	0.994509	-0.275402	0.819458	0.999136	0.57641	0.641372	0.999312
1216	G5E8P1_S17;Q3UE68_S17;A7MCW6_S17;A1L3T8_S17	G5E8P1_S17	Brd1_S17	Bromodomain-containing protein 1	HPS(0.99)S(0.01)PCS(0.056)IKHS(0.773)PT(0.122)RET(0.041)LT(0.008)YAQAQR	NegInf	NA	0	NegInf	NA	0	NegInf	NA	0	NegInf	NA	0	Inf	NA	0	Inf	NA	0
1217	G5E8P1_S21;Q3UE68_S21;A7MCW6_S21;A1L3T8_S21	G5E8P1_S21	Brd1_S21	Bromodomain-containing protein 1	HPS(0.757)S(0.329)PCS(0.749)IKHS(0.063)PT(0.015)RET(0.05)LT(0.035)YAQAQR	NA	NA	NA	Inf	NA	0	NA	NA	NA	NA	NA	NA	NA	NA	NA	Inf	NA	0
1218	G5E8P1_S25;Q3UE68_S25;A7MCW6_S25;A1L3T8_S25	G5E8P1_S25	Brd1_S25	Bromodomain-containing protein 1	HPS(0.99)S(0.01)PCS(0.056)IKHS(0.773)PT(0.122)RET(0.041)LT(0.008)YAQAQR	NegInf	NA	0	NegInf	NA	0	NegInf	NA	0	NegInf	NA	0	Inf	NA	0	Inf	NA	0
1219	G5E8P1_S801;Q80UP2_S119;Q3UE68_S801;E9PZ26_S932	G5E8P1_S801	Brd1_S801	Bromodomain-containing protein 1	S(0.815)RS(0.452)T(0.396)CGDS(0.337)EVEEESPGKR	0.0768648	0.946858	0.999718	-0.920702	0.533905	0.981913	-0.628162	0.622178	0.999841	-1.24542	0.340902	0.915207	-0.317767	0.79014	0.999136	0.335507	0.778787	0.999312
1220	G5E8P1_S803;Q80UP2_S121;Q3UE68_S803;E9PZ26_S934	G5E8P1_S803	Brd1_S803	Bromodomain-containing protein 1	S(0.028)RS(0.915)T(0.056)CGDSEVEEESPGK	1.09709	0.050278	0.567605	0.386744	0.45104	0.962455	0.667495	0.168926	0.942586	1.22506	0.0215042	0.582989	-0.41463	0.378677	0.999136	1.09288	0.0838929	0.999312
1221	G5E8P1_S808;Q80UP2_S126;Q3UE68_S808;E9PZ26_S939	G5E8P1_S808	Brd1_S808	Bromodomain-containing protein 1	S(0.29)RS(0.29)T(0.483)CGDS(0.936)EVEEESPGKR	NA	NA	NA	Inf	NA	0	Inf	NA	0	NA	NA	NA	NA	NA	NA	Inf	NA	0
1222	G5E8P1_T30;Q3UE68_T30;A7MCW6_T30;A1L3T8_T30	G5E8P1_T30	Brd1_T30	Bromodomain-containing protein 1	HPSSPCS(0.008)IKHS(0.025)PT(0.118)RET(0.615)LT(0.233)Y(0.001)AQAQR	NA	NA	NA	NA	NA	NA	NA	NA	NA	NA	NA	NA	-0.315011	0.705134	0.999136	NegInf	NA	0
1223	G5E8P1_T804;Q80UP2_T122;Q3UE68_T804;E9PZ26_T935	G5E8P1_T804	Brd1_T804	Bromodomain-containing protein 1	S(0.023)RS(0.161)T(0.812)CGDS(0.004)EVEEESPGK	0.366131	0.558522	0.972258	0.0899599	0.904421	0.995322	1.25125	0.149932	0.932068	0.515646	0.420099	0.92917	0.382969	0.661893	0.999136	0.533895	0.490173	0.999312
1224	H3BJL7_S92;H3BLJ7_S63	H3BJL7_S92	Cux1_S92	Protein CASP	APDVLQVDGS(0.996)PS(0.376)S(0.477)S(0.151)PR	-0.35077	0.712501	0.984452	-0.468852	0.590987	0.983713	-1.30787	0.248899	0.956688	0.800612	0.470847	0.935581	-0.453823	0.525313	0.999136	-0.206635	0.758594	0.999312
1225	H7BWY8_S143	H7BWY8_S143	Tsr2_S143	Pre-rRNA-processing protein TSR2 homolog	ETDVAEDDVDS(1)VEEMEVK	NegInf	NA	0	0.795848	NA	NA	0.253039	NA	NA	NegInf	NA	0	-0.478344	NA	NA	-0.314255	NA	NA
1226	J3QMC5_S4822;A2ANY6_S4827	J3QMC5_S4822	Mdn1_S4822	Midasin	KHQDEKEDS(1)EPEDVEQGQEK	0.911325	0.184828	0.820574	0.185798	0.809209	0.994001	-0.0900775	0.881996	0.999841	-0.311107	0.688117	0.977367	-0.132574	0.887837	0.999136	-1.0078	0.3171	0.999312
1227	J3QNH8_S247	J3QNH8_S247	Gm7694_S247	Predicted gene 7694	LS(0.001)LS(0.003)PIS(0.016)LAES(0.016)WENS(0.272)S(0.692)PPPQAR	Inf	NA	0	Inf	NA	0	Inf	NA	0	NA	NA	NA	1.63134	0.0691533	0.999136	0.214819	0.485775	0.999312
1228	J3QNW0_S22;Q3UHZ3_S140;Q3UWN4_S22	J3QNW0_S22	Dnmt1_S22	DNA (cytosine-5)-methyltransferase	S(0.011)KS(0.989)DS(0.001)DTLFETSPSSVATRR	0.210491	0.711009	0.984452	0.989401	0.178811	0.837595	NegInf	NA	0	0.139283	0.81671	0.985126	0.0653252	0.908085	0.999136	-0.156991	0.774941	0.999312
1229	M0QWN7_S929	M0QWN7_S929	Usp35_S929	Ubiquitin-specific peptidase 35	QRPREDPAAEPGS(1)PR	-0.221021	0.839274	0.994431	-1.29359	0.354137	0.949295	0.362468	0.786308	0.999841	-0.476743	0.682074	0.977367	Inf	NA	0	Inf	NA	0
1230	O08539_S286;Q6P1B9_S255	O08539_S286	Bin1_S286	Myc box-dependent-interacting protein 1	AQPS(0.735)DNAPEKGNKS(0.631)PS(0.631)PPPDGS(0.002)PAATPEIR	NegInf	NA	0	-0.53941	0.281795	0.908691	-0.130872	0.817638	0.999841	-0.423716	0.409422	0.927248	Inf	NA	0	Inf	NA	0
1231	O08539_S296;Q6P1B9_S265	O08539_S296	Bin1_S296	Myc box-dependent-interacting protein 1	GNKS(0.962)PS(0.038)PPPDGS(1)PAATPEIR	0.732573	0.382762	0.944791	0.0869451	0.895615	0.994169	0.703588	0.400681	0.998657	0.187979	0.756827	0.979858	-0.17043	0.833871	0.999136	0.105085	0.896978	0.999312
1232	O08539_S298;Q6P1B9_S267	O08539_S298	Bin1_S298	Myc box-dependent-interacting protein 1	GNKSPS(1)PPPDGSPAATPEIR	-0.309973	0.500876	0.965075	-0.0290039	0.949506	0.996926	0.202228	0.680194	0.999841	0.00820144	0.985712	0.997421	-0.529181	0.220433	0.999136	0.432647	0.349948	0.999312
1233	O08539_S304;Q6P1B9_S273	O08539_S304	Bin1_S304	Myc box-dependent-interacting protein 1	SPSPPPDGS(1)PAATPEIR	-0.465857	0.229175	0.854407	-0.058578	0.877913	0.994001	-0.0229843	0.951927	0.999841	0.0693959	0.85561	0.986266	-0.435308	0.296292	0.999136	-0.462246	0.268133	0.999312
1234	O08539_S321;Q6P1B9_S290	O08539_S321	Bin1_S321	Myc box-dependent-interacting protein 1	VNHEPEPAS(0.768)GAS(0.228)PGAT(0.335)IPKS(0.564)PS(0.105)QLR	0.0874043	0.234394	0.858953	NegInf	NA	0	NegInf	NA	0	-0.36718	0.0505227	0.671838	Inf	NA	0	NA	NA	NA
1235	O08539_S324;Q6P1B9_S293	O08539_S324	Bin1_S324	Myc box-dependent-interacting protein 1	VNHEPEPAS(0.003)GAS(0.994)PGAT(0.003)IPK	0.205444	0.613059	0.978892	-0.262029	0.51999	0.981913	-0.179229	0.658769	0.999841	-0.15851	0.673046	0.976222	0.206076	0.736647	0.999136	-0.513669	0.245229	0.999312
1236	O08539_S332;Q6P1B9_S301	O08539_S332	Bin1_S332	Myc box-dependent-interacting protein 1	VNHEPEPASGASPGAT(0.002)IPKS(0.99)PS(0.008)QLR	-0.151418	0.445239	0.951239	-0.0384073	0.845585	0.994001	-0.0704132	0.721308	0.999841	-0.0169222	0.931596	0.993516	-0.0662546	0.7371	0.999136	0.0427063	0.828572	0.999312
1237	O08547_S137;Q3UZ06_S137;E9Q6R3_S137	O08547_S137	Sec22b_S137	Vesicle-trafficking protein SEC22b	NLGS(1)INTELQDVQR	NegInf	NA	0	-0.723443	0.108851	0.763856	NegInf	NA	0	0.0496947	0.871026	0.986266	NegInf	NA	0	-0.332031	0.311981	0.999312
1238	O08550_T2079;Q8CHH1_T1137;Q6PHU4_T1379;F6W623_T1380	O08550_T2079	Kmt2b_T2079	Histone-lysine N-methyltransferase 2B	GQGT(1)PPSGPGVGR	0.160173	0.777263	0.99104	0.106015	0.870533	0.994001	0.444929	0.510691	0.999841	NegInf	NA	0	-0.438589	0.375743	0.999136	0.186641	0.742344	0.999312
1239	O08553_S517	O08553_S517	Dpysl2_S517	Dihydropyrimidinase-related protein 2	T(0.477)VT(0.552)PAS(0.856)S(0.856)AKT(0.136)S(0.121)PAKQQAPPVR	-0.817241	0.0755583	0.64336	-0.392531	0.245412	0.891381	-0.451754	0.190435	0.947424	-0.488804	0.132679	0.810467	0.256391	0.56998	0.999136	0.712757	0.15199	0.999312
1240	O08553_S518	O08553_S518	Dpysl2_S518	Dihydropyrimidinase-related protein 2	T(0.442)VT(0.561)PAS(0.06)S(0.947)AKT(0.864)S(0.125)PAKQQAPPVR	-0.828316	0.128712	0.770456	0.0542437	0.911871	0.995322	-0.515712	0.489895	0.999841	-0.520677	0.380295	0.92622	-0.00323893	0.995349	0.999136	0.137037	0.76295	0.999312
1241	O08553_S522	O08553_S522	Dpysl2_S522	Dihydropyrimidinase-related protein 2	T(0.413)VT(0.586)PASSAKT(0.006)S(0.994)PAKQQAPPVR	0.0472268	0.887426	0.99762	0.230765	0.491206	0.976166	0.235991	0.481545	0.999841	-0.103485	0.756602	0.979858	0.289046	0.38989	0.999136	0.299607	0.373081	0.999312
1242	O08553_T509	O08553_T509	Dpysl2_T509	Dihydropyrimidinase-related protein 2	GLYDGPVCEVS(0.002)VT(0.998)PK	-0.850282	0.030385	0.469596	-0.373036	0.282623	0.908691	-0.568039	0.135234	0.932068	-0.222135	0.549548	0.949181	-0.0653214	0.859733	0.999136	-0.1174	0.731845	0.999312
1243	O08553_T512	O08553_T512	Dpysl2_T512	Dihydropyrimidinase-related protein 2	T(0.94)VT(0.059)PAS(0.075)S(0.062)AKT(0.454)S(0.41)PAKQQAPPVR	-0.366728	0.54485	0.972258	0.38699	0.371139	0.950665	-0.311464	0.606216	0.999841	-0.568194	0.353833	0.922187	-1.01327	0.0327434	0.999136	-0.836266	0.0690191	0.999312
1244	O08553_T514	O08553_T514	Dpysl2_T514	Dihydropyrimidinase-related protein 2	TVT(1)PASS(0.007)AKT(0.264)S(0.729)PAKQQAPPVR	-0.594134	0.0765895	0.646666	-0.146448	0.652397	0.985949	-0.191018	0.557446	0.999841	-0.0568458	0.860952	0.986266	0.254789	0.435221	0.999136	0.127185	0.695506	0.999312
1245	O08553_T521	O08553_T521	Dpysl2_T521	Dihydropyrimidinase-related protein 2	TVT(1)PASS(0.001)AKT(0.99)S(0.009)PAKQQAPPVR	-0.234417	0.540192	0.972258	-0.0467644	0.902375	0.995282	-0.499662	0.197803	0.949651	-0.0412067	0.913926	0.988999	-0.188577	0.621706	0.999136	0.0932575	0.806847	0.999312
1246	O08582_S24	O08582_S24	Gtpbp1_S24	GTP-binding protein 1	S(0.232)RS(0.764)PVDS(0.004)PVPAS(0.001)MFAPEPS(0.714)S(0.285)PGAAR	0.188597	0.124389	0.762108	-0.348426	0.0679407	0.665008	NegInf	NA	0	NegInf	NA	0	Inf	NA	0	NA	NA	NA
1247	O08582_S25	O08582_S25	Gtpbp1_S25	GTP-binding protein 1	S(0.167)RS(0.833)PVDSPVPASMFAPEPS(0.065)S(0.935)PGAAR	0.100658	0.618792	0.978892	0.0212618	0.916087	0.995322	0.0741818	0.713524	0.999841	-0.129146	0.523923	0.944709	-0.203211	0.318981	0.999136	-0.130264	0.520368	0.999312
1248	O08582_S580;A0A2R8W725_S106	O08582_S580	Gtpbp1_S580	GTP-binding protein 1	LLQTTNNS(1)PMNSKPQQIK	-0.222596	0.711538	0.984452	0.116387	0.846427	0.994001	-0.293051	0.587251	0.999841	-0.557265	0.360364	0.922674	0.0425831	0.932468	0.999136	-0.0646062	0.897717	0.999312
1249	O08582_S6	O08582_S6	Gtpbp1_S6	GTP-binding protein 1	S(0.595)RS(0.398)PVDS(0.007)PVPASMFAPEPSSPGAAR	-0.549272	0.25131	0.871896	-0.178174	0.698828	0.992529	-0.500646	0.168939	0.942586	-0.289496	0.447785	0.934792	-0.222296	0.598497	0.999136	-0.0910017	0.842787	0.999312
1250	O08582_S8	O08582_S8	Gtpbp1_S8	GTP-binding protein 1	S(0.067)RS(0.932)PVDSPVPAS(0.008)MFAPEPS(0.335)S(0.657)PGAAR	0.431665	0.272838	0.886304	-0.141852	0.695202	0.992529	-0.145749	0.687306	0.999841	0.796043	0.0794357	0.720913	0.20333	0.638803	0.999136	0.765464	0.0611656	0.999312
1251	O08583_S34	O08583_S34	Alyref_S34	THO complex subunit 4	AGS(1)QGGRGGAVQAAAR	Inf	NA	0	Inf	NA	0	Inf	NA	0	Inf	NA	0	Inf	NA	0	Inf	NA	0
1252	O08585_S193;B1AWE0_S174;Q6PFA2_S176;Q3THU7_S176	O08585_S193	Clta_S193	Clathrin light chain A	AAEEAFVNDIDES(0.055)S(0.929)PGT(0.016)EWER	0.323503	0.495093	0.964022	NegInf	NA	0	0.133374	0.783045	0.999841	NegInf	NA	0	Inf	NA	0	Inf	NA	0
1253	O08599_S593	O08599_S593	Stxbp1_S593	Syntaxin-binding protein 1	KLNKTDEEIS(0.771)S(0.229)	NA	NA	NA	Inf	NA	0	NA	NA	NA	Inf	NA	0	-0.217406	0.512284	0.999136	-0.0648651	0.835585	0.999312
1254	O08599_S594	O08599_S594	Stxbp1_S594	Syntaxin-binding protein 1	KLNKTDEEIS(0.02)S(0.98)	-0.249582	0.506983	0.968486	-0.170308	0.703638	0.992529	0.168796	0.706079	0.999841	-0.30265	0.510865	0.938618	Inf	NA	0	Inf	NA	0
1255	O08605_S396;Q3TDV2_S384;A2A8W8_S384;Q3U1I8_S390	O08605_S396	Mknk1_S396	MAP kinase-interacting serine/threonine-protein kinase 1	QLSQHEENELAEEQEALAEGLCS(0.004)MKLS(0.988)PPS(0.009)K	NA	NA	NA	Inf	NA	0	Inf	NA	0	Inf	NA	0	0.254997	0.800449	0.999136	-0.293118	0.771542	0.999312
1256	O08614_S933;E9Q6R7_S933	O08614_S933	Utrn_S933	Cytoskeletal protein	AAQAS(1)LNALNDPIAVEQALQEKK	-0.314613	0.199044	0.840782	-0.198923	0.411909	0.958529	-0.543274	0.03174	0.704092	-0.316788	0.196061	0.867436	-0.196332	0.417942	0.999136	0.0962613	0.689715	0.999312
1257	O08648_S1235;Q8K4X6_S1139;Q80U64_S1140	O08648_S1235	Map3k4_S1235	Mitogen-activated protein kinase kinase kinase 4	S(0.921)LS(0.079)RHS(0.518)S(0.451)PT(0.031)EERDEPAYPR	NegInf	NA	0	NegInf	NA	0	NegInf	NA	0	-0.660953	0.1217	0.789707	Inf	NA	0	Inf	NA	0
1258	O08648_S1237;Q8K4X6_S1141;Q80U64_S1142	O08648_S1237	Map3k4_S1237	Mitogen-activated protein kinase kinase kinase 4	S(0.002)LS(0.998)RHS(0.038)S(0.961)PT(0.001)EERDEPAYPR	-0.213449	0.493646	0.964022	-0.483327	0.131017	0.781116	-0.113685	0.695421	0.999841	-0.110503	0.703501	0.977483	0.173348	0.551662	0.999136	0.725056	0.0478856	0.999312
1259	O08648_S1240;Q8K4X6_S1144;Q80U64_S1145	O08648_S1240	Map3k4_S1240	Mitogen-activated protein kinase kinase kinase 4	S(0.41)LS(0.592)RHS(0.872)S(0.121)PT(0.005)EERDEPAYPR	-0.049041	0.951135	0.999718	-0.47167	0.564558	0.982415	-0.00742504	0.992595	0.999841	0.138446	0.887793	0.988557	Inf	NA	0	NA	NA	NA
1260	O08648_S1241;Q8K4X6_S1145;Q80U64_S1146	O08648_S1241	Map3k4_S1241	Mitogen-activated protein kinase kinase kinase 4	HS(0.014)S(0.979)PT(0.007)EERDEPAYPR	0.309785	0.684034	0.983039	0.310881	0.682982	0.990879	-0.124609	0.859415	0.999841	-0.121428	0.862966	0.986266	-0.0881087	0.907674	0.999136	-0.362988	0.655692	0.999312
1261	O08648_S1263;Q8K4X6_S1167;Q80U64_S1168	O08648_S1263	Map3k4_S1263	Mitogen-activated protein kinase kinase kinase 4	SDSSGS(0.028)T(0.028)RRS(0.943)WELR	-0.179991	0.359908	0.934512	0.0495652	0.798509	0.994001	0.0110019	0.954768	0.999841	-0.217494	0.323486	0.912237	0.107174	0.556905	0.999136	0.0343536	0.859486	0.999312
1262	O08648_S424;Q8K4X6_S380;Q80U64_S329;Q3UZV9_S424	O08648_S424	Mek4b;Map3k4_S424	Mitogen-activated protein kinase kinase kinase 4	NLSDIGWPVFEIPS(0.975)PRPS(0.025)K	Inf	NA	0	Inf	NA	0	Inf	NA	0	Inf	NA	0	Inf	NA	0	Inf	NA	0
1263	O08648_S492;Q8K4X6_S448;Q80U64_S397;Q3UZV9_S492	O08648_S492	Map3k4_S492	Mitogen-activated protein kinase kinase kinase 4	KLERLES(0.887)EEDS(0.113)IGWGTADCGPEASR	NA	NA	NA	NA	NA	NA	NA	NA	NA	NA	NA	NA	NegInf	NA	0	-1.49246	0.112876	0.999312
1264	O08648_T1243;Q8K4X6_T1147;Q80U64_T1148	O08648_T1243	Map3k4_T1243	Mitogen-activated protein kinase kinase kinase 4	S(0.205)LS(0.794)RHS(0.131)S(0.178)PT(0.692)EERDEPAYPR	NA	NA	NA	Inf	NA	0	NA	NA	NA	NA	NA	NA	NA	NA	NA	Inf	NA	0
1265	O08664_S97;A0A0U1RNX8_S97	O08664_S97	Bcl7c_S97	B-cell CLL/lymphoma 7 protein family member C	GGGPLILLDLNDENS(0.994)NQS(0.006)FHSEGSLQK	0.118287	0.625155	0.978892	0.780329	0.00269018	0.144797	0.468378	0.0503419	0.731536	0.937389	0.000582	0.134402	0.0237224	0.94457	0.999136	0.158016	0.644317	0.999312
1266	O08715_S101	O08715_S101	Akap1_S101	A-kinase anchor protein 1, mitochondrial	RRS(1)ESSGNLPSVADTR	0.47686	0.0283493	0.451163	0.699159	0.00228422	0.133859	0.215952	0.336829	0.989122	0.804585	0.000641	0.139014	0.027	0.895763	0.999136	0.0730993	0.723127	0.999312
1267	O08715_S103	O08715_S103	Akap1_S103	A-kinase anchor protein 1, mitochondrial	RS(0.058)ES(0.858)S(0.083)GNLPSVADTR	Inf	NA	0	NA	NA	NA	NA	NA	NA	NA	NA	NA	-0.470921	0.0871733	0.999136	-0.734751	0.0314208	0.999312
1268	O08715_S55	O08715_S55	Akap1_S55	A-kinase anchor protein 1, mitochondrial	RLS(1)EEACPGVLSVAPTVTQPPGREEQR	0.0618497	0.836867	0.994431	0.230531	0.445422	0.962455	0.000675746	0.998204	0.999841	0.439696	0.151941	0.830542	0.240053	0.427092	0.999136	0.143056	0.634559	0.999312
1269	O08736_S104;D6RCG7_S104;Q8BQQ5_S104;E9Q575_S34	O08736_S104	Casp12_S104	Caspase-12	ICTPS(0.034)S(0.965)PSESKR	0.0266757	0.936568	0.999718	-0.185208	0.556631	0.982415	-0.195657	0.534819	0.999841	-0.0673269	0.840882	0.986266	-0.0321591	0.923569	0.999136	0.518288	0.134291	0.999312
1270	O08750_S286	O08750_S286	Nfil3_S286	Nuclear factor interleukin-3-regulated protein	TSEADEGVVGKS(0.27)S(0.73)DGEDEQQVPK	Inf	NA	0	NA	NA	NA	NA	NA	NA	NA	NA	NA	NA	NA	NA	NA	NA	NA
1271	O08750_S301	O08750_S301	Nfil3_S301	Nuclear factor interleukin-3-regulated protein	GPIHS(1)PVELQR	Inf	NA	0	NA	NA	NA	NA	NA	NA	NA	NA	NA	-0.131492	0.85545	0.999136	NegInf	NA	0
1272	O08784_S1126;H3BL37_S1162;Q05BH6_S1078;Q7TPZ2_S1162	O08784_S1126	Tcof1_S1126	Treacle protein	S(0.116)T(0.116)S(0.615)S(0.047)S(0.047)PAPT(0.047)QT(0.011)LPNSITQR	-0.32463	0.597629	0.976313	0.0338772	0.9649	0.997127	-0.381396	0.536789	0.999841	-1.38411	0.0505813	0.671838	-0.111989	0.866736	0.999136	-0.385478	0.639638	0.999312
1273	O08784_S1191;H3BL37_S1227;Q05BH6_S1137;Q7TPZ2_S1227	O08784_S1191	Tcof1_S1191	Treacle protein	RKLS(1)GDLEAGAPK	0.56503	0.0829122	0.665419	0.447879	0.164376	0.821082	0.469952	0.145364	0.932068	0.266091	0.402546	0.926408	0.534721	0.0997051	0.999136	0.352966	0.269485	0.999312
1274	O08784_S1216;H3BL37_S1252;Q05BH6_S1162;Q7TPZ2_S1252	O08784_S1216	Tcof1_S1216	Treacle protein	ASAVS(1)PEKAPMTSK	0.177327	0.625583	0.978892	-0.0492409	0.891969	0.994169	-0.125091	0.730356	0.999841	0.0637472	0.860451	0.986266	0.0105062	0.976878	0.999136	-0.0594169	0.869837	0.999312
1275	O08784_S1301;H3BL37_S1337	O08784_S1301	Tcof1_S1301	Treacle protein	SLAKDS(1)AS(1)PIQK	NegInf	NA	0	-0.0450272	0.971355	0.997127	0.486648	0.704149	0.999841	-0.108591	0.91566	0.988999	1.97927	0.216794	0.999136	NegInf	NA	0
1276	O08784_S1303;H3BL37_S1339	O08784_S1303	Tcof1_S1303	Treacle protein	SLAKDS(1)AS(1)PIQK	0.37383	0.514017	0.97089	-0.00158703	0.997513	0.999974	0.261807	0.608478	0.999841	0.653491	0.210053	0.872011	-0.159287	0.718405	0.999136	0.832804	0.0938451	0.999312
1277	O08784_S151;H3BL37_S151;Q05BH6_S151;Q7TPZ2_S151	O08784_S151	Tcof1_S151	Treacle protein	TVVHLLS(0.946)GKS(0.054)PKK	0.06582	0.967686	0.999718	NegInf	NA	0	0.19202	0.914124	0.999841	-2.54943	0.186003	0.858603	Inf	NA	0	Inf	NA	0
1278	O08784_S154;H3BL37_S154;Q05BH6_S154;Q7TPZ2_S154	O08784_S154	Tcof1_S154	Treacle protein	TVVHLLS(0.001)GKS(0.999)PKK	0.638659	0.09274	0.687362	0.435029	0.273401	0.905433	0.791646	0.0541543	0.744009	0.278503	0.449648	0.934792	0.902052	0.0304287	0.999136	0.626413	0.0987077	0.999312
1279	O08784_S169;H3BL37_S169;Q05BH6_S169;Q6PFZ6_S169	O08784_S169	Tcof1_S169	Treacle protein	KSAEPLANTVLAS(1)ET(1)EEEGNAQALGPTAK	-0.406846	0.111624	0.73725	-0.200618	0.423392	0.958529	-0.436891	0.0888097	0.875657	-0.237164	0.345238	0.915521	-0.109993	0.659208	0.999136	-0.489623	0.0583649	0.999312
1280	O08784_S593;H3BL37_S593;Q05BH6_S545;Q7TPZ2_S593	O08784_S593	Tcof1_S593	Treacle protein	AGAVTSSASLS(0.001)S(0.999)PALAK	-0.0645105	0.78292	0.99104	0.0758972	0.745902	0.992529	-0.248771	0.293302	0.989122	-0.231007	0.328363	0.914032	0.00117451	0.995994	0.999136	-0.00995588	0.966057	0.999312
1281	O08784_S852;H3BL37_S888;Q05BH6_S804;Q7TPZ2_S888	O08784_S852	Tcof1_S852	Treacle protein	NS(0.592)S(0.408)PAVPAPTPEGVQAVNTTK	-0.402294	0.109519	0.733219	-0.258716	0.292616	0.91783	-0.518946	0.0346417	0.705346	-0.245408	0.292675	0.907119	-0.517479	0.0442668	0.999136	-0.15797	0.438934	0.999312
1282	O08784_S853;H3BL37_S889;Q05BH6_S805;Q7TPZ2_S889	O08784_S853	Tcof1_S853	Treacle protein	NS(0.133)S(0.867)PAVPAPTPEGVQAVNTTK	-0.247607	0.147921	0.795826	-0.108639	0.518073	0.981913	-0.201009	0.236659	0.952194	-0.208482	0.22019	0.873065	-0.116947	0.486893	0.999136	-0.0439492	0.792987	0.999312
1283	O08784_T165;H3BL37_T165;Q05BH6_T165;Q6PFZ6_T165	O08784_T165	Tcof1_T165	Treacle protein	SAEPLANT(0.877)VLAS(0.562)ET(0.562)EEEGNAQALGPTAK	Inf	NA	0	NA	NA	NA	Inf	NA	0	NA	NA	NA	NA	NA	NA	Inf	NA	0
1284	O08784_T171;H3BL37_T171;Q05BH6_T171;Q6PFZ6_T171	O08784_T171	Tcof1_T171	Treacle protein	SAEPLANTVLAS(1)ET(1)EEEGNAQALGPTAK	-0.429643	0.480857	0.962975	-0.0106055	0.986044	0.999842	-0.753279	0.221396	0.952194	0.44041	0.47005	0.935581	0.145639	0.810276	0.999136	-0.152466	0.801575	0.999312
1285	O08785_S845;A0A0J9YU61_S844;Q6ZQD6_S847	O08785_S845	Clock_S845	Circadian locomoter output cycles protein kaput	HRT(0.123)DS(0.859)LT(0.018)DPSKVQPQ	1.99327	0.00869407	0.287901	2.01682	0.00701867	0.24206	2.0504	0.0100579	0.524039	2.27219	0.00610579	0.380712	Inf	NA	0	Inf	NA	0
1286	O08796_S19;Q8CEC8_S19;Q8BNP6_S19;Q7TPC7_S19	O08796_S19	Eef2k_S19	Eukaryotic elongation factor 2 kinase	ADEDLIFCLEGVDGGRCS(1)R	-1.12838	0.222212	0.852247	-0.411562	0.710755	0.992529	-0.63494	0.475541	0.999841	-0.729758	0.454954	0.935581	Inf	NA	0	NA	NA	NA
1287	O08796_S365;Q8CEC8_S365;Q8BNP6_S365;Q7TPC7_S365	O08796_S365	Eef2k_S365	Eukaryotic elongation factor 2 kinase	TLS(0.996)S(0.003)S(0.001)RPPLLLR	-0.493744	0.30086	0.899519	0.703141	0.145353	0.798805	-0.252019	0.594227	0.999841	0.828007	0.0891445	0.745481	-0.18791	0.712615	0.999136	0.264363	0.576409	0.999312
1288	O08796_S444;Q8CEC8_S444;Q8BNP6_S444;Q7TPC7_S444	O08796_S444	Eef2k_S444	Eukaryotic elongation factor 2 kinase	DSENSGDS(0.015)GYPS(0.956)EKRS(0.03)DLDDPEPR	NegInf	NA	0	NegInf	NA	0	-0.474174	0.51001	0.999841	-0.358548	0.679845	0.977002	0.69142	0.286118	0.999136	0.442347	0.4795	0.999312
1289	O08796_S469;Q8CEC8_S469;Q8BNP6_S469;Q7TPC7_S469	O08796_S469	Eef2k_S469	Eukaryotic elongation factor 2 kinase	RHES(1)DEDSLGSSGR	0.616586	0.638406	0.979263	2.45424	0.165209	0.821247	0.849145	0.521855	0.999841	0.199165	0.900262	0.988557	0.86161	0.51603	0.999136	1.81855	0.282583	0.999312
1290	O08796_S70;Q8CEC8_S70;Q8BNP6_S70;Q7TPC7_S70	O08796_S70	Eef2k_S70	Eukaryotic elongation factor 2 kinase	T(0.049)ECGS(0.931)T(0.876)GS(0.14)PAS(0.003)S(0.001)FHFK	0.924093	0.0934271	0.689785	1.04206	0.063523	0.648505	0.920977	0.0708505	0.823136	0.959024	0.0511795	0.671838	Inf	NA	0	Inf	NA	0
1291	O08796_S73;Q8CEC8_S73;Q8BNP6_S73;Q7TPC7_S73	O08796_S73	Eef2k_S73	Eukaryotic elongation factor 2 kinase	TECGST(0.001)GS(0.999)PASSFHFK	-0.428797	0.306215	0.903009	-0.296801	0.476038	0.97413	-0.248649	0.549768	0.999841	-0.0774484	0.862546	0.986266	0.167992	0.685476	0.999136	0.313372	0.485902	0.999312
1292	O08796_T71;Q8CEC8_T71;Q8BNP6_T71;Q7TPC7_T71	O08796_T71	Eef2k_T71	Eukaryotic elongation factor 2 kinase	T(0.049)ECGS(0.931)T(0.876)GS(0.14)PAS(0.003)S(0.001)FHFK	NegInf	NA	0	1.59708	NA	NA	-0.517807	NA	NA	0.341746	NA	NA	NA	NA	NA	NA	NA	NA
1293	O08856_S299	O08856_S299	Ell_S299	RNA polymerase II elongation factor ELL	LCQPQNATTDS(0.619)S(0.38)PPREHGR	-0.399895	0.289004	0.892092	NegInf	NA	0	NegInf	NA	0	0.355765	0.425094	0.92917	-0.0164217	0.964551	0.999136	-0.199584	0.520321	0.999312
1294	O08856_S300	O08856_S300	Ell_S300	RNA polymerase II elongation factor ELL	KLCQPQNATT(0.001)DS(0.179)S(0.82)PPREHGR	0.303598	0.251799	0.871896	0.311059	0.193727	0.842022	0.127984	0.693752	0.999841	0.406278	0.0988115	0.751166	0.983535	0.014863	0.999136	0.975823	0.00291599	0.990778
1295	O08856_S310	O08856_S310	Ell_S310	RNA polymerase II elongation factor ELL	S(0.001)AS(0.998)PS(0.001)QKRPTDFIDPLASK	0.0520821	0.788951	0.991327	0.186932	0.341166	0.945946	0.242049	0.220806	0.952194	0.096875	0.619247	0.959864	0.143696	0.496016	0.999136	-0.12036	0.567943	0.999312
1296	O08919_S224;Q3UH86_S183	O08919_S224	Numbl_S224	Numb-like protein	EGS(1)FRLSGGGRPAER	0.710542	0.422775	0.951239	1.18084	0.188385	0.842022	1.74362	0.115931	0.923723	1.27295	0.157503	0.836586	0.553679	0.531009	0.999136	0.204235	0.816543	0.999312
1297	O08919_S305;Q9QZS3_S276;Q3UH86_S264;Q05BE7_S276	O08919_S305	Numbl_S305	Numb-like protein	QGS(1)FRGFPALSQK	1.57009	0.0167615	0.37419	2.21348	0.00437458	0.195851	1.8823	0.0115479	0.55124	2.96632	0.00298596	0.296937	-0.32867	0.54601	0.999136	-0.771694	0.245704	0.999312
1298	O08919_S324;Q3UH86_S283	O08919_S324	Numbl_S324	Numb-like protein	QLS(1)LRLNELPSTLQR	0.242283	0.654214	0.981945	0.453516	0.404374	0.955796	0.649167	0.236341	0.952194	1.25424	0.0401615	0.661411	0.139419	0.796307	0.999136	-0.00669153	0.990108	0.999312
1299	O08919_S411;Q3UH86_S370	O08919_S411	Numbl_S411	Numb-like protein	T(0.001)PS(0.999)EAERWLEEVSQVAK	-0.160601	0.695704	0.983528	-0.0253731	0.954291	0.997127	-0.0769371	0.878207	0.999841	-0.501515	0.264822	0.90001	-0.683401	0.106833	0.999136	-0.581158	0.166475	0.999312
1300	O08919_S421;Q3UH86_S380	O08919_S421	Numbl_S421	Numb-like protein	RT(0.053)PS(0.043)EAERWLEEVS(0.904)QVAK	NegInf	NA	0	1.07678	NA	NA	NegInf	NA	0	NegInf	NA	0	NA	NA	NA	Inf	NA	0
1301	O08919_T409;Q3UH86_T368	O08919_T409	Numbl_T409	Numb-like protein	T(0.72)PS(0.28)EAERWLEEVSQVAK	NA	NA	NA	Inf	NA	0	NA	NA	NA	Inf	NA	0	NA	NA	NA	NA	NA	NA
1302	O08999_S491;E9QNQ3_S491;E9Q1D6_S491;Q0VD84_S511	O08999_S491	Ltbp2_S491	Latent-transforming growth factor beta-binding protein 2	VRGELDPVLEDNS(1)VETR	-0.268464	0.610067	0.978592	0.236553	0.652954	0.985949	0.052453	0.9204	0.999841	0.576285	0.278744	0.903899	0.726072	0.208599	0.999136	1.07911	0.0672149	0.999312
1303	O09000_S544;A5D6Q2_S493;B2RUJ1_S543;A2A468_S543	O09000_S544	Ncoa3_S544	Nuclear receptor coactivator 3	LDNS(1)PNMNISQPSK	0.00302044	0.998879	0.999718	0.559926	0.79909	0.994001	NegInf	NA	0	1.26711	0.550334	0.949181	-0.0518207	0.980769	0.999136	0.428018	0.844291	0.999312
1304	O09000_S720;A5D6Q2_S669;B2RUJ1_S719;A2A468_S719	O09000_S720	Ncoa3_S720	Nuclear receptor coactivator 3	ITAEATGKDTSSTASCGEGT(0.004)T(0.004)RQEQLS(0.992)PK	0.0652032	0.897012	0.998177	-0.0254276	0.961792	0.997127	0.37121	0.527503	0.999841	-0.446082	0.449747	0.934792	0.884525	0.295898	0.999136	0.273848	0.684638	0.999312
1305	O09000_S847;A5D6Q2_S796;B2RUJ1_S846;A2A468_S846	O09000_S847	Ncoa3_S847	Nuclear receptor coactivator 3	AVS(1)LDSPVSVGSGPPVK	0.723484	0.189702	0.827969	1.29952	0.0269965	0.470672	0.68696	0.26967	0.975559	0.928629	0.106466	0.758207	-0.589993	0.27326	0.999136	-0.485328	0.359528	0.999312
1306	O09039_S102;D3Z0T9_S102;A0A0G2JE79_S102;D6RCY9_S102	O09039_S102	Sh2b3_S102	SH2B adapter protein 3	ARS(0.681)S(0.319)EDLGPRPACALQHLR	0.497955	0.110984	0.734663	-0.637275	0.0993142	0.748458	0.16883	0.615407	0.999841	-0.586909	0.121852	0.789707	-0.0385351	0.901947	0.999136	-0.185951	0.581125	0.999312
1307	O09039_S103;D3Z0T9_S103;A0A0G2JE79_S103;D6RCY9_S103	O09039_S103	Sh2b3_S103	SH2B adapter protein 3	ARS(0.337)S(0.663)EDLGPRPACALQHLR	0.552009	0.0316763	0.477392	0.141126	0.55155	0.981913	0.541948	0.0547715	0.745861	0.0752876	0.733042	0.979858	0.745998	0.00881026	0.999136	0.353377	0.325717	0.999312
1308	O09044_S110;A2AKH4_S110;Q9D3L3_S121;B0R030_S110	O09044_S110	Snap23_S110	Synaptosomal-associated protein 23	ATWGDGGDNS(1)PSNVVSK	-0.133679	0.571933	0.972623	-0.0881519	0.70883	0.992529	-0.0394256	0.867204	0.999841	-0.22712	0.339951	0.915207	-0.0189682	0.935867	0.999136	-0.0639407	0.786349	0.999312
1309	O09044_S20;A2AKH4_S20;Q9D3L3_S20;B0R030_S20	O09044_S20	Snap23_S20	Synaptosomal-associated protein 23	AHQVT(0.003)DES(0.96)LES(0.018)T(0.018)RR	0.148336	0.298291	0.898732	0.0234015	0.867118	0.994001	0.151673	0.263761	0.969796	0.269365	0.057666	0.683864	-0.034711	0.853258	0.999136	-0.1076	0.545549	0.999312
1310	O09053_S368;Q3TMV6_S368;Q3TB25_S368;A0A1B0GR54_S125	O09053_S368	Wrn_S368	Werner syndrome ATP-dependent helicase homolog	QEKGES(1)ENEIEDNLLREDMER	Inf	NA	0	NA	NA	NA	NA	NA	NA	NA	NA	NA	Inf	NA	0	NA	NA	NA
1311	O09106_S393;Q58E49_S393;D3YYI8_S393	O09106_S393	Hdac1_S393	Histone deacetylase 1	MLPHAPGVQMQAIPEDAIPEES(1)GDEDEEDPDKR	-0.281901	0.33155	0.919498	-0.176497	0.540781	0.981913	-0.303306	0.296897	0.989122	-0.171172	0.552969	0.949181	-0.199757	0.489271	0.999136	0.183802	0.524298	0.999312
1312	O35071_S1089;Q8VI89_S1089;E9Q9B0_S1101;Q6A011_S1109	O35071_S1089	Kif1c_S1089	Kinesin-like protein KIF1C	QRS(1)APDLKESGAAV	-0.198761	0.427961	0.951239	-0.282816	0.263183	0.897887	0.207326	0.408652	0.999841	-0.108423	0.663674	0.971211	-0.227895	0.328282	0.999136	0.0867156	0.707006	0.999312
1313	O35071_S674;Q8VI89_S674	O35071_S674	Kif1c_S674	Kinesin-like protein KIF1C	LYADS(1)DS(1)GEDSDKR	0.222691	0.612314	0.978592	-0.233986	0.59451	0.983713	0.167762	0.702267	0.999841	-0.451517	0.308573	0.910709	0.291995	0.538995	0.999136	0.283819	0.550324	0.999312
1314	O35071_S676;Q8VI89_S676	O35071_S676	Kif1c_S676	Kinesin-like protein KIF1C	LYADS(1)DS(1)GEDSDKR	0.222691	0.612314	0.978592	-0.233986	0.59451	0.983713	0.167762	0.702267	0.999841	-0.451517	0.308573	0.910709	0.291995	0.538995	0.999136	0.283819	0.550324	0.999312
1315	O35126_S101;D3YYE6_S101	O35126_S101	Atn1_S101	Atrophin-1	TEQELPRPQS(0.889)PS(0.108)DLDS(0.003)LDGR	-0.111585	0.726842	0.987086	NegInf	NA	0	NegInf	NA	0	0.0168568	0.95764	0.995569	Inf	NA	0	Inf	NA	0
1316	O35126_S34;D3YYE6_S34	O35126_S34	Atn1_S34	Atrophin-1	GRAS(1)PGGVSTSSSDGKAEK	-0.29939	0.685234	0.983039	-0.38011	0.607203	0.983713	-0.17729	0.810101	0.999841	-0.0532047	0.94248	0.994735	0.778037	0.296927	0.999136	0.921964	0.218555	0.999312
1317	O35126_S617	O35126_S617	Atn1_S617	Atrophin-1	T(0.004)AS(0.996)PPGPPQYSK	0.0209569	0.950372	0.999718	0.0706802	0.814756	0.994001	0.100584	0.813618	0.999841	0.0188764	0.946579	0.994735	NA	NA	NA	Inf	NA	0
1318	O35126_S630	O35126_S630	Atn1_S630	Atrophin-1	RAPS(0.999)PGS(0.001)YK	0.351071	0.3004	0.899519	0.102782	0.795572	0.994001	0.343388	0.400371	0.998657	-0.022666	0.954308	0.995569	0.071035	0.826271	0.999136	-0.295115	0.336954	0.999312
1319	O35126_S646	O35126_S646	Atn1_S646	Atrophin-1	T(0.002)AT(0.022)PPGY(0.002)KPGS(0.927)PPS(0.046)FR	-0.432424	0.353799	0.932178	-0.557597	0.271223	0.904099	-1.22239	0.0431838	0.725229	-0.631359	0.271875	0.900288	0.22911	0.700062	0.999136	0.0535737	0.919588	0.999312
1320	O35126_S77;D3YYE6_S77	O35126_S77	Atn1_S77	Atrophin-1	SEEIS(1)ESESEETSAPK	-1.24828	0.0654221	0.617985	-0.255039	0.719034	0.992529	-0.714566	0.321729	0.989122	-1.88747	0.00630071	0.380712	-0.2705	0.702879	0.999136	-0.217237	0.759115	0.999312
1321	O35126_S79;D3YYE6_S79	O35126_S79	Atn1_S79	Atrophin-1	SEEIS(1)ES(0.995)ES(0.005)EETSAPKK	0.0817908	0.892991	0.998177	0.164529	0.83092	0.994001	0.034365	0.954881	0.999841	NegInf	NA	0	NA	NA	NA	NA	NA	NA
1322	O35130_S16;A0A0N4SUL6_S16;Q542P8_S16	O35130_S16	Emg1_S16	Ribosomal RNA small subunit methyltransferase NEP1	RFS(1)VQEQDWETTPPKK	0.786169	0.0220008	0.413332	0.770709	0.0244583	0.44745	0.340088	0.299936	0.989122	0.280598	0.390706	0.926408	0.444961	0.178439	0.999136	0.622264	0.0644081	0.999312
1323	O35130_T25;A0A0N4SUL6_T25;Q542P8_T25	O35130_T25	Emg1_T25	Ribosomal RNA small subunit methyltransferase NEP1	RFS(1)VQEQDWET(0.275)T(0.725)PPKK	0.669245	0.447596	0.951402	NegInf	NA	0	NegInf	NA	0	0.896166	0.401801	0.926408	-0.512584	0.577262	0.999136	-0.00799746	0.992227	0.999312
1324	O35144_S366;Q8C806_S38;D3YZ08_S365;Q8C9B6_S83	O35144_S366	Terf2_S366	Telomeric repeat-binding factor 2	DLVLANLAS(0.043)PS(0.544)S(0.413)PAHK	NA	NA	NA	Inf	NA	0	NA	NA	NA	Inf	NA	0	NA	NA	NA	NA	NA	NA
1325	O35144_S367;Q8C806_S39;D3YZ08_S366;Q8C9B6_S84	O35144_S367	Terf2_S367	Telomeric repeat-binding factor 2	DLVLANLASPS(0.035)S(0.965)PAHK	0.233281	0.624438	0.978892	-0.329395	0.387143	0.953844	0.0346901	0.926262	0.999841	-0.600726	0.092213	0.745481	0.161701	0.725316	0.999136	0.0607701	0.834335	0.999312
1326	O35177_S297;A0A0R4J212_S297	O35177_S297	Nedd9_S297	Enhancer of filamentation 1	RHQS(0.428)FS(0.542)LHHAPS(0.031)QLGQSGDTQSDAYDVPR	Inf	NA	0	Inf	NA	0	NA	NA	NA	NA	NA	NA	NegInf	NA	0	-0.822398	0.25313	0.999312
1327	O35177_Y316;A0A0R4J212_Y316	O35177_Y316	Nedd9_Y316	Enhancer of filamentation 1	RHQSFSLHHAPSQLGQS(0.001)GDT(0.003)QS(0.01)DAY(0.986)DVPR	NegInf	NA	0	NegInf	NA	0	NegInf	NA	0	NegInf	NA	0	Inf	NA	0	NA	NA	NA
1328	O35182_S148;Q80ZV9_S148	O35182_S148	Smad6_S148	Mothers against decapentaplegic homolog 6	DSGDPQARQS(1)PEPEEGGGPR	NegInf	NA	0	NegInf	NA	0	NegInf	NA	0	NegInf	NA	0	NA	NA	NA	Inf	NA	0
1329	O35188_S262;Q8C9Y1_S262	O35188_S262	Cx3cl1_S262	Fractalkine	SLGS(1)EEINPVHTDNFQER	0.0591891	0.918053	0.998217	-0.639741	0.272212	0.904651	0.227226	0.693307	0.999841	-0.222422	0.699452	0.977483	0.0223188	0.96905	0.999136	0.217399	0.7059	0.999312
1330	O35226_T250;Q9CY29_T244	O35226_T250	Psmd4_T250	26S proteasome non-ATPase regulatory subunit 4	RAAAASAAEAGIAT(0.999)PGT(0.001)EDSDDALLK	NegInf	NA	0	0.317553	0.583913	0.983713	-0.0906732	0.873872	0.999841	-0.183358	0.696211	0.977483	1.00123	0.0734204	0.999136	0.837011	0.117557	0.999312
1331	O35245_S18	O35245_S18	Pkd2_S18	Polycystin-2	RVQPQPPGDAGRS(1)PAPR	1.23728	0.0458588	0.56016	NegInf	NA	0	1.51264	0.0202945	0.622444	1.64432	0.0138418	0.495536	0.30225	0.499934	0.999136	0.257693	0.681391	0.999312
1332	O35245_S827	O35245_S827	Pkd2_S827	Polycystin-2	RRGS(0.999)IS(0.001)SGVSYEEFQVLVR	Inf	NA	0	Inf	NA	0	Inf	NA	0	Inf	NA	0	0.467634	0.49881	0.999136	1.12348	0.161007	0.999312
1333	O35245_S916	O35245_S916	Pkd2_S916	Polycystin-2	LVREELERWES(0.998)DDAAS(0.002)QTGHGVSTQVGLGGQPHPR	NA	NA	NA	NA	NA	NA	Inf	NA	0	NA	NA	NA	-0.0720367	0.872344	0.999136	-0.686144	0.210723	0.999312
1334	O35295_S112	O35295_S112	Purb_S112	Transcriptional activator protein Pur-beta	DSLGDFIEHY(0.001)AQLGPS(0.54)S(0.459)PEQLAAGAEEGGGPRR	NA	NA	NA	Inf	NA	0	Inf	NA	0	Inf	NA	0	0.253002	0.476785	0.999136	0.910952	0.061512	0.999312
1335	O35295_S113	O35295_S113	Purb_S113	Transcriptional activator protein Pur-beta	DSLGDFIEHYAQLGPS(0.002)S(0.998)PEQLAAGAEEGGGPRR	0.384627	0.113767	0.741232	0.487716	0.0483902	0.58036	0.380928	0.117097	0.923723	0.490633	0.0471708	0.661411	0.361204	0.136253	0.999136	0.535985	0.0449102	0.999312
1336	O35295_S6	O35295_S6	Purb_S6	Transcriptional activator protein Pur-beta	ADGDS(1)GS(1)ERGGGGGGGGGPGGFQPAPR	-0.340577	0.235196	0.858953	-0.145125	0.608613	0.983713	-0.260685	0.360614	0.989122	-0.16129	0.569546	0.950576	0.258272	0.365	0.999136	-0.123529	0.662701	0.999312
1337	O35295_S8	O35295_S8	Purb_S8	Transcriptional activator protein Pur-beta	ADGDS(1)GS(1)ERGGGGGGGGGPGGFQPAPR	-0.396699	0.212422	0.848693	-0.249986	0.427443	0.958529	-0.242433	0.441358	0.999841	-0.206274	0.511695	0.938618	0.0674675	0.829373	0.999136	-0.350077	0.269445	0.999312
1338	O35304_Y494	O35304_Y494	Slc18a3_Y494	Vesicular acetylcholine transporter	DVLLDEPPQGLY(1)DAVR	Inf	NA	0	Inf	NA	0	Inf	NA	0	Inf	NA	0	0.446701	0.189771	0.999136	0.29238	0.366405	0.999312
1339	O35344_S60;Q9CT07_S60;Q543M7_S60	O35344_S60	Kpna3_S60	Importin subunit alpha-4	NVPQEESLEDS(1)DVDADFK	0.00814394	0.979282	0.999718	-0.093162	0.748609	0.992529	-0.22538	0.4409	0.999841	-0.194231	0.537565	0.949181	-0.306499	0.333897	0.999136	0.0171517	0.956385	0.999312
1340	O35345_S6;Q8BH30_S6	O35345_S6	Kpna6_S6	Importin subunit alpha-4	METMAS(1)PGKDNYR	0.173749	0.674294	0.983039	-0.389684	0.424041	0.958529	0.100957	0.806094	0.999841	NegInf	NA	0	0.259966	0.35998	0.999136	0.564181	0.179158	0.999312
1341	O35379_S289;A5D6P3_S289;Q3UDM1_S289;E9Q1I5_S289	O35379_S289	Abcc1_S289	Multidrug resistance-associated protein 1	GS(0.553)S(0.447)QLDVNEEVEALIVK	-0.614316	0.237979	0.863408	-0.373645	0.517889	0.981913	-0.555591	0.283309	0.986026	-0.703677	0.18032	0.858484	NegInf	NA	0	-0.82054	0.294066	0.999312
1342	O35379_S290;A5D6P3_S290;Q3UDM1_S290;E9Q1I5_S290	O35379_S290	Abcc1_S290	Multidrug resistance-associated protein 1	GS(0.001)S(0.999)QLDVNEEVEALIVK	-0.0943407	0.616923	0.978892	0.0783637	0.713561	0.992529	-0.0348666	0.841233	0.999841	-0.130649	0.489965	0.936256	-0.212473	0.325691	0.999136	0.129749	0.492919	0.999312
1343	O35379_S912;A5D6P3_S912;Q8C7V6_S180	O35379_S912	Abcc1_S912	Multidrug resistance-associated protein 1	HLS(0.697)NS(0.577)S(0.544)S(0.533)HS(0.501)GDT(0.065)S(0.064)QQHS(0.016)S(0.004)IAELQK	NA	NA	NA	Inf	NA	0	NA	NA	NA	NA	NA	NA	NA	NA	NA	NA	NA	NA
1344	O35379_S914;A5D6P3_S914;Q8C7V6_S182	O35379_S914	Abcc1_S914	Multidrug resistance-associated protein 1	HLS(0.077)NS(0.74)S(0.373)S(0.373)HS(0.373)GDT(0.043)S(0.017)QQHS(0.002)S(0.001)IAELQK	NA	NA	NA	Inf	NA	0	Inf	NA	0	Inf	NA	0	NegInf	NA	0	NegInf	NA	0
1345	O35379_S915;A5D6P3_S915;Q8C7V6_S183	O35379_S915	Abcc1_S915	Multidrug resistance-associated protein 1	HLS(0.005)NS(0.089)S(0.83)S(0.139)HS(0.865)GDT(0.057)S(0.028)QQHS(0.618)S(0.37)IAELQK	0.359491	0.658332	0.982233	0.59066	0.508798	0.980035	0.247598	0.767675	0.999841	-0.11703	0.885212	0.988557	0.614793	0.275942	0.999136	0.713917	0.238196	0.999312
1346	O35379_S916;A5D6P3_S916;Q8C7V6_S184	O35379_S916	Abcc1_S916	Multidrug resistance-associated protein 1	HLS(0.018)NS(0.442)S(0.501)S(0.501)HS(0.501)GDT(0.023)S(0.011)QQHS(0.002)S(0.001)IAELQK	NA	NA	NA	Inf	NA	0	NA	NA	NA	NA	NA	NA	Inf	NA	0	NA	NA	NA
1347	O35379_S918;A5D6P3_S918;Q8C7V6_S186	O35379_S918	Abcc1_S918	Multidrug resistance-associated protein 1	HLSNSSS(0.001)HS(0.99)GDT(0.004)S(0.004)QQHSSIAELQK	0.420875	0.514644	0.971299	0.338605	0.599529	0.983713	0.648927	0.31799	0.989122	1.11202	0.0933221	0.745481	0.0024296	0.996985	0.999136	-0.1157	0.857246	0.999312
1348	O35379_S926;A5D6P3_S926;Q8C7V6_S194	O35379_S926	Abcc1_S926	Multidrug resistance-associated protein 1	HLSNSSSHSGDTSQQHS(0.852)S(0.148)IAELQK	0.322163	0.738918	0.987086	-0.549321	0.571581	0.983713	0.606749	0.556001	0.999841	1.26807	0.229586	0.880139	-0.683145	0.326519	0.999136	-0.777064	0.267214	0.999312
1349	O35379_S927;A5D6P3_S927;Q8C7V6_S195	O35379_S927	Abcc1_S927	Multidrug resistance-associated protein 1	HLSNSSSHSGDTSQQHS(0.015)S(0.984)IAELQK	-0.830373	0.0580609	0.596232	-0.704208	0.10438	0.754842	-0.223588	0.596944	0.999841	-0.378446	0.373371	0.923212	0.420465	0.323595	0.999136	-0.380436	0.370904	0.999312
1350	O35381_S17	O35381_S17	Anp32a_S17	Acidic leucine-rich nuclear phosphoprotein 32 family member A	NRT(0.087)PS(0.913)DVKELVLDNCK	0.562766	0.327226	0.919339	0.557509	0.488359	0.976088	0.803643	0.144141	0.932068	0.547133	0.340351	0.915207	0.177282	0.834017	0.999136	-0.56559	0.352325	0.999312
1351	O35381_T15	O35381_T15	Anp32a_T15	Acidic leucine-rich nuclear phosphoprotein 32 family member A	NRT(0.999)PS(0.001)DVKELVLDNCK	0.269959	0.481392	0.962975	0.393228	0.308159	0.921726	0.215089	0.574024	0.999841	0.188263	0.622404	0.960433	0.032486	0.932097	0.999136	0.100142	0.792958	0.999312
1352	O35382_S32;Q9CWI0_S32;Q8CAQ9_S32;Q8C391_S32	O35382_S32	Exoc4_S32	Exocyst complex component 4	T(0.018)LS(0.82)T(0.137)S(0.025)DDVEDRENEKGR	Inf	NA	0	Inf	NA	0	Inf	NA	0	Inf	NA	0	NA	NA	NA	Inf	NA	0
1353	O35492_S157;A0A1L1SST3_S23;A0A1L1STP6_S33;Q3UWB8_S9	O35492_S157	Clk3_S157	Dual specificity protein kinase CLK3	RYRS(1)PEPDPYLSYR	0.162655	0.521919	0.972258	0.053098	0.833679	0.994001	0.199075	0.434296	0.999841	-0.329985	0.200612	0.869686	0.773641	0.0092075	0.999136	0.419164	0.185031	0.999312
1354	O35492_S197;A0A1L1SST3_S63;A0A1L1STP6_S73;Q3UWB8_S49	O35492_S197	Clk3_S197	Dual specificity protein kinase CLK3	S(1)RS(1)HDRIPYQR	1.06319	0.178135	0.809403	0.0517104	0.940509	0.996817	0.0555405	0.941668	0.999841	-0.0608521	0.944646	0.994735	0.181553	0.720463	0.999136	0.0863539	0.855325	0.999312
1355	O35492_S199;A0A1L1SST3_S65;A0A1L1STP6_S75;Q3UWB8_S51	O35492_S199	Clk3_S199	Dual specificity protein kinase CLK3	S(1)RS(1)HDRIPYQR	1.06319	0.178135	0.809403	0.0517104	0.940509	0.996817	0.0555405	0.941668	0.999841	-0.0608521	0.944646	0.994735	0.181553	0.720463	0.999136	0.0863539	0.855325	0.999312
1356	O35493_S339;P22518_S340;Q3UKA7_S33;Q4FJV9_S339	O35493_S339	Clk1;Clk4_S339	Dual specificity protein kinase CLK4	VVDFGSATYDDEHHS(0.013)T(0.06)LVS(0.768)T(0.16)R	NA	NA	NA	NA	NA	NA	NA	NA	NA	Inf	NA	0	Inf	NA	0	Inf	NA	0
1357	O35495_S134;Q9D4N7_S134;Q8BQ67_S134;Q8BFX6_S134	O35495_S134	Cdk14_S134	Cyclin-dependent kinase 14	FGKADS(1)YEKLEK	-0.178748	0.391709	0.948615	0.201914	0.239584	0.890551	-0.000114731	0.999458	0.999841	0.0980549	0.563173	0.950477	-0.0361465	0.830676	0.999136	0.186243	0.276902	0.999312
1358	O35495_S24;Q9D4N7_S24;Q8BQ67_S24;Q8BFX6_S24	O35495_S24	Cdk14_S24	Cyclin-dependent kinase 14	TLS(1)ESFSR	-0.0146505	0.952842	0.999718	0.274604	0.274021	0.906443	0.213268	0.428642	0.999841	0.0777169	0.753992	0.979858	-0.25177	0.314905	0.999136	0.0196772	0.936694	0.999312
1359	O35495_S78;Q9D4N7_S78;Q8BQ67_S78;Q8BFX6_S78	O35495_S78	Cdk14_S78	Cyclin-dependent kinase 14	T(0.005)QS(0.97)T(0.026)FDPFEKPANQVK	NegInf	NA	0	-0.446001	0.268279	0.900965	-0.436506	0.345286	0.989122	-0.11434	0.772234	0.981432	-0.672433	0.0681578	0.999136	0.0696257	0.851576	0.999312
1360	O35495_S95;Q9D4N7_S95;Q8BQ67_S95;Q8BFX6_S95	O35495_S95	Cdk14_S95	Cyclin-dependent kinase 14	VHS(1)ENNACINFK	-0.442765	0.322878	0.916776	0.115119	0.80506	0.994001	-0.566079	0.237372	0.952194	-0.132384	0.756038	0.979858	-0.018172	0.950129	0.999136	0.501866	0.144416	0.999312
1361	O35516_S2079;Q3U1W7_S1069;Q6PCM9_S138;G5E8J0_S2082	O35516_S2079	Notch2_S2079	Neurogenic locus notch homolog protein 2	LLDEY(0.006)NVT(0.005)PS(0.005)PPGT(0.01)VLT(0.034)S(0.169)ALS(0.771)PVLCGPNR	NA	NA	NA	NA	NA	NA	NA	NA	NA	Inf	NA	0	NA	NA	NA	NA	NA	NA
1362	O35551_S407;J3QJV7_S323	O35551_S407	Rabep1_S407	Rab GTPase-binding effector protein 1	AQS(1)TDS(0.997)LGT(0.002)SSSLQSK	0.127597	0.515278	0.971464	0.186345	0.344425	0.946966	-0.157089	0.424179	0.999841	0.0469933	0.809897	0.9848	-0.0367197	0.850866	0.999136	-0.0472506	0.808877	0.999312
1363	O35551_S410;J3QJV7_S326	O35551_S410	Rabep1_S410	Rab GTPase-binding effector protein 1	AQS(0.999)T(0.001)DS(1)LGTSSSLQSK	-0.143894	0.658749	0.982233	-0.128896	0.69227	0.992529	-0.518858	0.120304	0.927731	-0.108205	0.739575	0.979858	0.22743	0.486559	0.999136	0.735879	0.0451541	0.999312
1364	O35551_T408;J3QJV7_T324	O35551_T408	Rabep1_T408	Rab GTPase-binding effector protein 1	RAQS(0.271)T(0.718)DS(0.749)LGT(0.261)S(0.001)SSLQSK	NegInf	NA	0	NegInf	NA	0	NegInf	NA	0	NegInf	NA	0	NegInf	NA	0	-0.194725	0.889017	0.999312
1365	O35551_T413;J3QJV7_T329	O35551_T413	Rabep1_T413	Rab GTPase-binding effector protein 1	RAQS(0.836)T(0.161)DS(0.029)LGT(0.93)S(0.027)S(0.009)S(0.007)LQSK	Inf	NA	0	NA	NA	NA	Inf	NA	0	NA	NA	NA	NegInf	NA	0	NegInf	NA	0
1366	O35607_S940;Q3UU71_S440;Q3UG09_S670	O35607_S940	Bmpr2_S940	Bone morphogenetic protein receptor type-2	RAQRPNS(0.995)LDLS(0.005)ATNILDGSSIQIGESTQDGK	-0.270462	0.218962	0.852247	-0.296987	0.152576	0.809933	0.185377	0.393473	0.995595	0.0794747	0.71187	0.977483	-0.173511	0.473456	0.999136	0.118465	0.623007	0.999312
1367	O35609_S78;Q3TDM8_S78;E9Q855_S78;Q3UK26_S78	O35609_S78	Scamp3_S78	Secretory carrier-associated membrane protein 3	KLS(1)PTEPR	0.119043	0.956285	0.999718	-1.58631	0.390218	0.953844	-0.123006	0.954832	0.999841	0.304302	0.888663	0.988557	-0.480635	0.825272	0.999136	-0.549256	0.735901	0.999312
1368	O35613_S515;Q5XLA9_S8;Q5XW54_S397;Q5XW59_S427	O35613_S515	Daxx_S515	Death domain-associated protein 6	RNS(1)EPAEGLR	0.507388	0.222484	0.852247	0.599633	0.120198	0.766285	-0.0742106	0.841158	0.999841	0.392275	0.273695	0.900288	-0.571096	0.137434	0.999136	-0.272385	0.44243	0.999312
1369	O35613_T523;Q5XLA9_T16;Q5XW54_T405;Q5XW59_T435	O35613_T523	Daxx_T523	Death domain-associated protein 6	NSEPAEGLRT(1)PEGQQK	-0.169124	0.549723	0.972258	0.179079	0.526699	0.981913	0.343913	0.196049	0.949651	0.0985429	0.705839	0.977483	0.392855	0.142078	0.999136	0.181776	0.520554	0.999312
1370	O35615_T624	O35615_T624	Zfpm1_T624	Zinc finger protein ZFPM1	APEDPPT(1)VRR	Inf	NA	0	Inf	NA	0	Inf	NA	0	NA	NA	NA	NA	NA	NA	NA	NA	NA
1371	O35623_S50;Q8BNZ1_S50	O35623_S50	Bet1_S50	BET1 homolog	SLS(1)IEIGHEVK	Inf	NA	0	Inf	NA	0	Inf	NA	0	Inf	NA	0	0.0522444	0.938235	0.999136	0.173885	0.716833	0.999312
1372	O35625_S485;Q14DJ8_S490;E9QMJ8_S490;Q7TMI9_S93	O35625_S485	Axin1_S485	Axin-1	TPGCQS(0.998)PGPGHRS(0.834)PDS(0.167)GHVAK	-0.0954497	0.870345	0.997414	-0.259706	0.657901	0.986546	-0.350121	0.672839	0.999841	-0.839203	0.225436	0.880139	0.261769	0.636085	0.999136	-0.393507	0.449715	0.999312
1373	O35625_S492;Q14DJ8_S497;E9QMJ8_S497;Q7TMI9_S100	O35625_S492	Axin1_S492	Axin-1	T(0.002)PGCQS(0.998)PGPGHRS(0.96)PDS(0.04)GHVAK	0.932881	0.333872	0.919498	0.855564	0.374541	0.951834	-0.602654	0.598223	0.999841	-0.557814	0.585632	0.951746	0.0386776	0.965045	0.999136	0.628065	0.512435	0.999312
1374	O35638_S1097;Q8BSB5_S284;A2AFF6_S1097	O35638_S1097	Stag2_S1097	Cohesin subunit SA-2	KVVEGMQLALPEES(0.047)S(0.743)S(0.161)S(0.047)DS(0.003)MWLSR	-1.79908	0.14736	0.795826	-0.219966	0.804336	0.994001	NegInf	NA	0	NegInf	NA	0	0.518319	0.446331	0.999136	NegInf	NA	0
1375	O35639_S167;Q8C1X9_S167;Q3U737_S167;Q3TLP4_S167	O35639_S167	Anxa3_S167	Annexin A3	RDES(1)LKVDEHLAK	-0.175148	0.821991	0.994431	0.661839	0.508887	0.980035	0.806406	0.425095	0.999841	-0.229228	0.815956	0.985126	0.0567565	0.946827	0.999136	-0.132514	0.87637	0.999312
1376	O35671_S41;Q3UGH2_S41	O35671_S41	Itgb1bp1_S41	Integrin beta-1-binding protein 1	SSTVAS(0.998)LDT(0.001)DSTK	0.410472	0.0877843	0.673496	0.3917	0.124473	0.773025	0.245028	0.379161	0.994156	0.378795	0.136553	0.810467	-0.192064	0.409359	0.999136	0.106327	0.645657	0.999312
1377	O35682_S15;A0A0N4SW94_S15;Q0VE46_S15	O35682_S15	Myadm_S15	Myeloid-associated differentiation marker	TTITTTT(0.071)S(0.636)S(0.261)S(0.027)T(0.004)TVGSAR	NA	NA	NA	Inf	NA	0	Inf	NA	0	NA	NA	NA	NA	NA	NA	NA	NA	NA
1378	O35682_S16;A0A0N4SW94_S16;Q0VE46_S16	O35682_S16	Myadm_S16	Myeloid-associated differentiation marker	TTITTTTS(0.019)S(0.963)S(0.015)T(0.002)TVGSAR	-0.104222	0.805505	0.993507	0.138892	0.761376	0.992789	0.142673	0.755101	0.999841	0.360566	0.398246	0.926408	0.290673	0.553504	0.999136	-0.0139054	0.975718	0.999312
1379	O35691_S100;Q3TUQ5_S100;Q9CV89_S100	O35691_S100	Pnn_S100	Pinin	QES(1)DPEDDDVKKPALQSSVVATSK	-0.210737	0.67154	0.983039	-0.285742	0.566473	0.982613	-0.040852	0.934262	0.999841	0.291585	0.649667	0.966056	-0.165116	0.706171	0.999136	0.287004	0.51464	0.999312
1380	O35691_S380;Q3TUQ5_S381	O35691_S380	Pnn_S380	Pinin	EGEKQQDS(1)QPEEVMDVLEMVESVK	0.0456594	0.950256	0.999718	0.00774499	0.991556	0.999974	-0.0928871	0.887199	0.999841	-0.117931	0.872044	0.986266	0.489779	0.429517	0.999136	0.529108	0.474205	0.999312
1381	O35691_S442;Q3TUQ5_S443	O35691_S442	Pnn_S442	Pinin	S(0.001)LS(0.999)PGKENINSQEVEK	-0.274646	0.555443	0.972258	-0.49594	0.201546	0.851549	-0.191954	0.67941	0.999841	-0.561523	0.181726	0.858603	-0.981812	0.0266361	0.999136	-0.840237	0.0996309	0.999312
1382	O35691_S66;Q3TUQ5_S66;Q9CV89_S66	O35691_S66	Pnn_S66	Pinin	GFS(1)DSGGGPPAK	0.667181	0.0592637	0.600034	1.56157	0.000122	0.0245572	0.244503	0.473716	0.999841	0.877642	0.0240994	0.582989	-0.143844	0.695162	0.999136	0.188794	0.607492	0.999312
1383	O35691_S68;Q3TUQ5_S68;Q9CV89_S68	O35691_S68	Pnn_S68	Pinin	RGFS(0.194)DS(0.806)GGGPPAK	NA	NA	NA	NA	NA	NA	NA	NA	NA	Inf	NA	0	NegInf	NA	0	NegInf	NA	0
1384	O35711_S362;G3X957_S362	O35711_S362	Ppfibp2_S362	Liprin-beta-2	CS(0.04)S(0.955)PT(0.005)PGPPPLPQK	NegInf	NA	0	NegInf	NA	0	NegInf	NA	0	0.949304	NA	NA	Inf	NA	0	Inf	NA	0
1385	O35711_S386;G3X957_S386	O35711_S386	Ppfibp2_S386	Liprin-beta-2	KLS(0.013)CS(0.987)LEDLRR	-0.572011	0.565476	0.972258	-0.45198	0.648214	0.984646	-0.176549	0.857616	0.999841	-1.1259	0.364721	0.922674	-0.368882	0.724695	0.999136	-0.445853	0.671005	0.999312
1386	O35737_S104;P70333_S104;Q811L7_S104;Q8C2Q7_S104	O35737_S104	Hnrnph1_S104	Heterogeneous nuclear ribonucleoprotein H	HTGPNS(1)PDTANDGFVR	-0.667474	0.31382	0.910923	0.0643274	0.921841	0.995322	0.0809862	0.901698	0.999841	0.259949	0.692202	0.977483	0.419265	0.524254	0.999136	0.273428	0.677174	0.999312
1387	O35737_S63;P70333_S63;Q811L7_S63;Q8C2Q7_S63	O35737_S63	Hnrnph1_S63	Heterogeneous nuclear ribonucleoprotein H	EGRPSGEAFVELES(1)EDEVK	NA	NA	NA	Inf	NA	0	NA	NA	NA	Inf	NA	0	Inf	NA	0	Inf	NA	0
1388	O35841_S457;Q3UYQ4_S457	O35841_S457	Api5_S457	Apoptosis inhibitor 5	T(0.655)S(0.678)EDT(0.659)S(0.198)S(0.186)GS(0.619)PPKKS(0.006)PGGPK	NA	NA	NA	Inf	NA	0	Inf	NA	0	Inf	NA	0	NegInf	NA	0	0.301607	0.875254	0.999312
1389	O35841_S462;Q3UYQ4_S462	O35841_S462	Api5_S462	Apoptosis inhibitor 5	TSEDTS(0.049)S(0.93)GS(0.021)PPKKSPGGPK	Inf	NA	0	Inf	NA	0	Inf	NA	0	Inf	NA	0	Inf	NA	0	NA	NA	NA
1390	O35841_S464;Q3UYQ4_S464	O35841_S464	Api5_S464	Apoptosis inhibitor 5	TSEDTSSGS(1)PPKKSPGGPK	-0.201992	0.756002	0.990755	0.362769	0.606062	0.983713	0.40592	0.533653	0.999841	0.170449	0.793096	0.982012	-0.235502	0.717242	0.999136	0.323202	0.619629	0.999312
1391	O35841_T456;Q3UYQ4_T456	O35841_T456	Api5_T456	Apoptosis inhibitor 5	T(0.655)S(0.678)EDT(0.659)S(0.198)S(0.186)GS(0.619)PPKKS(0.006)PGGPK	NA	NA	NA	Inf	NA	0	Inf	NA	0	Inf	NA	0	NegInf	NA	0	0.301607	0.875254	0.999312
1392	O35841_T460;Q3UYQ4_T460	O35841_T460	Api5_T460	Apoptosis inhibitor 5	T(0.655)S(0.678)EDT(0.659)S(0.198)S(0.186)GS(0.619)PPKKS(0.006)PGGPK	NA	NA	NA	Inf	NA	0	Inf	NA	0	Inf	NA	0	NegInf	NA	0	0.301607	0.875254	0.999312
1393	O35887_S35;Q3TUF3_S35;Q3UG11_S35;Q6XLQ8_S35	O35887_S35	Calu_S35	Calumenin	VHHEPQLS(1)DKVHNDAQNFDYDHDAFLGAEEAK	-0.488765	0.381289	0.944196	-0.307634	0.579108	0.983713	-0.71342	0.20665	0.952194	-0.249631	0.6265	0.961284	-0.922875	0.130326	0.999136	-0.348747	0.556608	0.999312
1394	O35887_S69;Q3TUF3_S69;Q3UG11_S69;Q6XLQ8_S69	O35887_S69	Calu_S69	Calumenin	SFDQLT(0.001)PEES(0.999)KER	-0.179153	0.72888	0.987086	-0.14388	0.765918	0.992789	0.146651	0.761555	0.999841	-0.0844919	0.869986	0.986266	0.428371	0.379803	0.999136	-0.0162746	0.973104	0.999312
1395	O35887_T65;Q3TUF3_T65;Q3UG11_T65;Q6XLQ8_T65	O35887_T65	Calu_T65	Calumenin	SFDQLT(0.801)PEES(0.199)KER	0.244553	0.525393	0.972258	-0.145463	0.704453	0.992529	0.231125	0.59071	0.999841	-0.136873	0.721084	0.977483	-0.106594	0.79303	0.999136	-0.472304	0.25441	0.999312
1396	O35887_Y47;Q3TUF3_Y47;Q3UG11_Y47;Q6XLQ8_Y47	O35887_Y47	Calu_Y47	Calumenin	DRVHHEPQLSDKVHNDAQNFDY(1)DHDAFLGAEEAK	Inf	NA	0	Inf	NA	0	Inf	NA	0	Inf	NA	0	0.213444	0.717098	0.999136	0.508833	0.309807	0.999312
1397	O35954_S1236	O35954_S1236	Pitpnm1_S1236	Membrane-associated phosphatidylinositol transfer protein 1	S(0.001)IS(0.999)LKLDSEE	NA	NA	NA	Inf	NA	0	NA	NA	NA	NA	NA	NA	NA	NA	NA	NA	NA	NA
1398	O35954_S300	O35954_S300	Pitpnm1_S300	Membrane-associated phosphatidylinositol transfer protein 1	SSTEARPGTSTAGTPDGPEAPPGPDAS(0.988)PDAS(0.012)FGK	-0.0326036	0.942112	0.999718	0.780951	0.155332	0.811167	-0.194213	0.605402	0.999841	-0.164642	0.717121	0.977483	Inf	NA	0	Inf	NA	0
1399	O35954_S621	O35954_S621	Pitpnm1_S621	Membrane-associated phosphatidylinositol transfer protein 1	AS(1)PEPSALPAQR	-0.458592	0.219456	0.852247	-0.366876	0.47676	0.97413	-0.473247	0.206072	0.952194	-0.254104	0.531921	0.945046	0.325556	0.52675	0.999136	0.0675786	0.851323	0.999312
1400	O35984_S151;G3UXL9_S69;Q3UR63_S69;V9GXB8_S91	O35984_S151	Pbx2_S151	Pre-B-cell leukemia transcription factor 2	GGGSAAAAAAAAAS(0.015)GGGVS(0.907)PDNS(0.076)IEHS(0.002)DYR	NegInf	NA	0	0.0506149	0.913671	0.995322	-0.118536	0.800292	0.999841	0.0114879	0.980355	0.997421	-0.266602	0.497875	0.999136	0.0423682	0.911508	0.999312
1401	O54692_S438;A0A1L1SST9_S121	O54692_S438	Zw10_S438	Centromere/kinetochore protein zw10 homolog	EALPDLPS(1)PDADHKLQVQTVCK	0.502149	0.205322	0.843859	0.353494	0.366069	0.950665	0.413533	0.351494	0.989122	0.340309	0.38374	0.92622	-0.053382	0.907819	0.999136	-0.199194	0.630331	0.999312
1402	O54724_S14;Q3TER0_S14;Q3U4N4_S14	O54724_S14	Cavin1_S14	Caveolae-associated protein 1	MEDVTLHIVERPYS(1)GFPDASSEGPEPTQGEAR	0.155636	0.736068	0.987086	0.174949	0.704874	0.992529	0.535458	0.289227	0.988266	0.418569	0.368926	0.922674	-0.119834	0.832037	0.999136	-0.155937	0.793518	0.999312
1403	O54724_S169	O54724_S169	Cavin1_S169	Caveolae-associated protein 1	LPAKLS(0.997)VS(0.003)K	0.505422	0.366926	0.939069	0.046893	0.932713	0.995925	0.017064	0.975488	0.999841	-0.254361	0.647671	0.966056	-0.0335445	0.951837	0.999136	0.354212	0.525373	0.999312
1404	O54724_S171	O54724_S171	Cavin1_S171	Caveolae-associated protein 1	VMIYQDEVKLPAKLS(0.39)VS(0.61)K	1.10476	0.00151755	0.130252	0.594387	0.0477803	0.57748	0.527514	0.0763627	0.830099	0.159777	0.579517	0.950931	0.0722473	0.80164	0.999136	-0.0224099	0.937848	0.999312
1405	O54724_S20;Q3TER0_S20;Q3U4N4_S20	O54724_S20	Cavin1_S20	Caveolae-associated protein 1	MEDVTLHIVERPY(0.006)S(0.019)GFPDAS(0.976)S(0.976)EGPEPT(0.023)QGEAR	2.00199	0.569298	0.972258	1.98672	0.559816	0.982415	3.27573	0.340752	0.989122	3.45741	0.315432	0.910709	0.284304	0.91376	0.999136	2.32232	0.447749	0.999312
1406	O54724_S21;Q3TER0_S21;Q3U4N4_S21	O54724_S21	Cavin1_S21	Caveolae-associated protein 1	MEDVTLHIVERPYSGFPDAS(0.007)S(0.993)EGPEPTQGEAR	0.0814937	0.866537	0.997414	0.163057	0.755757	0.992529	-1.09695	0.0460713	0.729356	0.455727	0.352229	0.922052	0.147236	0.778759	0.999136	-0.105913	0.827144	0.999312
1407	O54724_S302	O54724_S302	Cavin1_S302	Caveolae-associated protein 1	S(0.999)FT(0.001)PDHVVYAR	0.124153	0.876139	0.99762	-0.131423	0.868954	0.994001	-0.127072	0.873253	0.999841	0.115185	0.900327	0.988557	-0.0989458	0.879076	0.999136	-0.263738	0.685626	0.999312
1408	O54724_S38;Q3TER0_S38;Q3U4N4_S38	O54724_S38	Cavin1_S38	Caveolae-associated protein 1	AT(0.008)EEPS(0.917)GT(0.526)GS(0.526)DELIKS(0.023)DQVNGVLVLSLLDK	-0.62932	0.272329	0.885561	-0.590146	0.251342	0.892035	-0.627084	0.381023	0.994156	NegInf	NA	0	-0.171531	0.757224	0.999136	0.0961677	0.862148	0.999312
1409	O54724_S42;Q3TER0_S42;Q3U4N4_S42	O54724_S42	Cavin1_S42	Caveolae-associated protein 1	ATEEPS(0.822)GT(0.181)GS(0.996)DELIK	-0.669395	0.377326	0.944166	-0.385625	0.609076	0.983713	0.0763624	0.919124	0.999841	0.194577	0.795968	0.982734	-0.586008	0.43873	0.999136	-0.439531	0.560299	0.999312
1410	O54724_T304	O54724_T304	Cavin1_T304	Caveolae-associated protein 1	SFT(1)PDHVVYAR	-0.141057	0.811127	0.994105	-0.248772	0.673812	0.987809	-0.523768	0.378537	0.994156	-0.218606	0.711353	0.977483	-0.667216	0.264357	0.999136	-0.610429	0.306154	0.999312
1411	O54724_T40;Q3TER0_T40;Q3U4N4_T40	O54724_T40	Cavin1_T40	Caveolae-associated protein 1	ATEEPS(0.03)GT(0.928)GS(0.042)DELIK	2.58182	0.216925	0.850899	2.93321	0.169469	0.824803	-1.42401	0.4712	0.999841	-0.972211	0.530927	0.945046	-0.454621	0.813476	0.999136	NegInf	NA	0
1412	O54774_S632;Q3U237_S632;Q3UR54_S632;Q8CGH7_S632	O54774_S632	Ap3d1_S632	AP-3 complex subunit delta-1	KVPVPEGLDLDAWINEPPS(1)DS(1)ES(1)EDEKPK	NA	NA	NA	Inf	NA	0	Inf	NA	0	NA	NA	NA	NegInf	NA	0	NegInf	NA	0
1413	O54774_S634;Q3U237_S634;Q3UR54_S634;Q8CGH7_S634	O54774_S634	Ap3d1_S634	AP-3 complex subunit delta-1	KVPVPEGLDLDAWINEPPS(1)DS(1)ES(1)EDEKPK	NA	NA	NA	Inf	NA	0	Inf	NA	0	NA	NA	NA	NegInf	NA	0	NegInf	NA	0
1414	O54774_S636;Q3U237_S636;Q3UR54_S636;Q8CGH7_S636	O54774_S636	Ap3d1_S636	AP-3 complex subunit delta-1	KVPVPEGLDLDAWINEPPS(1)DS(1)ES(1)EDEKPK	NA	NA	NA	Inf	NA	0	Inf	NA	0	NA	NA	NA	NegInf	NA	0	NegInf	NA	0
1415	O54774_S685;Q3U237_S685;Q3UR54_S685;Q8CGH7_S685	O54774_S685	Ap3d1_S685	AP-3 complex subunit delta-1	KQEQANNPFYIKS(0.599)S(0.393)PS(0.008)PQK	NA	NA	NA	NA	NA	NA	Inf	NA	0	NA	NA	NA	Inf	NA	0	Inf	NA	0
1416	O54774_S686;Q3U237_S686;Q3UR54_S686;Q8CGH7_S686	O54774_S686	Ap3d1_S686	AP-3 complex subunit delta-1	KQEQANNPFYIKS(0.218)S(0.78)PS(0.002)PQK	-0.353175	0.450963	0.953853	-0.689094	0.127267	0.77741	-0.0925275	0.842035	0.999841	-0.041245	0.929174	0.993413	-1.22279	0.0300082	0.999136	-0.904881	0.096408	0.999312
1417	O54774_S688;Q3U237_S688;Q3UR54_S688;Q8CGH7_S688	O54774_S688	Ap3d1_S688	AP-3 complex subunit delta-1	KQEQANNPFYIKS(0.135)S(0.309)PS(0.557)PQK	NegInf	NA	0	NegInf	NA	0	NegInf	NA	0	-0.192855	NA	NA	NA	NA	NA	NA	NA	NA
1418	O54774_S754;Q3U237_S754	O54774_S754	Ap3d1_S754	AP-3 complex subunit delta-1	HS(0.843)S(0.157)LPTES(1)DEDIAPAQR	Inf	NA	0	Inf	NA	0	NA	NA	NA	Inf	NA	0	-0.164177	0.895068	0.999136	NegInf	NA	0
1419	O54774_S755;Q3U237_S755	O54774_S755	Ap3d1_S755	AP-3 complex subunit delta-1	HS(0.002)S(0.998)LPTES(1)DEDIAPAQR	1.34155	0.00826765	0.281907	0.923037	0.0785998	0.697719	1.01061	0.0400097	0.725229	0.610626	0.201378	0.869686	0.519321	0.274853	0.999136	-0.405242	0.391747	0.999312
1420	O54774_S760;Q3U237_S760	O54774_S760	Ap3d1_S760	AP-3 complex subunit delta-1	HS(0.324)S(0.676)LPTES(1)DEDIAPAQR	0.0201641	0.939679	0.999718	-0.0221907	0.933631	0.996284	-0.0148098	0.955676	0.999841	-0.179321	0.502981	0.936372	-0.00870846	0.973927	0.999136	-0.00251697	0.992463	0.999312
1421	O54774_S784;Q3U237_S784	O54774_S784	Ap3d1_S784	AP-3 complex subunit delta-1	VDIITEEMPENALPS(1)DEDDKDPNDPYR	-0.398415	0.412986	0.951239	-0.366236	0.451193	0.962455	-0.52376	0.284503	0.986187	-0.535967	0.273722	0.900288	-0.213801	0.701886	0.999136	0.127883	0.806451	0.999312
1422	O54774_S825;Q3U237_S825;Q80UA6_S13;Q80T04_S8	O54774_S825	Ap3d1_S825	AP-3 complex subunit delta-1	NAEAVKS(1)PEKEGVLGVEK	0.801859	0.0393593	0.522274	0.680641	0.114491	0.766285	0.249235	0.467819	0.999841	0.346262	0.352466	0.922052	0.00271843	0.993639	0.999136	-0.0896768	0.79273	0.999312
1423	O54774_T758;Q3U237_T758	O54774_T758	Ap3d1_T758	AP-3 complex subunit delta-1	HS(0.115)S(0.885)LPT(1)ES(1)DEDIAPAQR	0.361007	0.700651	0.983548	-0.800108	0.432958	0.959868	-0.932162	0.325938	0.989122	-0.499345	0.595523	0.953245	-0.0883304	0.930479	0.999136	0.496478	0.682224	0.999312
1424	O54781_S10;A0A0R4J124_S10;A0A0G2JEI1_S10;A0A0G2JDT6_S10	O54781_S10	Srpk2_S10	SRSF protein kinase 2	SVNSEKS(0.001)S(0.011)S(0.911)S(0.078)ERPEPQQK	Inf	NA	0	Inf	NA	0	Inf	NA	0	Inf	NA	0	0.393422	0.535019	0.999136	NegInf	NA	0
1425	O54781_S477;A0A0R4J124_S478	O54781_S477	Srpk2_S477	SRSF protein kinase 2	TSEFPTPLFSGPLEPVACGSVISEGSPLT(0.001)EQEES(0.114)S(0.638)PS(0.247)HDR	-1.57679	0.374853	0.944166	-0.49501	0.756144	0.992529	-0.798884	0.623978	0.999841	-1.10204	0.511533	0.938618	NegInf	NA	0	-0.960557	0.487028	0.999312
1426	O54781_S487;A0A0R4J124_S488;Q8CBI1_S27	O54781_S487	Srpk2_S487	SRSF protein kinase 2	TVS(1)AS(0.02)S(0.811)T(0.169)GDLPK	1.03152	0.183225	0.819012	-0.672234	0.389319	0.953844	0.816921	0.284597	0.986187	-0.618501	0.427119	0.92917	0.390992	0.678592	0.999136	0.634903	0.441727	0.999312
1427	O54781_S489;A0A0R4J124_S490;Q8CBI1_S29	O54781_S489	Srpk2_S489	SRSF protein kinase 2	T(0.001)VS(0.998)AS(0.589)S(0.337)T(0.075)GDLPK	1.07321	NA	NA	NegInf	NA	0	NegInf	NA	0	NegInf	NA	0	NA	NA	NA	NA	NA	NA
1428	O54781_S490;A0A0R4J124_S491;Q8CBI1_S30	O54781_S490	Srpk2_S490	SRSF protein kinase 2	T(0.001)VS(0.998)AS(0.038)S(0.86)T(0.103)GDLPK	Inf	NA	0	Inf	NA	0	Inf	NA	0	Inf	NA	0	0.390992	0.811849	0.999136	0.757969	0.645953	0.999312
1429	O54781_S9;A0A0R4J124_S9;A0A0G2JEI1_S9;A0A0G2JDT6_S9	O54781_S9	Srpk2_S9	SRSF protein kinase 2	SVNSEKS(0.125)S(0.564)S(0.253)S(0.058)ERPEPQQK	Inf	NA	0	NA	NA	NA	NA	NA	NA	NA	NA	NA	NA	NA	NA	Inf	NA	0
1430	O54784_S301;A0A1W2P730_S112;Q05A21_S301	O54784_S301	Dapk3_S301	Death-associated protein kinase 3	LREYS(1)LK	-0.0179032	0.982703	0.999718	0.0992735	0.897759	0.994169	-0.0015254	0.998424	0.999841	0.15785	0.838158	0.986266	0.924284	0.204645	0.999136	0.980885	0.179262	0.999312
1431	O54784_S306;A0A1W2P730_S117;Q05A21_S306	O54784_S306	Dapk3_S306	Death-associated protein kinase 3	LREYS(0.998)LKS(0.002)HS(0.674)S(0.326)MPR	Inf	NA	0	Inf	NA	0	NA	NA	NA	Inf	NA	0	Inf	NA	0	Inf	NA	0
1432	O54784_S307;A0A1W2P730_S118;Q05A21_S307	O54784_S307	Dapk3_S307	Death-associated protein kinase 3	LREYS(0.991)LKS(0.009)HS(0.005)S(0.995)MPR	0.442902	0.352455	0.931664	NegInf	NA	0	0.0173507	0.955078	0.999841	NegInf	NA	0	0.43182	0.233611	0.999136	-0.586867	0.115624	0.999312
1433	O54785_S289;Q5NC03_S268	O54785_S289	Limk2_S289	LIM domain kinase 2	S(0.001)NS(0.997)IS(0.002)KSPGPSSPKEPLLLSR	-0.11052	0.623768	0.978892	0.1959	0.38716	0.953844	0.199375	0.378927	0.994156	0.193326	0.393332	0.926408	0.12739	0.572129	0.999136	0.0570641	0.799697	0.999312
1434	O54785_S293;Q5NC03_S272	O54785_S293	Limk2_S293	LIM domain kinase 2	S(0.15)NS(0.828)IS(0.043)KS(0.944)PGPS(0.258)S(0.762)PKEPLLLS(0.015)R	Inf	NA	0	NA	NA	NA	Inf	NA	0	NA	NA	NA	NA	NA	NA	NA	NA	NA
1435	O54785_S298;Q5NC03_S277	O54785_S298	Limk2_S298	LIM domain kinase 2	S(0.15)NS(0.828)IS(0.043)KS(0.944)PGPS(0.258)S(0.762)PKEPLLLS(0.015)R	Inf	NA	0	NA	NA	NA	Inf	NA	0	NA	NA	NA	NA	NA	NA	NA	NA	NA
1436	O54786_S314	O54786_S314	Dffa_S314	DNA fragmentation factor subunit alpha	RS(1)PLPGEPQRPK	Inf	NA	0	NA	NA	NA	Inf	NA	0	Inf	NA	0	NA	NA	NA	NA	NA	NA
1437	O54804_S71;F7AYX1_S63;Q5J2U5_S71;Q3TLJ9_S71	O54804_S71	Chka_S71	Choline kinase alpha	TQPLALPPPPPPPLPLPPPPS(1)PPLADEQPEPR	Inf	NA	0	Inf	NA	0	Inf	NA	0	NA	NA	NA	NegInf	NA	0	0.337661	0.634851	0.999312
1438	O54825_S97	O54825_S97	Bysl_S97	Bystin	LGPGLPQDGS(1)DEEDEEWPTLEK	0.0660726	0.782447	0.99104	0.0976108	0.683606	0.991037	0.0616963	0.796509	0.999841	-0.387389	0.114626	0.775572	0.116628	0.626553	0.999136	0.0599552	0.802123	0.999312
1439	O54839_S117;F6VSW9_S50	O54839_S117	Eomes_S117	Eomesodermin homolog	KGS(1)PCAEEELPSAATAAATAR	-0.202809	0.495628	0.964022	-0.101526	0.748493	0.992529	-0.118526	0.708309	0.999841	-0.244611	0.491761	0.936372	-0.0770974	0.778529	0.999136	0.205306	0.456792	0.999312
1440	O54916_S174;F6R6F1_S161;E9Q632_S174;D3Z2E3_S174	O54916_S174	Reps1_S174	RalBP1-associated Eps domain-containing protein 1	KGPGSHDAVQPRPSAEQQEPVS(0.125)PVVS(0.442)PQQS(0.442)PPT(0.446)S(0.513)PHT(0.03)WR	NegInf	NA	0	NegInf	NA	0	0.629225	0.0883303	0.875657	-0.206386	0.552278	0.949181	0.066375	0.843816	0.999136	NegInf	NA	0
1441	O54916_S272;F6R6F1_S259;E9Q632_S272;D3Z2E3_S272	O54916_S272	Reps1_S272	RalBP1-associated Eps domain-containing protein 1	RQS(0.999)S(0.001)SYEDPWK	0.737363	0.0895095	0.678053	0.984112	0.0188868	0.391196	0.945673	0.0234334	0.654119	0.925954	0.0261418	0.590459	0.172768	0.63555	0.999136	0.355821	0.333034	0.999312
1442	O54916_S273;F6R6F1_S260;E9Q632_S273;D3Z2E3_S273	O54916_S273	Reps1_S273	RalBP1-associated Eps domain-containing protein 1	RQS(0.154)S(0.691)S(0.154)YEDPWKITDEQR	Inf	NA	0	Inf	NA	0	NA	NA	NA	NA	NA	NA	NA	NA	NA	NA	NA	NA
1443	O54916_S482;F6R6F1_S442;E9Q632_S455;D3Z2E3_S455	O54916_S482	Reps1_S482	RalBP1-associated Eps domain-containing protein 1	RT(0.003)S(0.003)S(0.003)DHT(0.022)NPT(0.126)S(0.828)PLLVKPS(0.007)DLS(0.009)EENK	0.374035	0.138839	0.784256	0.330895	0.246054	0.891539	0.370793	0.285893	0.986187	0.481033	0.174282	0.854181	0.293403	0.258956	0.999136	-0.0561946	0.823306	0.999312
1444	O54916_S534;F6R6F1_S494;E9Q632_S507	O54916_S534	Reps1_S534	RalBP1-associated Eps domain-containing protein 1	QRS(0.686)HS(0.686)GT(0.686)S(0.686)PDNT(0.257)APPPPPPRPQPSHSR	Inf	NA	0	Inf	NA	0	Inf	NA	0	Inf	NA	0	Inf	NA	0	NA	NA	NA
1445	O54916_S536;F6R6F1_S496;E9Q632_S509	O54916_S536	Reps1_S536	RalBP1-associated Eps domain-containing protein 1	S(0.005)HS(0.992)GT(0.003)SPDNTAPPPPPPRPQPSHSR	0.692039	0.0887209	0.676009	0.0807127	0.837093	0.994001	0.521814	0.192684	0.949651	0.0464783	0.905717	0.988557	-0.55505	0.199267	0.999136	-1.5538	0.00363767	0.990778
1446	O54916_S539;F6R6F1_S499;E9Q632_S512	O54916_S539	Reps1_S539	RalBP1-associated Eps domain-containing protein 1	S(0.007)HS(0.033)GT(0.155)S(0.772)PDNT(0.033)APPPPPPRPQPSHSR	-2.84741	0.00632396	0.252043	-3.8091	0.00114258	0.0857885	-3.37004	0.00267859	0.27231	-3.12489	0.00436343	0.331258	0.0817384	0.931348	0.999136	-1.60543	0.111327	0.999312
1447	O54916_S555;F6R6F1_S515;E9Q632_S528	O54916_S555	Reps1_S555	RalBP1-associated Eps domain-containing protein 1	S(0.649)HS(0.345)GT(0.006)SPDNTAPPPPPPRPQPS(0.745)HS(0.255)R	0.200177	0.655123	0.982233	-0.452415	0.317966	0.925572	-0.444336	0.290212	0.988266	-0.666784	0.119004	0.784792	0.295705	0.561365	0.999136	-0.922374	0.0502057	0.999312
1448	O54916_S708;F6R6F1_S668;E9Q632_S681;D3Z2E3_S618	O54916_S708	Reps1_S708	RalBP1-associated Eps domain-containing protein 1	LKS(1)EDELRPDVDEHTQK	0.592738	0.0283734	0.451163	0.772714	0.00562792	0.213505	0.406689	0.122561	0.93074	0.69274	0.0117734	0.475294	0.858527	0.00248379	0.999136	0.962535	0.000898	0.990778
1449	O54916_T481;F6R6F1_T441;E9Q632_T454;D3Z2E3_T454	O54916_T481	Reps1_T481	RalBP1-associated Eps domain-containing protein 1	RT(0.002)S(0.002)S(0.002)DHT(0.015)NPT(0.732)S(0.246)PLLVKPSDLSEENK	NA	NA	NA	Inf	NA	0	Inf	NA	0	NA	NA	NA	NegInf	NA	0	-0.305927	NA	NA
1450	O54916_T538;F6R6F1_T498;E9Q632_T511	O54916_T538	Reps1_T538	RalBP1-associated Eps domain-containing protein 1	S(0.224)HS(0.738)GT(0.761)S(0.276)PDNT(0.009)APPPPPPRPQPS(0.568)HS(0.423)R	-0.438605	0.608899	0.978592	-0.701065	0.395564	0.953844	-0.654851	0.425619	0.999841	-0.917226	0.366186	0.922674	0.132957	0.875439	0.999136	-0.98861	0.332758	0.999312
1451	O54917_S12;Q8K455_S12;A0A1Y7VJU3_S12;A0A1Y7VP85_S12	O54917_S12	E2f6_S12	Transcription factor E2F6	QPS(1)LLVDPAQETVR	NA	NA	NA	NA	NA	NA	Inf	NA	0	NA	NA	NA	-0.787293	0.00548416	0.999136	NegInf	NA	0
1452	O54931_S118;A2API8_S159;F7AA26_S362;Q69ZV5_S155	O54931_S118	Akap2_S118	A-kinase anchor protein 2	QVPPHIELS(0.937)RS(0.046)PS(0.016)DR	1.13651	0.15992	0.802268	0.950792	0.257976	0.892588	1.74219	0.0694115	0.818647	0.677016	0.414798	0.927777	0.924918	0.364522	0.999136	0.87537	0.431498	0.999312
1453	O54931_S120;A2API8_S161;F7AA26_S364;Q69ZV5_S157	O54931_S120	Akap2_S120	A-kinase anchor protein 2	S(0.954)PS(0.046)DRMAEGER	0.672169	0.353507	0.932055	0.39915	0.669863	0.987809	0.240949	0.751545	0.999841	0.689774	0.469623	0.935581	Inf	NA	0	Inf	NA	0
1454	O54931_S122;A2API8_S163;F7AA26_S366;Q69ZV5_S159	O54931_S122	Akap2_S122	A-kinase anchor protein 2	S(0.004)PS(0.996)DRMAEGER	NegInf	NA	0	1.39601	0.348862	0.947595	NegInf	NA	0	-0.299026	0.799855	0.983641	0.115721	0.914237	0.999136	0.173625	0.856749	0.999312
1455	O54931_S152;A2API8_S193;F7AA26_S396;Q69ZV5_S189	O54931_S152	Akap2_S152	A-kinase anchor protein 2	ANGHSTDQPQDLLGNS(0.004)LQAPAS(0.818)PS(0.103)S(0.042)S(0.017)T(0.007)S(0.003)S(0.004)HCS(0.001)S(0.001)R	-0.204876	0.640626	0.979263	-0.118947	0.838983	0.994001	0.503577	0.400102	0.998657	-0.520214	0.293457	0.907119	0.783268	0.100776	0.999136	0.6265	0.212711	0.999312
1456	O54931_S31;A2API8_S72;F7AA26_S275;Q69ZV5_S68	O54931_S31	Akap2_S31	A-kinase anchor protein 2	DHSS(0.001)PFY(0.002)S(0.936)PS(0.062)HNGLLADHHESLDNDVAR	Inf	NA	0	Inf	NA	0	Inf	NA	0	NA	NA	NA	0.0293681	0.97776	0.999136	-0.494997	0.582681	0.999312
1457	O54931_S740;A2API8_S781;F7AA26_S984;Q69ZV5_S777	O54931_S740	Akap2;_S740	A-kinase anchor protein 2	TLS(1)MIEEEIR	0.0792144	0.840026	0.994431	0.401084	0.312021	0.923526	-0.36757	0.353318	0.989122	-0.0392886	0.926122	0.993087	-0.209693	0.594091	0.999136	-0.0227419	0.953767	0.999312
1458	O54931_S799;A2API8_S840;F7AA26_S1043	O54931_S799	Akap2_S799	A-kinase anchor protein 2	VKPPPS(0.922)PT(0.034)T(0.034)EGPS(0.01)LQPDLAPEEAAGTQRPK	0.525834	0.0131619	0.337863	0.222361	0.267553	0.900965	0.217199	0.278523	0.983968	0.0648061	0.743526	0.979858	0.399053	0.0530886	0.999136	0.363596	0.098838	0.999312
1459	O54940_S114;Q91VL0_S114;Q9D632_S114;G5E8U9_S114	O54940_S114	Bnip2_S114	BCL2/adenovirus E1B 19 kDa protein-interacting protein 2	KGS(1)ITEYTATEEK	0.038479	0.92741	0.998472	0.413648	0.332194	0.939064	-0.222954	0.598632	0.999841	-0.125328	0.766864	0.981432	-0.333228	0.433102	0.999136	0.226812	0.592359	0.999312
1460	O54940_T116;Q91VL0_T116;Q9D632_T116;G5E8U9_T116	O54940_T116	Bnip2_T116	BCL2/adenovirus E1B 19 kDa protein-interacting protein 2	KGS(0.492)IT(0.507)EYT(0.001)ATEEKGDGR	-0.453823	0.406828	0.951239	NegInf	NA	0	-0.652611	0.340644	0.989122	NegInf	NA	0	NegInf	NA	0	0.76964	0.274812	0.999312
1461	O54962_S4	O54962_S4	Banf1_S4	Barrier-to-autointegration factor	T(0.57)T(0.69)S(0.74)QKHRDFVAEPMGEK	-0.752279	0.0383198	0.522087	-0.167901	0.656738	0.986546	-0.989466	0.0122694	0.55124	-0.39321	0.188235	0.858603	0.152926	0.685262	0.999136	0.273523	0.38538	0.999312
1462	O54962_T2	O54962_T2	Banf1_T2	Barrier-to-autointegration factor	T(0.88)T(0.56)S(0.56)QKHRDFVAEPMGEK	-0.752279	0.0383198	0.522087	-0.167901	0.656738	0.986546	-0.989466	0.0122694	0.55124	-0.39321	0.188235	0.858603	0.152926	0.685262	0.999136	0.273523	0.38538	0.999312
1463	O54962_T3	O54962_T3	Banf1_T3	Barrier-to-autointegration factor	T(0.57)T(0.69)S(0.74)QKHRDFVAEPMGEK	-0.752279	0.0383198	0.522087	-0.167901	0.656738	0.986546	-0.989466	0.0122694	0.55124	-0.39321	0.188235	0.858603	0.152926	0.685262	0.999136	0.273523	0.38538	0.999312
1464	O54967_S102;A0A0R4J1L0_S102;D3Z3U6_S102;D3Z3U5_S102	O54967_S102	Tnk2_S102	Activated CDC42 kinase 1	KPS(0.773)PT(0.222)PGS(0.006)LPGEGTLQSLTCLIGEK	-0.206704	0.563989	0.972258	-0.145908	0.714593	0.992529	-0.718986	0.0600843	0.770316	-0.0942872	0.791362	0.981831	0.195275	0.625264	0.999136	-0.295594	0.462413	0.999312
1465	O54967_S772;A0A0R4J1L0_S757;D3Z3U6_S757;D3Z3U5_S772	O54967_S772	Tnk2_S772	Activated CDC42 kinase 1	VELS(1)PAPSGEEETSR	-1.24964	0.172606	0.808012	NegInf	NA	0	0.0492356	0.945123	0.999841	0.00961063	0.988627	0.997421	Inf	NA	0	Inf	NA	0
1466	O54967_S951;A0A0R4J1L0_S936;D3Z3U6_S936;D3Z3U5_S951	O54967_S951	Tnk2_S951	Activated CDC42 kinase 1	ANFSTNNS(0.006)NPGARPPS(0.994)LR	NegInf	NA	0	-0.0197789	0.982489	0.998663	0.296357	0.689224	0.999841	0.148683	0.840145	0.986266	-0.581219	0.502578	0.999136	-0.148126	0.869591	0.999312
1467	O54967_Y284;A0A0R4J1L0_Y284;D3Z3U6_Y284;D3Z3U5_Y284	O54967_Y284	Tnk2_Y284	Activated CDC42 kinase 1	ALPQNDDHY(1)VMQEHR	0.178546	0.642786	0.979263	NegInf	NA	0	-0.234633	0.469892	0.999841	0.28038	0.565913	0.950477	0.377537	0.377706	0.999136	0.512534	0.199833	0.999312
1468	O54988_S189;A2RRK3_S189	O54988_S189	Slk_S189	STE20-like serine/threonine-protein kinase	RDS(0.998)FIGT(0.002)PYWMAPEVVMCETSK	0.195425	0.657938	0.982233	0.266604	0.546571	0.981913	0.0762646	0.862568	0.999841	-0.291563	0.510003	0.938618	0.557834	0.213156	0.999136	0.893627	0.0701736	0.999312
1469	O54988_S539;A2RRK3_S539	O54988_S539	Slk_S539	STE20-like serine/threonine-protein kinase	VIT(0.029)S(0.669)DRS(0.151)S(0.151)EVGTDEALDDTQK	NegInf	NA	0	0.16166	0.610434	0.983713	0.161633	0.610484	0.999841	NegInf	NA	0	NA	NA	NA	Inf	NA	0
1470	O54988_S543;A2RRK3_S543	O54988_S543	Slk_S543	STE20-like serine/threonine-protein kinase	VITSDRS(0.161)S(0.839)EVGTDEALDDTQK	Inf	NA	0	NA	NA	NA	Inf	NA	0	NA	NA	NA	Inf	NA	0	NA	NA	NA
1471	O54988_S643;A2RRK3_S643	O54988_S643	Slk_S643	STE20-like serine/threonine-protein kinase	AT(0.006)LEQPET(0.021)DEVEQVS(0.899)ES(0.193)NS(0.881)IEELER	NegInf	NA	0	NegInf	NA	0	NegInf	NA	0	NegInf	NA	0	Inf	NA	0	NA	NA	NA
1472	O54988_S647;A2RRK3_S647	O54988_S647	Slk_S647	STE20-like serine/threonine-protein kinase	ATLEQPETDEVEQVS(0.001)ES(0.041)NS(0.958)IEELER	0.385242	0.254782	0.872133	NegInf	NA	0	0.333765	0.313908	0.989122	0.110833	0.777614	0.981432	Inf	NA	0	NA	NA	NA
1473	O54988_S775;A2RRK3_S775	O54988_S775	Slk_S775	STE20-like serine/threonine-protein kinase	AKDS(0.534)GS(0.404)VS(0.061)LQETR	-0.243168	0.729417	0.987086	-1.27967	0.0442132	0.57748	-0.162013	0.789824	0.999841	-0.447381	0.442851	0.932319	-0.864262	0.17968	0.999136	0.566527	0.363375	0.999312
1474	O54988_S777;A2RRK3_S777	O54988_S777	Slk_S777	STE20-like serine/threonine-protein kinase	DS(0.002)GS(0.998)VSLQETR	-0.427549	0.271093	0.88553	-0.929176	0.0231326	0.434219	0.12149	0.731932	0.999841	-0.370356	0.338586	0.915207	-0.351845	0.362742	0.999136	0.782489	0.0368023	0.999312
1475	O54988_T812;A2RRK3_T812	O54988_T812	Slk_T812	STE20-like serine/threonine-protein kinase	IVT(0.971)DS(0.028)DS(0.001)KTEELR	Inf	NA	0	NA	NA	NA	NA	NA	NA	Inf	NA	0	Inf	NA	0	Inf	NA	0
1476	O55003_S88;A0A1B0GT26_S88	O55003_S88	Bnip3_S88	BCL2/adenovirus E1B 19 kDa protein-interacting protein 3	NST(0.012)LS(0.988)EEDYIER	-0.299534	0.384922	0.947977	0.396115	0.224393	0.87381	0.0016854	0.996054	0.999841	0.0338242	0.920959	0.990695	-0.359827	0.298977	0.999136	0.0028163	0.993407	0.999312
1477	O55003_T86;A0A1B0GT26_T86	O55003_T86	Bnip3_T86	BCL2/adenovirus E1B 19 kDa protein-interacting protein 3	NS(0.013)T(0.935)LS(0.052)EEDYIER	NA	NA	NA	NA	NA	NA	NA	NA	NA	Inf	NA	0	NegInf	NA	0	-0.648649	NA	NA
1478	O55022_S181;Q3TFP8_S161;Q3TXU8_S181;Q3TH84_S181	O55022_S181	Pgrmc1_S181	Membrane-associated progesterone receptor component 1	LLKEGEEPTVYS(1)DDEEPKDETAR	0.188845	0.758735	0.990755	0.334832	0.586842	0.983713	0.310794	0.613823	0.999841	0.604413	0.329989	0.914539	0.12354	0.840665	0.999136	-0.182505	0.766581	0.999312
1479	O55028_S31;D3Z7R0_S31;A0A0U1RQ97_S31;A0A0U1RNL7_S31	O55028_S31	Bckdk_S31	[3-methyl-2-oxobutanoate dehydrogenase [lipoamide]] kinase, mitochondrial	S(0.931)T(0.061)S(0.008)ATDTHHVELAR	Inf	NA	0	Inf	NA	0	Inf	NA	0	Inf	NA	0	0.108225	0.793727	0.999136	0.0482633	0.882563	0.999312
1480	O55028_T32;D3Z7R0_T32;A0A0U1RQ97_T32;A0A0U1RNL7_T32	O55028_T32	Bckdk_T32	[3-methyl-2-oxobutanoate dehydrogenase [lipoamide]] kinase, mitochondrial	S(0.016)T(0.866)S(0.118)ATDTHHVELAR	NegInf	NA	0	0.992202	NA	NA	NegInf	NA	0	NegInf	NA	0	NegInf	NA	0	NegInf	NA	0
1481	O55047_S73;F6XSD0_S22;B1ASU9_S73;B7ZC84_S73	O55047_S73	Tlk2_S73	Serine/threonine-protein kinase tousled-like 2	KAEPYDT(0.023)S(0.976)QGKGT(0.001)PR	-0.0902696	0.842591	0.994431	0.495809	0.246262	0.891539	0.0833523	0.843002	0.999841	0.638049	0.139723	0.819344	0.574236	0.244887	0.999136	-0.20094	0.659065	0.999312
1482	O55047_T72;F6XSD0_T21;B1ASU9_T72;B7ZC84_T72	O55047_T72	Tlk2_T72	Serine/threonine-protein kinase tousled-like 2	KAEPYDT(0.562)S(0.43)QGKGT(0.007)PR	Inf	NA	0	NA	NA	NA	NA	NA	NA	NA	NA	NA	NegInf	NA	0	NegInf	NA	0
1483	O55060_S2;D3Z217_S2;D3YWK6_S2;D3Z380_S2	O55060_S2	Tpmt_S2	Thiopurine S-methyltransferase	S(1)LDMKEHPDAEVQK	-0.303812	0.452151	0.953981	-0.413156	0.309639	0.921726	-0.310539	0.41202	0.999841	-0.0150282	0.970107	0.995791	-0.258928	0.492789	0.999136	-0.274602	0.432954	0.999312
1484	O55060_S34;D3Z217_S34;D3YWK6_S34;D3Z380_S34	O55060_S34	Tpmt_S34	Thiopurine S-methyltransferase	HIS(1)FHQEQGHQLLKK	0.101343	0.717603	0.987086	0.142577	0.611361	0.983713	0.102769	0.713813	0.999841	0.189693	0.499908	0.936372	0.0368878	0.895142	0.999136	0.0478746	0.864196	0.999312
1485	O55091_S137	O55091_S137	Impact_S137	Protein IMPACT	TEEVEVES(1)EEDPILEHPPENPVK	-0.0232643	0.917468	0.998217	-0.0872244	0.698061	0.992529	0.0675892	0.763566	0.999841	0.0149714	0.946829	0.994735	-0.152728	0.49837	0.999136	-0.0513899	0.819024	0.999312
1486	O55098_S13;A1A553_S13;Q5DTS2_S33;Q3UG53_S13	O55098_S13	Stk10_S13	Serine/threonine-protein kinase 10	ILRLS(0.905)T(0.095)FEK	0.0835973	0.905347	0.998177	1.0457	0.256	0.89241	0.229678	0.746031	0.999841	NegInf	NA	0	-0.5169	0.482645	0.999136	-0.0574155	0.934864	0.999312
1487	O55098_S416;A1A553_S416;Q5DTS2_S436;Q3UG53_S416	O55098_S416	Stk10_S416	Serine/threonine-protein kinase 10	SRPLS(1)MDAR	0.0156337	0.948404	0.999718	0.0920889	0.703497	0.992529	0.00661105	0.978168	0.999841	-0.161581	0.505601	0.936859	0.143707	0.55342	0.999136	0.0882005	0.715425	0.999312
1488	O55098_S437;A1A553_S437;Q5DTS2_S457;Q3UG53_S437	O55098_S437	Stk10_S437	Serine/threonine-protein kinase 10	IQMDEEKQIPDQDENPS(0.938)PAAS(0.062)K	0.47358	0.0623576	0.608324	NegInf	NA	0	0.256018	0.175286	0.9455	-0.144375	0.419902	0.92917	NegInf	NA	0	0.235659	0.241908	0.999312
1489	O55098_S449;A1A553_S449;Q5DTS2_S469	O55098_S449	Stk10_S449	Serine/threonine-protein kinase 10	ANQS(0.922)RPNS(0.536)S(0.511)ALET(0.029)LGGEALT(0.001)NGGLELPSSVTPSHSK	-0.103643	0.89	0.99762	-0.209729	0.825171	0.994001	-0.188075	0.842892	0.999841	-0.410179	0.589674	0.952703	Inf	NA	0	NA	NA	NA
1490	O55098_S453;A1A553_S453;Q5DTS2_S473	O55098_S453	Stk10_S453	Serine/threonine-protein kinase 10	ANQS(0.922)RPNS(0.536)S(0.511)ALET(0.029)LGGEALT(0.001)NGGLELPSSVTPSHSK	-0.103643	0.89	0.99762	-0.209729	0.825171	0.994001	-0.188075	0.842892	0.999841	-0.410179	0.589674	0.952703	Inf	NA	0	NA	NA	NA
1491	O55098_S513;A1A553_S513;Q5DTS2_S533;Q3UG53_S513	O55098_S513	Stk10_S513	Serine/threonine-protein kinase 10	ETGS(0.999)LS(0.001)LKGSK	-0.65963	0.228309	0.854407	0.1286	0.808155	0.994001	0.609897	0.263039	0.96868	0.11501	0.828046	0.986266	0.645818	0.329695	0.999136	-0.392034	0.384217	0.999312
1492	O55098_T950;A1A553_T950;Q5DTS2_T970;Q3UG53_T949	O55098_T950	Stk10_T950	Serine/threonine-protein kinase 10	LSEEAEPRPT(0.002)T(0.997)PS(0.001)K	0.702824	0.0622334	0.607934	1.07193	0.0228884	0.431884	0.42078	0.252119	0.95829	0.374286	0.306846	0.910709	0.326578	0.371236	0.999136	0.595218	0.110357	0.999312
1493	O55106_S137;Q8BKL4_S137	O55106_S137	Strn_S137	Striatin	LKY(0.027)GT(0.027)ELNQGDMKPPS(0.137)Y(0.129)DS(0.543)DEGNET(0.137)EVQPQQNSQLMWK	NegInf	NA	0	NegInf	NA	0	NegInf	NA	0	NegInf	NA	0	NA	NA	NA	Inf	NA	0
1494	O55106_S245;Q8BKL4_S245;F6Z700_S67;F8WH41_S92	O55106_S245	Strn_S245	Striatin	FLESAAADVS(1)DEDEDEDTDGRAK	0.018323	0.92579	0.998472	0.194693	0.327214	0.933595	0.139171	0.481546	0.999841	0.109363	0.579456	0.950931	0.0649248	0.741635	0.999136	0.296393	0.140929	0.999312
1495	O55131_S333;Q8C2A3_S315;Q3UNN1_S315;E9Q9F5_S334	O55131_S333	Septin7_S333	Septin-7	GQLT(0.001)KS(0.999)PLAQMEEERR	0.162272	0.685746	0.983039	-0.236236	0.506079	0.980035	-0.289582	0.416645	0.999841	-0.362971	0.311481	0.910709	0.735778	0.05012	0.999136	0.756983	0.0725546	0.999312
1496	O55131_S423;Q8C2A3_S405;Q3UNN1_S405;E9Q9F5_S424	O55131_S423	Septin7_S423	Septin-7	ILEQQNS(0.217)S(0.656)RT(0.128)LEK	NegInf	NA	0	1.47995	NA	NA	NegInf	NA	0	NegInf	NA	0	NegInf	NA	0	NegInf	NA	0
1497	O55131_T227;Q8C2A3_T209;Q3UNN1_T209;E9Q9F5_T228	O55131_T227	Septin7_T227	Septin-7	IYEFPET(1)DDEEENKLVK	Inf	NA	0	Inf	NA	0	NA	NA	NA	NA	NA	NA	-0.395648	0.342062	0.999136	-0.213293	0.562599	0.999312
1498	O55131_T331;Q8C2A3_T313;Q3UNN1_T313;E9Q9F5_T332	O55131_T331	Septin7_T331	Septin-7	GQLT(0.936)KS(0.064)PLAQMEEERR	Inf	NA	0	NA	NA	NA	NA	NA	NA	NA	NA	NA	NA	NA	NA	Inf	NA	0
1499	O55131_T425;Q8C2A3_T407;Q3UNN1_T407;E9Q9F5_T426	O55131_T425	Septin7_T425	Septin-7	ILEQQNSS(0.001)RT(0.999)LEK	0.111909	0.70837	0.983883	-0.201364	0.502329	0.978839	0.0645247	0.829079	0.999841	-0.296584	0.325785	0.914032	-0.384612	0.205637	0.999136	-0.226887	0.450311	0.999312
1500	O55135_S239;Q545K4_S239;Q3UBJ6_S239;Q3UA13_S239	O55135_S239	Eif6_S239	Eukaryotic translation initiation factor 6	LNEAKPS(0.002)T(0.001)IAT(0.031)S(0.031)MRDS(0.935)LIDSLT	Inf	NA	0	Inf	NA	0	Inf	NA	0	Inf	NA	0	-0.623086	0.281949	0.999136	-0.658668	0.258041	0.999312
1501	O55143_S663;Q5DTI2_S680	O55143_S663	Atp2a2_S663	Sarcoplasmic/endoplasmic reticulum calcium ATPase 2	AFTGREFDELSPS(1)AQR	0.169614	0.684708	0.983039	0.133905	0.748368	0.992529	0.0597984	0.894382	0.999841	0.349161	0.406094	0.926408	-0.397926	0.38114	0.999136	-0.310184	0.493309	0.999312
1502	O55176_S137;Q3UXQ1_S137;Q05CG5_S137	O55176_S137	Pja1_S137	E3 ubiquitin-protein ligase Praja-1	FTSVNHDAKEECGKVES(1)PPAAR	-0.29227	0.504777	0.966075	-0.585403	0.215875	0.86743	-0.209219	0.620805	0.999841	-0.303764	0.474492	0.935581	0.0717985	0.803167	0.999136	-0.409075	0.168063	0.999312
1503	O55176_T231;Q3UXQ1_T231;Q05CG5_T231;A0JLS7_T33	O55176_T231	Pja1_T231	E3 ubiquitin-protein ligase Praja-1	VFFDT(1)DDDDDVPHSTSR	-0.257415	0.6261	0.978892	-0.382104	0.470931	0.97207	0.124237	0.813724	0.999841	-0.292338	0.580328	0.950931	-0.614298	0.215757	0.999136	-0.224598	0.646016	0.999312
1504	O55187_S291;Q3U240_S63	O55187_S291	Cbx4_S291	E3 SUMO-protein ligase CBX4	IKSGEAAEGEARS(0.998)PS(0.002)HK	-0.896322	0.198547	0.840651	0.570764	0.430115	0.958529	0.386856	0.571204	0.999841	0.48697	0.49976	0.936372	-0.547066	0.367442	0.999136	1.08099	0.144223	0.999312
1505	O55187_S410;Q3U240_S182	O55187_S410	Cbx4_S410	E3 SUMO-protein ligase CBX4	CLS(0.996)ET(0.004)HGEREPCK	1.04899	0.00445544	0.204865	1.0061	0.0093105	0.294343	1.27121	0.000944604	0.148221	0.927941	0.0101756	0.452531	0.280839	0.562242	0.999136	0.326352	0.501346	0.999312
[truncated: 9,106 more rows]
