# Supplementary material for: A small molecule PI3Kα activator for cardioprotection and neuroregeneration
Source: Nature. Author manuscript; Available in PMC 2023 Jun 21. (PMC7614683; doi:10.1038/s41586-023-05972-2)
Supplement: SI Table 8 [file EMS175910-supplement-SI_Table_8.xlsx]

## Sheet: 15 min 1938 treatment
Supplementary Table 8 - Previously documented association of 1938-regulated phosphosites with PI3K/insulin/IGF/mTORC signalling
source: PhosphoSitePlus (https://www.phosphosite.org/)
numbers: PMID reference
between brackets: cell treatment
Phosphosite (15 min 1938)	regulated by insulin/IGF	regulated by PI3K	regulated by AKT	regulated by mTORC1	regulated by mTORC2	regulated by PDK	Regulated by PTEN
Acly_S455
Ahnak2_S1152
Ahnak2_S1458
Akt1s1_T247
Anks1;Anks1a_S903
Cbx5_S93	23684622 (insulin)	23684622 (LY294002)	23684622 (MK2206)
Cep170_S1150	23684622 (insulin)	23684622 (LY294002)	23684622 (MK2206)
Cep170_S463	23684622 (insulin)	23684622 (LY294002)	23684622 (MK2206)
Dock7_S2119	23684622 (insulin)	23684622 (LY294002)	23684622 (MK2206)
Errfi1_S249
Fhdc1_S970
Flnc_S2234	23684622 (insulin)	23684622 (LY294002)	23684622 (MK2206)		23429704 (Rictor deletion)
Gsk3b_S9	23684622 (insulin)	23684622 (LY294002)	23684622 (MK2206)
Hdgfrp2_S450
Hdgfrp2_S454
Map2_T1623
Mepce_T188
Mllt4_S1795	23684622 (insulin)	23684622 (LY294002)	23684622 (MK2206)			26060331 (GSK2334470)	28059163 (PTEN deletion)
Msn_S384
Mycbp2_S2943	23684622 (insulin)	23684622 (LY294002)	23684622 (MK2206)
Pnisr_S290	23684622 (insulin)	23684622 (LY294002)	23684622 (MK2206)	21659604 (Torin1)	21659604 (Torin1)
Ranbp3_S148	23684622 (insulin)	23684622 (LY294002)	23684622 (MK2206)
Rbm15b_S559	23684622 (insulin)	23684622 (LY294002)	23684622 (MK2206)
Specc1l_S923
Tbc1d14_S689
Ulk1_S450	23684622 (insulin)	23684622 (LY294002)	23684622 (MK2206)
Zfp36l2;Zfp36l1_S480

## Sheet: 4 h 1938 treatment
Supplementary Table 8 - Previously documented association of 1938-regulated phosphosites with PI3K/insulin/IGF/mTORC signalling
source: PhosphoSitePlus (https://www.phosphosite.org/)
numbers: PMID reference
between brackets: cell treatment
phosphosite (4h 1938 treatment)	regulated by insulin/IGF	regulated by PI3K	regulated by AKT	regulated by mTORC1	regulated by mTORC2	regulated by PDK
Acly_S455
Ahnak_S2381	23684622 (insulin)	23684622 (LY294002)	23684622 (MK2206)
Ahnak2_S1152
Akt1s1_T247
Anks1;Anks1a_S903
Arhgap35;Grlf1_S1150	23684622 (insulin)	23684622 (LY294002)	23684622 (MK2206)
Arhgef17_S414	23684622 (insulin)	23684622 (LY294002)	23684622 (MK2206)
Bod1l_S896	23684622 (insulin)	23684622 (LY294002)	23684622 (MK2206)
Cbx5_S93	23684622 (insulin)	23684622 (LY294002)	23684622 (MK2206)
Cep170_S1150	23684622 (insulin)	23684622 (LY294002)	23684622 (MK2206)
Cep170_S463	23684622 (insulin)	23684622 (LY294002)	23684622 (MK2206)
Cep170b_S421
Dock7_S2119	23684622 (insulin)	23684622 (LY294002)	23684622 (MK2206)
Eif4ebp1_T69	23684622 (insulin)	23684622 (LY294002)	23684622 (MK2206)
Erbb2ip_S1171	23684622 (insulin)	23684622 (LY294002)	23684622 (MK2206)
Fam102b_S162
Fhdc1_S970
Flnc_S2234	23684622 (insulin)	23684622 (LY294002)	23684622 (MK2206)		23429704 (Rictor deletion)
Flnc_S2625
Gja1_S255			25162660 (Akt shRNA)
Gsk3b_S9	23684622 (insulin)	23684622 (LY294002)	23684622 (MK2206)
Hdgfrp2_S450
Hspa12b_S276	23684622 (insulin)	23684622 (LY294002)	23684622 (MK2206)
Irs2_S573	22912850 (IGF)	22912850 (Wortmannin)	22912850 (Akti-1/2)
Kif21a_S855	23684622 (insulin)	23684622 (LY294002)	23684622 (MK2206)
Map2_T1623
Mapk3_Y205
Mettl1_S21	23684622 (insulin)	23684622 (LY294002)	23684622 (MK2206)
Mllt4_S1795	23684622 (insulin)	23684622 (LY294002)	23684622 (MK2206)			26060331 (GSK2334470)
Mllt4_T1330
Mtmr4_S629
Mycbp2_S2943	23684622 (insulin)	23684622 (LY294002)	23684622 (MK2206)
Nfatc4_S272
No66_S107
Phldb2_S241				23429704 (Raptor deletion)	23429704 (Rictor deletion)
Pla2g4a_S726	23684622 (insulin)	23684622 (LY294002)	23684622 (MK2206)
Pnn_S66
Prrc2b_S415	23684622 (insulin)	23684622 (LY294002)	23684622 (MK2206)
Ptpn21_S658
Rai14_T297	23684622 (insulin)	23684622 (LY294002)	23684622 (MK2206)
Rbm15b_S559	23684622 (insulin)	23684622 (LY294002)	23684622 (MK2206)
Rtkn_S520	23684622 (insulin)	23684622 (LY294002)	23684622 (MK2206)
Sfr1_S141
Specc1l_S923
Stat3_S727
Stmn1_S25
Tsc2_S981	23684622 (insulin)	23684622 (LY294002)	23684622 (MK2206)
Vim_S39	23684622 (insulin)	23684622 (LY294002)	23684622 (MK2206)
Vps26b_S302	23684622 (insulin)	23684622 (LY294002)	23684622 (MK2206)
Zc3h11a_S289	23684622 (insulin)	23684622 (LY294002)	23684622 (MK2206)
