# Supplementary material for: A small molecule PI3Kα activator for cardioprotection and neuroregeneration
Source: Nature. Author manuscript; Available in PMC 2023 Jun 21. (PMC7614683; doi:10.1038/s41586-023-05972-2)
Supplement: SI Table 9 [file EMS175910-supplement-SI_Table_9.xlsx]

## Sheet: SI Table 9_mogul_new_upload
Type	Molecule	Fragment	Classification	No. of hits	Query value	Mean	Std. dev.	| z-score |	| x - mean |	Minimum	Maximum	Median	| d(min) |	Local density
bond	1	C1 C2	No hits	0	1.505
bond	1	C4 C3	No hits	0	1.511
bond	1	C24 C8	No hits	0	1.393
bond	1	C10 C11	Not unusual (enough hits)	21	1.388	1.396	0.013	0.647	0.008	1.372	1.421	1.396	0
bond	1	C13 C12	Not unusual (enough hits)	202	1.388	1.405	0.014	1.218	0.017	1.377	1.475	1.403	0
bond	1	C14 C13	Not unusual (enough hits)	3390	1.393	1.384	0.016	0.561	0.009	1.185	1.558	1.385	0
bond	1	C14 C15	Not unusual (enough hits)	3390	1.387	1.384	0.016	0.153	0.002	1.185	1.558	1.385	0
bond	1	C15 C16	Not unusual (enough hits)	5142	1.384	1.391	0.016	0.46	0.007	1.082	1.607	1.391	0
bond	1	C17 C12	Not unusual (enough hits)	34	1.426	1.406	0.017	1.185	0.02	1.37	1.432	1.41	0.001
bond	1	C17 C16	Not unusual (enough hits)	127	1.391	1.393	0.012	0.109	0.001	1.355	1.431	1.395	0
bond	1	C19 C18	Not unusual (enough hits)	2637	1.499	1.498	0.023	0.063	0.001	1.184	1.797	1.498	0
bond	1	C21 C16	Not unusual (enough hits)	827	1.511	1.505	0.011	0.53	0.006	1.422	1.563	1.505	0
bond	1	C20 C21	Not unusual (enough hits)	329	1.536	1.532	0.015	0.257	0.004	1.462	1.597	1.532	0
bond	1	C22 C11	Not unusual (enough hits)	207	1.392	1.4	0.018	0.399	0.007	1.335	1.444	1.401	0
bond	1	C22 C23	Not unusual (enough hits)	5370	1.37	1.38	0.014	0.754	0.011	1.155	1.523	1.38	0
bond	1	C25 C24	Not unusual (enough hits)	5684	1.372	1.383	0.014	0.779	0.011	1.246	1.55	1.383	0
bond	1	C27 C26	Not unusual (enough hits)	3892	1.513	1.514	0.025	0.042	0.001	1.197	1.816	1.512	0
bond	1	C25 C5	Not unusual (enough hits)	20	1.405	1.411	0.009	0.665	0.006	1.399	1.439	1.409	0
bond	1	C7 C6	Not unusual (enough hits)	12	1.37	1.374	0.027	0.144	0.004	1.32	1.403	1.383	0
bond	1	C7 C8	Not unusual (enough hits)	10	1.391	1.36	0.019	1.63	0.031	1.329	1.388	1.362	0.003
bond	1	C10 C9	Not unusual (enough hits)	75	1.4	1.397	0.012	0.252	0.003	1.371	1.429	1.4	0
bond	1	C27 N1	Not unusual (enough hits)	46	1.474	1.469	0.021	0.254	0.005	1.449	1.589	1.464	0
bond	1	C26 N2	Not unusual (enough hits)	23	1.464	1.465	0.014	0.098	0.001	1.433	1.489	1.469	0.001
bond	1	C8 N3	Not unusual (enough hits)	32	1.412	1.396	0.018	0.864	0.016	1.357	1.421	1.399	0.001
bond	1	C11 N4	Not unusual (enough hits)	26	1.413	1.375	0.022	1.712	0.038	1.3	1.421	1.379	0.008
bond	1	C12 N4	Not unusual (enough hits)	31	1.41	1.396	0.019	0.755	0.014	1.357	1.421	1.399	0
bond	1	C17 N5	Not unusual (enough hits)	278	1.422	1.399	0.02	1.107	0.022	1.333	1.454	1.399	0
bond	1	C18 N5	Not unusual (enough hits)	113	1.379	1.363	0.013	1.17	0.015	1.329	1.407	1.362	0
bond	1	C20 N5	Not unusual (enough hits)	724	1.489	1.472	0.014	1.209	0.017	1.421	1.536	1.473	0
bond	1	C23 N6	Not unusual (enough hits)	5047	1.347	1.341	0.016	0.385	0.006	1.132	1.563	1.339	0
bond	1	C9 N6	Not unusual (enough hits)	22	1.342	1.365	0.015	1.532	0.023	1.332	1.398	1.365	0
bond	1	O1 C18	Not unusual (enough hits)	2637	1.224	1.224	0.026	0.026	0.001	1.118	1.583	1.221	0
bond	1	C6 C5	Unusual (enough hits)	10	1.408	1.36	0.019	2.515	0.048	1.329	1.388	1.362	0.02
bond	1	C2 N1	Unusual (enough hits)	7	1.481	1.32	0.032	4.965	0.161	1.282	1.353	1.323	0.127
bond	1	C3 N1	Unusual (enough hits)	6	1.471	1.344	0.034	3.685	0.127	1.31	1.407	1.343	0.064
bond	1	C4 N2	Unusual (enough hits)	14	1.466	1.344	0.016	7.504	0.123	1.31	1.362	1.349	0.105
bond	1	C5 N2	Unusual (enough hits)	126	1.379	1.44	0.007	8.256	0.061	1.408	1.454	1.44	0.028
bond	1	C9 N3	Unusual (enough hits)	15	1.402	1.351	0.024	2.126	0.052	1.307	1.411	1.348	0.009
angle	1	C1 C2 N1	No hits	0	114.503
angle	1	C25 C24 C8	No hits	0	120.416
angle	1	C24 C25 C5	No hits	0	120.935
angle	1	C4 C3 N1	No hits	0	110.798
angle	1	C3 C4 N2	No hits	0	110.372
angle	1	C6 C5 N2	No hits	0	121.686
angle	1	C7 C6 C5	No hits	0	120.731
angle	1	C6 C7 C8	No hits	0	120.619
angle	1	C7 C8 N3	No hits	0	119.006
angle	1	C2 N1 C27	No hits	0	110.393
angle	1	C3 N1 C2	No hits	0	110.707
angle	1	C11 C10 C9	Not unusual (enough hits)	39	119.567	120.316	2.068	0.363	0.75	115.89	124.274	120.624	0.041
angle	1	C22 C11 C10	Not unusual (enough hits)	1072	118.115	119.485	1.167	1.173	1.37	113.885	126.137	119.44	0.001
angle	1	C10 C11 N4	Not unusual (enough hits)	14	121.682	120.863	3.045	0.269	0.819	115.671	125.852	120.622	0.944
angle	1	C22 C11 N4	Not unusual (enough hits)	49	120.158	121.974	4.685	0.388	1.816	110.987	129.041	122.244	0.009
angle	1	C13 C12 C17	Not unusual (enough hits)	52	116.919	118.079	0.796	1.457	1.16	116.082	119.826	118.057	0.137
angle	1	C13 C12 N4	Not unusual (enough hits)	24	124.464	123.612	3.449	0.247	0.853	115.738	131.735	124.224	0.177
angle	1	C17 C12 N4	Not unusual (enough hits)	63	118.135	122.658	4.666	0.969	4.522	113.887	134.244	121.961	0.01
angle	1	C14 C13 C12	Not unusual (enough hits)	153	121.326	120.15	1.818	0.647	1.177	113.085	124.229	120.599	0.02
angle	1	C15 C14 C13	Not unusual (enough hits)	3054	121.006	120.376	1.539	0.41	0.631	70.643	141.375	120.324	0
angle	1	C14 C15 C16	Not unusual (enough hits)	4833	118.899	120.87	1.383	1.425	1.971	101.205	130.698	121.104	0.002
angle	1	C15 C16 C17	Not unusual (enough hits)	95	120.478	119.136	2.123	0.632	1.342	113.52	121.996	119.854	0.015
angle	1	C21 C16 C15	Not unusual (enough hits)	572	130.46	130.221	2.63	0.091	0.239	122.618	140.06	129.614	0.004
angle	1	C21 C16 C17	Not unusual (enough hits)	95	108.906	109.004	1.263	0.078	0.098	105.593	111.987	109.236	0.003
angle	1	C12 C17 C16	Not unusual (enough hits)	15	121.1	120.47	2.491	0.253	0.629	116.695	124.372	119.694	1.006
angle	1	C12 C17 N5	Not unusual (enough hits)	18	130.028	132.193	1.74	1.244	2.165	128.755	135.511	131.837	0.329
angle	1	C16 C17 N5	Not unusual (enough hits)	56	108.8	111.53	2.219	1.23	2.729	108.397	116.552	111.599	0.007
angle	1	C19 C18 N5	Not unusual (enough hits)	113	117.374	117.713	1.321	0.257	0.34	111.361	122.413	117.489	0.004
angle	1	O1 C18 C19	Not unusual (enough hits)	2637	121.754	122.176	2.097	0.201	0.422	87.638	140.266	122.093	0.002
angle	1	O1 C18 N5	Not unusual (enough hits)	113	120.629	120.629	1.969	0	0	104.698	124.326	120.886	0.003
angle	1	C23 C22 C11	Not unusual (enough hits)	560	119.018	118.285	0.801	0.915	0.733	115.003	121.9	118.202	0.001
angle	1	C22 C23 N6	Not unusual (enough hits)	1414	123.525	124.153	1.025	0.612	0.628	116.691	130.355	124.168	0.001
angle	1	C27 C26 N2	Not unusual (enough hits)	18	110.738	109.564	1.649	0.712	1.174	107.169	113.378	109.241	0.095
angle	1	C26 C27 N1	Not unusual (enough hits)	134	111.887	110.15	1.487	1.168	1.737	106.272	114.485	110.258	0.003
angle	1	C25 C5 N2	Not unusual (enough hits)	173	120.39	119.176	1.836	0.662	1.215	114.035	124.092	119.503	0.033
angle	1	C24 C8 N3	Not unusual (enough hits)	24	121.558	123.612	3.449	0.595	2.053	115.738	131.735	124.224	0.16
angle	1	C10 C9 N3	Not unusual (enough hits)	19	121.829	121.825	5.657	0.001	0.004	112.213	129.154	118.129	3.7
angle	1	C10 C9 N6	Not unusual (enough hits)	32	121.738	122.142	1.968	0.205	0.404	118.343	125.286	122.963	0.038
angle	1	N3 C9 N6	Not unusual (enough hits)	14	116.407	122.292	4.156	1.416	5.885	112.049	127.666	123.597	1.853
angle	1	C17 N5 C18	Not unusual (enough hits)	25	126.44	125.89	1.28	0.43	0.55	123.056	129.158	125.947	0.019
angle	1	C20 N5 C17	Not unusual (enough hits)	65	107.276	109.41	1.356	1.574	2.134	105.619	112.243	109.57	0.053
angle	1	C20 N5 C18	Not unusual (enough hits)	21	125.771	121.417	2.821	1.543	4.354	116.518	125.002	122.111	0.769
angle	1	C23 N6 C9	Not unusual (enough hits)	115	118.033	117.11	1.257	0.735	0.924	115.361	122.615	116.888	0.053
angle	1	C25 C5 C6	Not unusual (few hits)	3	117.909	118.424	1.852	0.278	0.514	116.294	119.658	119.319	1.41
angle	1	C24 C8 C7	Not unusual (few hits)	3	119.123	118.424	1.852	0.377	0.699	116.294	119.658	119.319	0.196
angle	1	C21 C20 N5	Unusual (enough hits)	200	101.488	104.934	0.81	4.254	3.447	102.347	107.655	105.077	0.859
angle	1	C20 C21 C16	Unusual (enough hits)	290	101.392	103.669	0.907	2.509	2.277	100.946	107.627	103.788	0.072
angle	1	C3 N1 C27	Unusual (enough hits)	9	109.473	124.671	2.745	5.537	15.198	118.169	127.287	125.214	8.696
angle	1	C4 N2 C26	Unusual (enough hits)	6	111.527	126.062	0.959	15.156	14.535	125.015	127.287	125.858	13.488
angle	1	C26 N2 C5	Unusual (enough hits)	39	124.655	117.583	1.501	4.711	7.072	114.826	120.746	117.444	3.909
angle	1	C4 N2 C5	Unusual (enough hits)	7	123.808	117.446	1.854	3.431	6.362	113.755	119.281	117.832	4.527
angle	1	C8 N3 C9	Unusual (enough hits)	21	130.194	121.45	3.1	2.821	8.744	116.594	125.785	121.693	4.409
angle	1	C11 N4 C12	Unusual (enough hits)	19	126.12	119.753	2.176	2.927	6.367	116.594	124.49	119.619	1.63
torsion	1	C1 C2 N1 C27	No hits	0	62.195
torsion	1	C1 C2 N1 C3	No hits	0	-176.424
torsion	1	C25 C5 N2 C4	Not unusual (enough hits)	1399	-3.012								0.138	0.183
torsion	1	C24 C8 N3 C9	Not unusual (enough hits)	46	-40.337								0.179	0.304
torsion	1	C7 C8 N3 C9	Not unusual (enough hits)	32	146.145								1.333	0.156
torsion	1	C10 C11 N4 C12	Not unusual (enough hits)	47	10.087								1.132	0.255
torsion	1	C22 C11 N4 C12	Not unusual (enough hits)	47	-172.383								0.932	0.298
torsion	1	C13 C12 N4 C11	Not unusual (enough hits)	69	34.367								0.277	0.188
torsion	1	C17 C12 N4 C11	Not unusual (enough hits)	68	-137.412								0.526	0.059
torsion	1	C19 C18 N5 C17	Not unusual (enough hits)	56	-172.199								0.307	0.643
torsion	1	C19 C18 N5 C20	Not unusual (enough hits)	49	-1.471								0.211	0.469
torsion	1	O1 C18 N5 C17	Not unusual (enough hits)	56	2.229								0.07	0.589
torsion	1	O1 C18 N5 C20	Not unusual (enough hits)	49	172.956								0.017	0.49
torsion	1	C25 C5 N2 C26	Unusual (enough hits)	51	175.724								59.812	0
torsion	1	C6 C5 N2 C26	Unusual (enough hits)	39	-2.869								0.877	0.026
torsion	1	C6 C5 N2 C4	Unusual (enough hits)	227	178.394								6.34	0.031
torsion	1	C10 C9 N3 C8	Unusual (few hits)	8	-7.908								22.124	0
torsion	1	N6 C9 N3 C8	Unusual (few hits)	12	173.92								160.297	0
