# Supplementary material for: A small molecule PI3Kα activator for cardioprotection and neuroregeneration
Source: Nature. Author manuscript; Available in PMC 2023 Jun 21. (PMC7614683; doi:10.1038/s41586-023-05972-2)
Supplement: Source data for animal studies [file EMS175910-supplement-Source_data_for_animal_studies.xlsx]

## Sheet: Source data for animal studies
	Figure 5c	Infarct size of Langendorff hearts						Figure 5d	Western blot pAkt in langendorff				Fig 5e	Infarct size in vivo (%AAR)				Fig 5e	Western blot pAkt in vivo
			Vehicle	1938				Vehicle	1938	insulin			Vehicle	1938
			83.98	69.9				0.273632	4.92537	3.25871			56.7751	9.14174					pAkt	takt	pAkt/tAkt
			87.06	63.25				1.16915	2.66169	3.65672			53.4887	30.9473				vehicle	1.2	5.23	2.29446
			88.38	55.04				0.373134	8.60697				24.0893	32.8087				vehicle	0.56	4.32	1.2963
			89.23	61.29				0.995025	6.44279				39.1946	31.0959				vehicle	0.05	4.01	0.124688
			91.27	50.63				2.18906	1.59204				53.8633	27.1745				vehicle	1.24	6.19	2.00323
			93.54	60.63					3.40796				46.3356	33.8395				1938	3.67	5.29	6.93762
													44.6025	10.3688				1938	4.3	5.67	7.58377
													29.5761	35.737				1938	2.2	4.11	5.3528
																		1938	4.3	8.3	5.18072
													extended data 8d	AAR in vivo (%LV)
													Vehicle	1938
													41.8931	51.3245
													38.3323	59.001
													56.5071	60.7553
													56.7529	34.8723
													54.339	55.9352
													49.404	35.8134
													49.1548	45.5051
													31.4372	41.5696
Fig 5h-MUNE Recovery (% contralateral)
Vehicle	1938
23.3086	60.8971
22.4974	47.6617
43.0962	40.6292
41.0991	44.6256
12.9206	48.3614
Fig 5i-CMAP Recovery (% contralateral)
Vehicle	1938
19.6266	16.9542
3.01501	21.941
11.5273	17.4705
8.67777	17.5154
4.06724	28.7184
Fig 5j-Nerve Branch ChAT
Vehicle	1938
17	34
28	72
36	42
28	49
12	62
Fig 5k-NMJ (% reinnervation)
Vehicle	1938
24	17
7	31
15	16
12	23
12	26
Fig 5l-Axons
	Neurofilament					ChAT
Vehicle 3mmD	7489	6204	6323	5328	7703	1539	888	1887	880	1090
1938 3mmD	7100	6477	6615	8292	8493	1010	1060	720	1883	1228
Vehicle 6mmD	3976	5361	5361	4066	5033	933	798	724	492	2085
1938 6mmD	5299	5863	4746	5437	5016	986	763	966	1022	922
